# Supplementary material for: Differential Circular RNA Expression Profiles Following Spinal Cord Injury in Rats: A Temporal and Experimental Analysis
Source: Front Neurosci. 2019 Dec 10;13:1303. doi: 10.3389/fnins.2019.01303 (PMC6916439; doi:10.3389/fnins.2019.01303)
Supplement: Supplementary file 1 [file Data_Sheet_1.zip]

Archive with 5 entries (4 files):
- 482683_Yu_SupMaterial-proof/
- 482683_Yu_SupMaterial-proof/Table 1-The sequencing results of the circRNA amplified PCR products..DOCX
- 482683_Yu_SupMaterial-proof/Table 2-The expression patterns of 360 differentially expressed circRNAs after SCI..XLSX
- 482683_Yu_SupMaterial-proof/Table 3-The microarray result of differentially expressed mRNAs after circRNA_01477 knockdown..XLS
- 482683_Yu_SupMaterial-proof/Table 4-The expression of circRNA_01477 and its host gene Zfp592 after SCI.DOCX
