# Supplementary material for: Differential Circular RNA Expression Profiles Following Spinal Cord Injury in Rats: A Temporal and Experimental Analysis
Source: Front Neurosci. 2019 Dec 10;13:1303. doi: 10.3389/fnins.2019.01303 (PMC6916439; doi:10.3389/fnins.2019.01303)
Supplement: Supplementary file 1 [file Data_Sheet_1.zip › 482683_Yu_SupMaterial-proof/Table 2-The expression patterns of 360 differentially expressed circRNAs after SCI..XLSX]

## Sheet: Sheet1
sample	pvalue	Count_fpkm>0.5_ingroup	Sample_0h_1	Sample_0h_2	Sample_0h_3	Sample_1d_1	Sample_1d_2	Sample_1d_3	Sample_3d_1	Sample_3d_2	Sample_3d_3	Sample_7d_1	Sample_7d_2	Sample_7d_3	Sample_14d_1	Sample_14d_2	Sample_14d_3	Sample_21d_1	Sample_21d_2	Sample_21d_3	Sample_28d_1	Sample_28d_2	Sample_28d_3	circRNA_chr	circRNA_strand	Type
id
circRNA_32050	1.63363e-06	6	5.88999	4.55592	4.73897	3.3048	3.11698	3.6705	2.38706	2.56565	2.39245	1.02361	0	1.20725	1.33806	1.82659	2.4806	1.44229	1.70572	1.91309	2.54068	1.45789	1.5236	9	-	sense-overlapping
circRNA_00277	1.83723e-06	7	16.1577	14.4533	12.1384	10.8586	17.2632	11.8892	5.15912	5.93307	5.60988	4.25191	6.1713	3.86319	4.32903	5.40035	4.24102	3.44547	4.06123	4.86242	4.2874	3.88771	4.48119	1	-	sense-overlapping
circRNA_31977	5.76317e-06	7	7.40228	6.59823	9.56109	6.76697	7.03318	6.0643	5.00512	5.1313	4.4549	3.54326	2.64484	2.57546	2.59742	3.01784	2.8807	3.60572	5.68572	4.54358	3.09646	2.51081	3.31608	8	+	sense-overlapping
circRNA_21552	1.07644e-05	6	3.82053	3.37766	3.3256	2.91137	3.27682	3.27153	1.15503	1.363	1.07248	1.4173	1.44264	0.804831	1.33806	0.953003	1.76043	0.480763	2.27429	1.51453	1.27034	1.2959	1.16511	4	+	sense-overlapping
circRNA_19578	3.53346e-05	6	3.74094	2.82781	2.66048	3.06874	1.35868	2.3938	1.23203	1.12247	0.907481	1.02361	0.961761	0.563381	0.708386	0.714752	0.720174	0.400636	0.893471	0.239136	1.27034	0.728945	0.985862	3	-	sense-overlapping
circRNA_30041	4.88658e-05	2	2.46743	1.72811	1.91222	1.6524	1.03899	1.43628	0.462011	0.801766	0	0.472435	0.24044	0.321932	0.314838	0	0.880213	0.400636	0.487348	0.318848	0.476378	0.485963	0.896238	8	+	sense-overlapping
circRNA_12409	5.70641e-05	2	0.318378	0	0	0.236057	0	0	1.15503	0.561236	0.824982	1.02361	1.36249	1.04628	0.314838	0.238251	0.240058	0	0.487348	0.159424	0.396982	0	0	17	-	intergenic
circRNA_03468	5.79703e-05	2	0.875539	0.628402	0.831399	0.786857	0.719302	0.718141	0	0	0	0	0.160293	0.321932	0.314838	0	0	0.320509	0.162449	0	0	0.485963	0.268871	1	-	sense-overlapping
circRNA_01002	5.86969e-05	7	6.52674	6.51968	4.07385	4.4064	4.47566	4.46843	2.46406	2.24494	2.14495	2.12596	1.60293	1.04628	1.57419	2.06484	2.0805	1.84292	2.84286	4.14502	1.74672	2.34882	2.2406	1	-	sense-overlapping
circRNA_29933	6.97194e-05	7	6.84512	8.16923	7.48259	5.19326	7.8324	6.38348	3.38808	3.52777	3.05243	1.96848	2.88528	3.94367	2.44	2.38251	3.60087	2.08331	3.24898	4.22473	2.85827	4.94063	3.04721	8	-	sense-overlapping
circRNA_26253	7.67584e-05	5	2.14905	2.04231	2.0785	1.88846	1.35868	1.59587	1.23203	1.0423	1.56747	1.18109	0.881614	0.804831	0.865806	0.317668	0.800193	0.400636	0.568572	1.11597	0.555775	1.05292	0.985862	6	+	sense-overlapping
circRNA_06566	0.000111147	2	1.67148	1.57101	1.2471	0.944229	0.399612	0.797935	0.616015	0.881943	0.329993	0.236217	0.400734	0.643865	0.550967	0.555918	0.560135	0.400636	0.487348	0.318848	0	0.485963	0	11	-	sense-overlapping
circRNA_32991	0.000113066	6	7.87985	6.99098	9.22853	7.31777	5.91426	6.22389	5.31313	7.13572	4.4549	3.93696	3.36616	4.50705	2.36129	0	2.4806	4.16661	3.24898	4.38415	3.65223	6.07454	4.21232	9	-	sense-overlapping
circRNA_25975	0.000147693	7	8.67579	6.20547	8.39713	6.84566	7.67255	5.82492	5.39013	4.08901	3.38243	2.67713	2.4044	3.13884	2.67613	4.2091	4.64112	3.52559	5.52327	4.94214	4.04921	3.23976	4.1227	6	+	sense-overlapping
circRNA_32291	0.000157649	5	1.98986	1.33536	1.91222	1.6524	1.51853	2.07463	0.924022	1.20265	0.742484	0.708652	0.801467	0.402415	0.472258	0.158834	0.400097	0.801271	0.731021	1.19568	0.714567	0.809939	1.43398	9	-	sense-overlapping
circRNA_28936	0.000191202	7	5.01445	4.32027	6.48491	4.48509	5.75442	4.78761	2.77207	2.32512	1.64996	1.4173	3.12572	1.36821	1.33806	0.794169	2.32056	2.08331	2.92409	2.63049	1.58793	3.40174	2.77834	7	+	sense-overlapping
circRNA_16749	0.000191267	6	3.50216	2.19941	2.16164	3.69823	2.15791	3.43112	0.924022	1.44318	1.40247	1.18109	0.881614	1.20725	2.04645	1.74717	1.44035	0.480763	0.893471	0.956543	1.27034	0.890933	1.07549	2	-	sense-overlapping
circRNA_30351	0.000199023	1	1.03473	0.942604	0.831399	0.393429	0.399612	0.23938	0	0	0.329993	0.393696	0.24044	0	0.236129	0	0	0.320509	0.243674	0	0.396982	0.161988	0.537743	8	-	sense-overlapping
circRNA_21733	0.000202633	6	2.78581	2.59216	2.57734	2.04583	2.79729	1.83525	1.15503	1.0423	1.31997	0.472435	1.28235	1.36821	0.708386	0.714752	0.880213	0.56089	0.812246	1.03625	0.714567	2.10584	1.61323	4	-	sense-overlapping
circRNA_28908	0.000213448	2	1.35311	2.12086	1.99536	1.49503	1.11891	1.03732	0.693017	0.320706	0	0.551174	0.721321	0	0.314838	0.158834	0.320077	0.480763	0.162449	0.717407	0.555775	0	0.716991	7	+	sense-overlapping
circRNA_27741	0.000218447	4	3.50216	4.32027	3.99071	5.58669	3.67643	3.90988	3.69609	5.29166	5.44488	2.04722	0	1.36821	3.06967	3.49434	3.36081	0	1.38082	1.19568	2.30249	0	2.33022	6	+	intergenic
circRNA_00236	0.000226796	7	3.34297	2.98491	2.66048	4.01297	3.03705	3.75029	1.84804	1.60353	0.659986	1.10235	0.881614	1.60966	0.787096	1.11184	1.60039	1.12178	2.19306	2.07251	0.555775	1.53888	2.06135	1	+	sense-overlapping
circRNA_33509	0.000244385	1	1.03473	0.942604	0.581979	0.472114	0.159845	0.478761	0.231006	0.160353	0	0	0	0	0	0	0.240058	0	0.243674	0.398559	0	0.242982	0	9	+	sense-overlapping
circRNA_32295	0.000288032	4	2.22864	2.43506	2.16164	1.88846	1.83822	3.35133	0.462011	0.801766	0.989979	0.94487	0.961761	0	0	0.476501	1.04025	0.56089	0.731021	0.717407	0.555775	0.566957	0.985862	9	-	sense-overlapping
circRNA_27629	0.000317317	6	8.35742	7.30518	7.06689	5.03589	6.87333	6.30368	4.54311	5.53218	2.96994	3.38578	4.48822	2.01208	2.04645	2.46192	2.32056	2.24356	2.84286	4.703	2.06431	3.64472	0	6	+	sense-overlapping
circRNA_06332	0.00035011	1	1.35311	0.942604	0.748259	0.393429	0.559457	0.877728	0.385009	0.400883	0.329993	0.236217	0.320587	0.160966	0.157419	0.317668	0	0.480763	0.649797	0.398559	0	0.242982	0.179248	11	-	sense-overlapping
circRNA_21937	0.000370938	1	1.19392	0.864053	1.08082	0.314743	0.559457	0.319174	0.308007	0	0	0.236217	0	0	0.157419	0.555918	0	0.240381	0.487348	0	0.555775	0.323976	0.448119	4	+	sense-overlapping
circRNA_21665	0.000465497	1	0.557161	0.785503	0.581979	0.314743	0	0.398967	0.385009	0.24053	0.412491	0.393696	0.400734	0	0	0	0	0.160254	0	0	0	0	0	4	+	sense-overlapping
circRNA_03766	0.000467039	1	0.875539	0.864053	0.498839	1.1016	0.799224	0.797935	0.462011	0.320706	0	0.314957	0.24044	0	0	0.158834	0	0.400636	0.324898	0.318848	0	0.404969	0.448119	10	-	sense-overlapping
circRNA_14595	0.000468191	1	1.4327	0.942604	0.997679	0.708171	0.159845	0.797935	0	0	0	0	0	0	0	0.238251	0.240058	0.721144	0	0.398559	0	0.323976	0.358495	18	-	sense-overlapping
circRNA_08940	0.000512396	7	7.32269	5.02722	6.90061	4.32771	4.39573	5.42596	2.46406	4.24936	1.81496	1.88974	1.60293	2.17304	2.04645	2.14426	1.76043	2.9647	3.41143	2.31164	1.19095	3.32075	4.39157	14	-	intergenic
circRNA_21914	0.000538641	6	2.46743	3.53476	2.74362	1.41634	1.83822	3.51091	1.61704	1.363	0.742484	0.629913	1.04191	0.643865	0.865806	0.873586	1.04025	0.480763	0	0.876831	0.714567	0.890933	0.985862	4	-	intergenic
circRNA_22736	0.0005471	5	2.14905	3.45621	4.24013	3.61954	3.43667	3.43112	1.84804	0	0	0.94487	1.12205	1.36821	1.02322	0.476501	1.60039	0.801271	2.03061	1.43481	1.34974	2.18683	1.61323	4	-	sense-overlapping
circRNA_25670	0.000553514	7	2.38783	1.33536	2.41106	1.80977	2.39767	2.3938	0.924022	0.881943	0.742484	0.708652	1.2022	1.28773	0.787096	0.873586	0.960232	0.881398	1.29959	1.03625	0.952756	1.45789	1.61323	5	+	sense-overlapping
circRNA_26115	0.000592458	1	1.03473	1.02115	0.581979	0.236057	0	0.23938	0.154004	0.561236	0.164996	0	0.160293	0.482898	0	0	0	0.240381	0	0	0	0.161988	0	6	+	sense-overlapping
circRNA_05798	0.000628752	1	1.11432	1.0997	0.997679	0.314743	1.03899	1.03732	0.154004	0.24053	0.247495	0	0	0.402415	0	0	0.400097	0.320509	0.406123	0	0	0.323976	0.268871	11	-	sense-overlapping
circRNA_19942	0.000648618	7	35.0216	27.4926	37.6624	27.7761	24.0567	27.449	22.7925	20.6856	16.9121	21.3383	18.1132	19.3159	19.5987	20.1719	19.4447	18.8299	22.0931	15.7032	17.4672	25.1081	24.6466	3	+	sense-overlapping
circRNA_21352	0.000651796	1	1.03473	1.33536	0.748259	0.786857	0.479535	0.797935	0.385009	0.320706	0	0.472435	0	0.321932	0	0	0.240058	0.240381	0.731021	0.239136	0	0.161988	0	4	+	sense-overlapping
circRNA_03769	0.000682677	5	4.77567	3.53476	3.90757	2.754	2.63744	3.35133	1.07803	1.60353	0.742484	1.811	1.76323	1.20725	1.10193	0.476501	1.04025	1.12178	3.24898	0.318848	1.34974	1.53888	1.8821	10	-	sense-overlapping
circRNA_05740	0.000702029	1	0.397972	0.314201	0.33256	0.5508	0.63938	0.718141	0.385009	0	0	0.236217	0	0	0.157419	0	0.480116	0	0	0	0	0	0	11	+	sense-overlapping
circRNA_18902	0.000734943	2	0.955133	0.864053	1.16396	0.708171	0.559457	0.638348	0.84702	0.160353	0.329993	0	0.160293	0.241449	0.236129	0.158834	0	0	0.487348	0	0.476378	0.404969	0.537743	3	-	sense-overlapping
circRNA_09314	0.000740211	1	0.71635	0.706953	0.581979	0.5508	0.559457	0.319174	0.231006	0.400883	0.164996	0.236217	0.24044	0	0.314838	0.158834	0.640155	0	0.162449	0	0	0	0.179248	14	-	intergenic
circRNA_32089	0.000825067	1	0.636756	1.0997	0.748259	0.393429	0.31969	0.398967	0.231006	0.160353	0	0	0.48088	0	0	0.158834	0	0.240381	0	0.239136	0.238189	0	0.179248	9	+	sense-overlapping
circRNA_02670	0.000869016	2	2.70621	1.88521	1.49652	1.73109	0.63938	0.718141	0.308007	0.721589	0	0.393696	0.48088	0.402415	0.314838	0.397084	0.720174	0.400636	0.649797	0	0.476378	0.404969	0	1	-	exonic
circRNA_03066	0.000922016	3	1.11432	0.706953	0.914539	0.708171	0.559457	0.797935	1.00102	0.400883	0.824982	0.314957	0.160293	0.160966	0.393548	0	0	0.480763	0.487348	0.637695	0.635171	0.566957	0.537743	1	-	sense-overlapping
circRNA_16752	0.00098544	6	4.2981	4.71302	3.40874	3.54086	4.07604	4.54823	2.07905	1.363	1.97996	2.28344	0	2.17304	1.81032	2.06484	2.56062	2.72432	2.59919	3.58703	2.93767	2.99677	3.7642	2	-	sense-overlapping
circRNA_20134	0.00104641	7	3.58175	4.16317	5.07153	3.22611	2.71736	4.62802	1.38603	2.16477	1.15498	1.65352	2.24411	2.01208	1.25935	2.46192	2.00048	2.16343	2.59919	2.47107	1.42913	0.971927	2.59909	3	+	sense-overlapping
circRNA_34199	0.00104927	2	1.11432	1.02115	1.57966	0.472114	0.559457	1.03732	0	0.24053	0.329993	0	0.320587	0.321932	0.314838	0.317668	0.320077	0.320509	0.974695	0.398559	0.635171	0.647951	0.537743	X	+	sense-overlapping
circRNA_01976	0.00105608	5	1.4327	1.57101	1.49652	1.33766	2.15791	2.63318	0.616015	1.20265	1.23747	0.314957	0.641174	0.885314	1.10193	1.19125	0.960232	0.881398	0.812246	0.797119	0.396982	0.809939	0.896238	1	+	sense-overlapping
circRNA_32146	0.00107422	3	1.51229	1.41391	1.08082	0.865543	1.4386	1.11711	0.770018	0.561236	0.329993	0.866131	0	0	1.02322	0.794169	0.560135	0.480763	0.406123	0.318848	0.238189	0.404969	0	9	-	sense-overlapping
circRNA_24826	0.00110103	2	1.83067	1.17825	1.2471	0.865543	2.23783	1.67566	0.385009	0.801766	0.164996	0.314957	0.24044	0.563381	0	0.397084	0.240058	0.400636	0.487348	0.637695	0.476378	0.647951	0.896238	5	+	intergenic
circRNA_16542	0.00111683	7	4.2981	2.98491	3.99071	2.83269	4.07604	4.70782	2.23305	2.32512	1.40247	1.88974	1.28235	0.804831	0.865806	1.27067	0.880213	1.36216	0.974695	1.75366	0.714567	3.23976	0.985862	2	+	intergenic
circRNA_29932	0.00114649	2	1.11432	0.864053	0.997679	0.944229	0.879147	1.11711	0.308007	0.721589	0.329993	0.393696	0.160293	0	0.236129	0.238251	0.480116	0.480763	0.974695	0.557983	0.317585	0	0.627367	8	-	sense-overlapping
circRNA_03474	0.00115174	1	1.35311	0.942604	1.49652	0	0.31969	0.23938	0.616015	0	0	0	0	0	0	0	0	0	0	0	1.03215	0	0	1	-	sense-overlapping
circRNA_19246	0.00116472	6	4.61648	3.61331	4.90525	2.12451	3.11698	1.67566	2.77207	2.88636	1.73246	2.36217	0.801467	1.20725	2.67613	2.30309	2.16052	1.7628	1.54327	0.717407	1.90551	1.61988	0	3	-	sense-overlapping
circRNA_28257	0.00126272	7	5.65121	4.16317	3.82443	3.8556	4.15597	4.8674	2.15605	1.84406	0.989979	1.02361	2.64484	0.643865	3.85677	2.46192	2.00048	1.7628	2.92409	2.78992	2.54068	3.23976	2.59909	7	+	sense-overlapping
circRNA_32907	0.00127674	2	0.955133	1.57101	1.2471	0.865543	1.27876	1.51608	0.154004	0	0	0.787392	0	0.563381	0.550967	0.397084	0.880213	0.240381	0.731021	0	0.317585	0.647951	0.537743	9	+	sense-overlapping
circRNA_23158	0.0013663	3	1.27351	0.942604	0.748259	0.708171	0.799224	0.797935	0.308007	0.561236	0	0.393696	0	0.241449	0.393548	0.794169	0	0.56089	0.731021	0.876831	0	0	0	4	-	sense-overlapping
circRNA_08862	0.00139183	1	0.477567	0.864053	0.831399	0.5508	0.63938	0	0	0.24053	0.247495	0.787392	0.961761	0.643865	0.157419	0	0	0	0.243674	0	0	0.404969	0	14	+	sense-overlapping
circRNA_17648	0.00142072	2	0.795944	1.33536	1.41338	1.1016	1.4386	1.11711	0.539013	0.48106	0	0.393696	0.320587	0.241449	0.314838	1.03242	0.640155	0.400636	0.162449	0.797119	0.238189	0.242982	0.448119	2	-	intergenic
circRNA_27927	0.00142992	1	0.71635	0.864053	0.831399	0.5508	0.559457	0.478761	0.154004	0	0.247495	0	0.24044	0	0.550967	0	0	0	0.324898	0.318848	0.555775	0.809939	0.358495	6	+	sense-overlapping
circRNA_14491	0.0015128	1	0.397972	1.17825	0.665119	0.944229	1.27876	1.43628	0.308007	0.641413	0.164996	0.314957	0.641174	0.482898	0	0.397084	0.400097	0.160254	0.487348	0.478271	0.158793	0.242982	0	18	+	sense-overlapping
circRNA_28259	0.00158045	6	14.1678	10.5257	13.8844	10.9373	10.1502	12.6074	7.00717	7.93748	5.19739	3.77948	6.01101	5.39237	3.93548	6.51219	5.12124	4.24674	6.57919	9.96399	5.95473	7.12746	0	7	+	sense-overlapping
circRNA_14306	0.00161492	3	1.35311	1.02115	2.24478	0.865543	1.59845	0.957522	0.693017	0.400883	0	0.393696	0.24044	0.321932	0.314838	0.158834	0.320077	0.320509	0.649797	0.398559	0.793964	1.3769	1.43398	18	+	sense-overlapping
circRNA_28902	0.00161778	2	1.03473	0.942604	0.914539	1.33766	0.719302	1.91504	0.308007	0.400883	0	0.472435	0.641174	0.402415	0.314838	0.635335	0.320077	0.160254	0	0.318848	0.317585	0.728945	0.268871	7	+	sense-overlapping
circRNA_06581	0.00162775	3	1.19392	1.49246	2.32792	0.786857	1.27876	1.51608	0.84702	0.962119	0.659986	0.236217	0.160293	0	0.787096	0.397084	0.160039	0.400636	0.406123	0.797119	0.635171	0.323976	1.07549	11	+	sense-overlapping
circRNA_02964	0.00172772	1	1.4327	1.2568	0.581979	0.236057	0.239767	0.23938	0	0.160353	0	0.472435	0	0	0.472258	0.158834	0.560135	0.240381	0.406123	0.239136	0.396982	0.161988	0	1	-	sense-overlapping
circRNA_03436	0.00173528	5	4.05932	2.19941	1.99536	2.2032	1.83822	3.11195	1.30903	0.721589	0.742484	0.472435	0.641174	0.885314	0.393548	0.476501	0.560135	1.28203	1.29959	1.03625	1.90551	0.566957	0.985862	1	+	sense-overlapping
circRNA_08733	0.00185638	1	0.636756	0.706953	0.748259	0.236057	0.559457	0.319174	0.385009	0.320706	0	0	0	0	0.236129	0	0.560135	0	0	0	0	0.161988	0.358495	13	+	sense-overlapping
circRNA_10125	0.00215973	6	2.70621	2.59216	2.32792	2.99006	1.4386	1.75546	1.61704	1.12247	0.989979	1.73226	1.68308	1.60966	0.865806	1.19125	0.320077	1.28203	1.54327	0.557983	1.11155	1.13391	0.896238	14	+	sense-overlapping
circRNA_13300	0.00217254	4	2.54702	2.43506	1.91222	1.6524	1.4386	1.2767	1.23203	0.881943	0.494989	0.629913	1.52279	0	0.787096	1.35009	1.28031	0.56089	0.812246	0.637695	0.793964	0.404969	1.16511	17	-	sense-overlapping
circRNA_10077	0.00218624	7	3.34297	2.98491	1.91222	3.77691	2.87721	1.91504	3.23408	3.36742	2.22745	3.14957	2.72499	2.97787	10.1535	6.75044	10.9626	15.2242	6.01062	8.60888	12.0682	13.9309	5.73592	14	+	sense-overlapping
circRNA_28659	0.00227241	1	1.98986	2.51361	2.0785	0	1.19884	1.2767	1.15503	0.48106	0.824982	0.472435	0.561027	0.724348	0.472258	0	1.20029	0.641017	0.568572	0.478271	0.396982	0.890933	0.716991	7	+	sense-overlapping
circRNA_33963	0.00227461	7	8.91458	5.96982	10.3093	8.57674	8.71155	6.62286	5.15912	4.16918	2.72244	2.91335	2.72499	3.94367	1.88903	4.05026	4.161	1.60254	3.41143	5.3407	1.82612	5.42659	4.83969	X	-	sense-overlapping
circRNA_13392	0.00248988	4	1.4327	1.64956	1.91222	2.2032	1.35868	2.15442	1.15503	1.60353	1.56747	0.393696	1.2022	1.4487	0.550967	0.794169	0.480116	1.04165	0.487348	0.239136	0.87336	1.05292	1.25473	17	-	sense-overlapping
circRNA_18048	0.0025396	1	1.67148	0.785503	1.57966	1.33766	0.479535	1.2767	0.462011	0.24053	0	0.157478	0	0.321932	0.236129	0.397084	0.560135	0	0	0.637695	0.555775	0.404969	0.268871	2	-	sense-overlapping
circRNA_29866	0.00255618	7	7.72066	7.46228	8.97911	5.27194	5.3548	8.77728	3.46508	6.4943	1.40247	3.14957	1.92352	3.7827	1.41677	2.14426	1.84044	1.68267	3.73633	3.10876	1.11155	2.18683	5.19818	8	-	sense-overlapping
circRNA_19617	0.00256623	6	5.17364	6.20547	5.98607	4.9572	7.43279	7.89955	3.69609	4.65024	1.73246	1.33857	2.4044	2.41449	1.88903	1.66775	3.76091	2.32369	4.38613	4.86242	2.06431	3.80671	0	3	-	sense-overlapping
circRNA_29948	0.002574	1	0.795944	0.706953	0.24942	0.5508	0.31969	0.478761	0.154004	0	0	0	0.160293	0	0.236129	0	0.320077	0.160254	0.406123	0.876831	1.19095	0.728945	0.806614	8	+	intergenic
circRNA_25527	0.00258067	1	0.71635	0.706953	0.665119	0.314743	0.63938	0.957522	0	0.24053	0.164996	0	0.320587	0	0.236129	0	0.240058	0	0.162449	0	0.238189	0.485963	0	5	-	exonic
circRNA_11985	0.00264859	7	3.26337	2.90636	3.07618	1.57371	3.59651	2.31401	1.77104	2.24494	1.48497	0.94487	0.881614	1.04628	0.550967	0.714752	2.16052	1.52242	1.29959	2.47107	0.793964	0.647951	0.985862	16	+	sense-overlapping
circRNA_33712	0.00265605	1	0.557161	1.17825	0.831399	0.472114	0	0	0	0.320706	0	0.393696	0	0	0	0	0	0	0.243674	0	0	0.242982	0	X	+	sense-overlapping
circRNA_26743	0.00276581	7	2.94499	3.61331	3.24246	2.91137	2.39767	2.55339	1.38603	2.32512	2.72244	1.88974	1.52279	1.85111	1.18064	1.50892	1.76043	2.88458	3.24898	4.62329	3.73163	4.53566	2.50947	6	-	sense-overlapping
circRNA_16735	0.00278039	7	2.70621	2.98491	2.57734	1.57371	2.55752	4.54823	1.54004	1.92424	1.07248	1.96848	1.52279	1.04628	2.75484	2.06484	2.16052	3.44547	4.79225	3.58703	3.41404	4.61665	4.30194	2	-	sense-overlapping
circRNA_03768	0.0028045	6	15.4413	11.6254	18.1245	10.7013	8.63162	5.26637	6.77616	8.17801	4.6199	7.71644	7.85438	7.16299	7.31999	6.19452	4.08099	6.73068	7.63511	3.82617	6.74869	6.39852	0	10	-	sense-overlapping
circRNA_29628	0.00282008	7	8.83498	6.20547	7.06689	6.45223	6.79341	7.89955	4.3121	4.32954	3.62992	2.59839	2.24411	2.65594	2.28258	2.62076	6.40155	3.76598	3.89878	6.85522	6.19292	5.18361	6.27367	7	-	sense-overlapping
circRNA_03417	0.00286176	6	1.91027	1.64956	1.82908	2.04583	1.19884	1.59587	1.69404	1.20265	1.15498	0.708652	0.801467	0.885314	0.865806	1.27067	0.960232	0.721144	0.568572	0.239136	0.555775	0.647951	1.61323	1	+	sense-overlapping
circRNA_09346	0.00286586	5	1.98986	1.0997	3.15932	1.33766	1.99806	1.83525	0.616015	0.962119	1.07248	0.472435	0.48088	0.804831	1.81032	1.50892	2.16052	0.961526	0.649797	0.557983	0.317585	0.728945	0.716991	14	+	intergenic
circRNA_01251	0.00289163	5	8.5962	6.91243	6.56805	6.37354	6.31387	5.02699	4.3121	2.4053	1.31997	4.17317	0	2.65594	4.01419	2.85901	2.56062	3.36534	0	3.82617	4.04921	3.72572	3.94345	1	+	intergenic
circRNA_31310	0.00289763	4	1.11432	2.27796	3.65815	2.12451	2.23783	3.35133	0.539013	0.962119	0.247495	0.472435	0.24044	0.724348	0.865806	0.794169	0.720174	0.56089	1.29959	0.557983	1.11155	0.809939	0	8	-	exonic
circRNA_27213	0.00291383	3	5.88999	4.55592	6.98375	3.14743	4.55558	4.9472	0	2.24494	0.824982	1.4173	0	1.20725	0.472258	2.93843	3.12075	1.60254	2.43674	5.65954	2.46129	0	0	6	-	sense-overlapping
circRNA_27365	0.00298603	7	5.01445	2.67071	4.15699	4.64246	4.23589	3.43112	2.23305	3.44759	1.07248	1.65352	2.32426	1.20725	0.944515	1.4295	2.16052	1.12178	1.94939	1.91309	1.34974	1.70087	2.41984	6	+	sense-overlapping
circRNA_04913	0.00302655	1	1.51229	0.864053	1.16396	1.02291	0.799224	0.159587	0.308007	0.160353	0.412491	0.393696	0	0	0.236129	0	0.480116	0.240381	0.324898	0	0.555775	0.242982	0.268871	10	-	sense-overlapping
circRNA_21726	0.00302794	5	1.98986	1.80666	1.33024	1.41634	1.19884	1.1969	1.07803	0.641413	0.989979	0.787392	0.400734	1.04628	0.550967	0.794169	1.12027	0.641017	0.487348	0	1.42913	0.809939	0.716991	4	+	sense-overlapping
circRNA_01638	0.00310246	1	1.03473	0.471302	0.914539	0.5508	0.559457	0.877728	0.616015	0.320706	0.494989	0.236217	0	0	0.236129	0	0	0	0	0.557983	0	0	0.358495	1	+	sense-overlapping
circRNA_06922	0.00312208	2	0.477567	0.785503	1.33024	1.18029	1.11891	1.1969	0	0	0.164996	0.551174	0.48088	0.563381	0.708386	0.953003	0.960232	0.641017	0.324898	1.19568	0.476378	0.161988	0.627367	12	-	intergenic
circRNA_32236	0.00316315	5	0	0.314201	0.16628	0.314743	1.03899	0	0.693017	0.641413	0.577488	1.18109	1.92352	2.81691	1.73161	0.953003	2.56062	1.68267	1.46204	1.27539	0.635171	1.05292	0.985862	9	+	sense-overlapping
circRNA_04745	0.00320662	7	4.53688	4.47737	5.73665	4.48509	4.47566	7.18141	3.08007	2.32512	2.96994	2.67713	1.60293	2.41449	1.81032	2.77959	2.16052	1.52242	2.35551	3.82617	1.42913	3.72572	1.70285	10	+	intergenic
circRNA_25951	0.00326626	3	0.159189	0	0.16628	1.49503	0.719302	1.03732	0.462011	0.320706	0.824982	1.02361	0.400734	0.724348	0.865806	0.714752	1.04025	1.12178	1.38082	1.59424	0.396982	0.485963	1.16511	6	+	sense-overlapping
circRNA_05362	0.00328522	1	1.35311	1.33536	0.914539	0.236057	0.959069	0.159587	0.308007	0.561236	0	0.472435	0	0.482898	0	0.555918	0.160039	0	0	0	0.396982	0.161988	0.448119	10	-	exonic
circRNA_12327	0.00329318	1	0.875539	1.02115	1.08082	0.472114	1.03899	1.43628	0.385009	0.721589	0.412491	0.393696	0	0	0.157419	0.238251	0.240058	0	0.162449	0	0	0.809939	0.716991	16	+	intergenic
circRNA_11336	0.00329784	2	1.4327	0.864053	1.08082	0.944229	1.19884	0.478761	0.539013	0.24053	0.164996	0.236217	0.24044	0.321932	0	0	0.640155	0.400636	0.406123	0.637695	0.793964	0.566957	0.896238	15	-	sense-overlapping
circRNA_23928	0.00330587	3	0.636756	1.0997	1.08082	1.1016	1.67837	1.11711	0.154004	0.641413	0.907481	0.236217	0.400734	0	0.629677	0.476501	0.960232	0.641017	0.731021	0.956543	0.238189	0.485963	0.448119	5	-	sense-overlapping
circRNA_02345	0.00335149	7	17.67	17.5167	20.8681	15.1077	12.0683	7.42079	10.9343	10.5833	9.89979	8.58257	12.4227	7.88734	7.47741	11.7537	8.80213	7.45182	10.1531	4.78271	6.74869	9.3143	13.2643	1	+	sense-overlapping
circRNA_15571	0.00348056	3	1.4327	1.33536	0.581979	0.708171	1.35868	1.43628	0	0.48106	0	0.708652	0.561027	0.965797	0	0.635335	0	0.240381	0.406123	0.318848	0	0	0.537743	2	+	sense-overlapping
circRNA_01477	0.00351518	4	1.11432	1.88521	2.41106	1.49503	1.91814	1.51608	0.616015	0.641413	1.07248	0.314957	0.561027	1.12676	0.708386	0.714752	0.880213	0.320509	0.893471	0	0.317585	0.971927	0.806614	1	+	exonic
circRNA_06044	0.00365953	6	4.61648	4.08462	3.07618	2.754	4.6355	3.6705	2.15605	1.68371	0	1.88974	2.64484	1.85111	1.49548	2.14426	1.52037	1.68267	2.43674	3.18848	2.06431	1.78187	1.97172	11	-	intergenic
circRNA_26858	0.00371223	1	0.795944	0.785503	0.831399	0.314743	0.239767	0.319174	0.693017	0.160353	0	0	0	0	0.236129	0	0	0.160254	0.487348	0	0.317585	0.647951	0.268871	6	-	exonic
circRNA_08148	0.00386783	5	3.50216	1.88521	4.07385	2.12451	2.39767	1.59587	1.54004	2.16477	0.824982	0.866131	1.68308	0.804831	0.787096	0	0.720174	1.12178	1.38082	0.797119	0.158793	0.890933	1.61323	13	-	sense-overlapping
circRNA_28271	0.00393419	3	1.19392	1.80666	1.57966	0.944229	0.799224	1.1969	0.231006	1.0423	0.577488	0.629913	1.12205	1.4487	0.472258	0.714752	0	0.641017	0.487348	0.637695	0.317585	0.242982	0.627367	7	+	sense-overlapping
circRNA_02886	0.00401472	1	0	0	0	0	0.159845	0.23938	0.616015	0.561236	0.494989	1.02361	0.48088	0.643865	1.10193	1.03242	0.880213	0.400636	0.406123	1.19568	1.03215	0.647951	0.268871	1	+	sense-overlapping
circRNA_33917	0.00401478	1	0.636756	1.02115	0.914539	0.393429	0.239767	0.638348	0.462011	0.48106	0	0.629913	0.48088	0.160966	0	0	0.160039	0.480763	0.324898	0.159424	0	0	0.268871	X	+	sense-overlapping
circRNA_01216	0.00407007	1	0.636756	0.549852	0.914539	0.472114	0.959069	0.718141	0.154004	0.24053	0	0	0.561027	0	0	0	0.320077	0	0.243674	0	0.158793	0.242982	0.448119	1	+	intergenic
circRNA_22390	0.00411554	1	0	0	0.24942	0.472114	0	0	0	0	0	0	0	0	0.550967	0.238251	0.320077	0.56089	0.649797	0.557983	0	0.323976	0.448119	4	+	sense-overlapping
circRNA_11540	0.00417992	2	1.35311	1.57101	0.831399	1.41634	1.83822	0.957522	0.693017	0.48106	0.989979	0.157478	0	0.321932	0.393548	0	0.560135	0	0.406123	0.717407	0.476378	0	0.985862	16	+	sense-overlapping
circRNA_33462	0.00423101	2	0.318378	0.785503	1.2471	0.865543	1.27876	1.03732	0.924022	1.0423	0.742484	0.551174	0.160293	0.241449	0.314838	0.238251	0.720174	0.240381	0.568572	0.239136	0	0	0.358495	9	-	sense-overlapping
circRNA_17241	0.00441226	3	1.67148	1.02115	1.57966	0.629486	1.75829	1.1969	0.693017	0.320706	0.494989	0.236217	0	0.643865	0.708386	0.476501	0.800193	0.56089	1.05592	1.03625	0.317585	0.485963	0.358495	2	-	exonic
circRNA_08241	0.00450476	2	0.71635	0.628402	0.581979	1.1016	1.11891	0.718141	0.231006	0.721589	0	0.157478	0.24044	0	0.157419	0.317668	0.560135	0.400636	0.649797	0.797119	0.396982	0.566957	0.537743	13	-	sense-overlapping
circRNA_16356	0.00460015	6	3.74094	3.45621	3.57501	3.69823	4.39573	3.43112	2.54106	1.76389	1.31997	1.65352	1.84338	0.321932	2.28258	2.77959	1.84044	0.641017	2.51796	2.39136	1.42913	3.15876	2.77834	2	-	intergenic
circRNA_13111	0.00468384	6	3.50216	4.79157	4.48955	2.43926	3.99612	3.27153	1.07803	3.36742	1.48497	1.4173	0.48088	2.01208	1.73161	1.66775	1.36033	1.20191	2.92409	2.7102	1.27034	1.21491	2.33022	17	-	sense-overlapping
circRNA_27856	0.00468703	5	3.26337	3.53476	5.32095	2.43926	3.03705	3.83009	1.77104	2.00441	0	2.28344	2.24411	2.01208	1.81032	0.635335	1.76043	1.68267	3.24898	4.22473	0.952756	1.3769	0	6	-	sense-overlapping
circRNA_33210	0.00468758	7	41.7075	33.4624	46.3089	31.3169	39.0821	41.732	20.5595	23.5719	16.7471	17.3226	24.1242	20.7646	17.08	24.6192	27.9267	19.9517	30.378	38.3414	21.437	31.8306	32.3542	9	+	sense-overlapping
circRNA_14048	0.00474103	2	0.875539	0.864053	0.748259	0.944229	0.879147	0.558554	0.462011	0	0	0.472435	0.24044	0.241449	0.236129	0	0.480116	0.56089	0	0	0.396982	0.728945	0.627367	18	+	sense-overlapping
circRNA_03443	0.00481573	7	4.61648	5.10577	3.07618	2.91137	3.9162	4.22905	2.07905	2.4053	1.23747	2.59839	2.24411	1.69014	1.96774	3.97084	2.24054	2.56407	1.62449	1.67395	2.06431	1.86286	1.70285	1	+	sense-overlapping
circRNA_09286	0.00486696	1	1.19392	0.864053	1.2471	0.865543	0.479535	0	0.539013	0	0	0.236217	0.24044	0	0.393548	0	0.160039	0.400636	0.487348	0	1.03215	0.485963	0.985862	14	+	sense-overlapping
circRNA_25269	0.00494199	2	0.955133	1.2568	1.99536	1.41634	1.35868	1.59587	0.462011	1.20265	0	0.314957	0.24044	0	0.708386	0.317668	0	0	0.649797	0.797119	0.317585	0.404969	0.716991	5	+	exonic
circRNA_32658	0.00502576	2	1.35311	2.12086	1.41338	1.25897	1.35868	1.1969	1.00102	0.48106	0.577488	0.551174	0.320587	0.482898	0	0.397084	0.960232	0.721144	0.974695	0.398559	0.476378	1.13391	1.25473	9	-	sense-overlapping
circRNA_21503	0.00504405	5	3.90013	2.19941	1.74594	2.04583	0.719302	1.91504	0.308007	0	0.742484	0.472435	0.961761	0.885314	0.787096	0.953003	0.880213	1.12178	1.05592	0.717407	0.714567	0.728945	1.25473	4	-	intergenic
circRNA_22093	0.00519923	5	2.62662	1.2568	1.33024	0.865543	1.19884	1.03732	0.693017	0.561236	0	0.314957	0.400734	0.482898	0.629677	1.03242	0.720174	0.881398	0.812246	1.03625	0.714567	0.809939	0.716991	4	+	sense-overlapping
circRNA_09968	0.00526681	2	1.98986	1.33536	1.41338	1.80977	1.35868	0.957522	0.385009	0.641413	0	0.787392	0.641174	0	0.472258	0.714752	0.960232	0.56089	0.731021	0	0.158793	0.647951	0.985862	14	-	sense-overlapping
circRNA_13469	0.0054923	4	1.27351	1.72811	1.74594	1.02291	0.559457	0.797935	0.84702	0.801766	0.247495	0.551174	0.801467	0.482898	0.236129	0.873586	0.720174	1.28203	0.974695	1.11597	0.87336	0.971927	1.61323	17	-	sense-overlapping
circRNA_05552	0.00568187	2	1.67148	1.80666	0.748259	0.944229	1.27876	1.2767	0.539013	0.48106	0.659986	0.393696	0.561027	0	0.157419	0	0.240058	0.480763	0.974695	0.478271	1.03215	0.728945	0	10	-	intergenic
circRNA_00311	0.00575339	1	0.636756	0.549852	1.08082	0.157371	0.399612	0.398967	0	0	0	0	0.24044	0	0	0	0.160039	0	0.406123	0.557983	0	0	0.448119	1	+	sense-overlapping
circRNA_30754	0.00578555	7	7.48188	6.28402	9.22853	6.68829	7.91232	7.58038	5.31313	6.1736	4.4549	3.38578	5.85071	3.54125	3.3058	2.14426	4.9612	4.00636	7.39144	4.06531	2.46129	2.91578	4.75006	8	-	exonic
circRNA_17525	0.00587369	3	2.30824	1.33536	1.57966	1.33766	1.35868	1.51608	1.30903	0.721589	0.329993	0.629913	0.641174	0.321932	0.314838	0.873586	1.04025	0.801271	0.487348	0.876831	0.555775	0.647951	1.07549	2	-	sense-overlapping
circRNA_07471	0.00592115	2	1.83067	1.0997	1.99536	1.88846	1.59845	1.43628	1.00102	0.48106	1.31997	0.236217	0.400734	0.965797	0.550967	0.397084	1.28031	0.56089	0.487348	0.797119	0.476378	0.728945	0.985862	12	+	sense-overlapping
circRNA_24694	0.00603783	7	2.62662	3.06346	1.82908	1.33766	1.4386	2.55339	1.61704	1.12247	1.07248	0.708652	1.28235	1.60966	1.33806	0.794169	1.12027	0.721144	1.29959	0.637695	0.87336	1.13391	0.896238	5	+	sense-overlapping
circRNA_17555	0.00606	1	1.59189	1.02115	0.665119	0.236057	0.479535	0.23938	0.308007	0.24053	0	0.314957	0	0.482898	0	0.317668	0	0.240381	0.324898	0.637695	0	0.323976	0.448119	2	+	sense-overlapping
circRNA_02305	0.00617195	3	1.75108	0.864053	1.16396	1.25897	2.07798	1.75546	0.84702	0.881943	0.824982	0.708652	0.24044	0.724348	0	0.555918	0.800193	0.641017	0.487348	0.478271	0	0.809939	0.985862	1	+	sense-overlapping
circRNA_22734	0.00650192	2	2.8654	1.02115	1.91222	1.80977	1.27876	1.43628	0.385009	1.20265	0.494989	0.393696	0.641174	0.643865	0.472258	0.317668	0.400097	0.160254	1.21837	0.478271	0.714567	0.404969	0.358495	4	-	sense-overlapping
circRNA_29417	0.00653094	7	6.52674	4.71302	3.24246	5.74406	4.15597	4.30885	3.31108	1.20265	1.64996	2.99209	1.44264	2.97787	2.12516	2.62076	1.44035	2.40381	2.11184	2.39136	1.66732	3.23976	2.50947	7	-	exonic
circRNA_33518	0.00657901	3	1.11432	0.942604	1.08082	0.865543	1.51853	1.03732	0.462011	0.48106	0.412491	0.94487	0.24044	0.402415	0.236129	0.317668	0.400097	0.721144	1.21837	1.27539	0.555775	0	0.806614	9	-	sense-overlapping
circRNA_25660	0.0066353	7	2.70621	1.72811	2.4942	1.96714	2.23783	1.91504	1.07803	1.44318	0.907481	1.02361	1.52279	1.60966	1.18064	1.35009	1.36033	1.60254	2.27429	1.59424	0.87336	1.13391	1.79248	5	+	sense-overlapping
circRNA_32244	0.00716211	7	5.88999	3.69186	3.82443	3.14743	3.03705	5.34616	2.15605	2.88636	2.14495	1.811	1.60293	1.93159	1.57419	1.35009	1.76043	1.28203	2.03061	2.39136	1.11155	2.51081	3.58495	9	-	sense-overlapping
circRNA_32282	0.00742732	1	0.71635	0.785503	0.748259	0.5508	0.399612	0.319174	0.385009	0	0.577488	0.157478	0.400734	0.402415	0.236129	0.317668	0.400097	0.400636	0	0	0	0	0.268871	9	-	sense-overlapping
circRNA_15572	0.00761081	6	20.8537	32.1271	22.6972	11.4094	24.1366	24.0976	10.0872	15.4741	8.24982	6.45661	11.3007	9.81893	9.75999	8.65644	10.4025	8.01271	12.8335	14.2684	11.7507	14.0929	0	2	+	sense-overlapping
circRNA_13154	0.00778239	2	1.75108	1.80666	1.6628	0.472114	0.559457	1.1969	0.770018	0.561236	0	0.551174	0.801467	0.643865	0.157419	0.317668	0.160039	0.160254	0.324898	1.59424	0.476378	0.404969	0.896238	17	-	sense-overlapping
circRNA_22258	0.00786466	7	2.54702	1.96376	2.66048	2.12451	3.03705	3.27153	1.84804	1.12247	1.97996	0.787392	1.68308	1.60966	1.6529	1.58834	1.84044	2.16343	2.11184	1.67395	2.1437	2.99677	2.41984	4	-	sense-overlapping
circRNA_33612	0.00800995	1	2.54702	1.88521	2.9099	1.41634	1.27876	0	0.462011	1.84406	0.329993	1.25983	0.24044	0	0.629677	0.317668	0.240058	0.801271	0.731021	0	0.635171	0	0.537743	X	-	sense-overlapping
circRNA_23247	0.00802059	1	0.71635	0.942604	0.665119	0.393429	1.4386	1.03732	0.693017	0.881943	0.329993	0	0	0	0.236129	0.397084	0.560135	0.400636	0.406123	0.478271	0.635171	0.647951	0.448119	4	-	sense-overlapping
circRNA_08714	0.00803713	6	5.7308	6.44113	4.73897	4.56377	4.71542	3.59071	3.00307	3.84848	2.14495	2.44091	3.12572	1.77063	1.81032	2.62076	2.24054	2.6442	2.84286	2.23193	2.77887	4.29268	0	13	-	sense-overlapping
circRNA_03423	0.00814534	3	0.875539	0.942604	1.57966	0.708171	1.19884	1.11711	0.462011	0.801766	0.742484	0.472435	0.400734	0	0.157419	0	0.560135	0.240381	0.893471	0.637695	0.714567	1.21491	1.16511	1	+	sense-overlapping
circRNA_28246	0.00822352	5	2.22864	1.72811	2.99304	1.80977	1.11891	1.2767	0.84702	1.68371	0.907481	1.18109	0.961761	0.482898	1.02322	1.27067	1.60039	0.400636	1.13714	1.51453	1.90551	2.02485	2.68871	7	-	sense-overlapping
circRNA_15884	0.00862589	7	20.8537	23.1723	19.5379	18.4911	18.1424	12.767	15.3234	13.9507	13.7772	16.9289	12.2625	7.96782	11.8064	11.3566	12.323	12.3396	13.727	6.45666	15.4823	15.4698	21.4201	2	-	intergenic
circRNA_03612	0.0087131	1	0.795944	0.864053	0.665119	0.472114	1.03899	0.478761	0.385009	0.320706	0	0	0	0	0	0	0.800193	0.320509	0.324898	0.318848	0	0	0.179248	10	+	exonic
circRNA_03435	0.0087133	1	1.27351	0.471302	1.16396	1.49503	1.19884	0.558554	0.308007	0.24053	0	0	0.320587	0.241449	0.314838	0	0.320077	0.160254	0.568572	0.557983	0	0.647951	0	1	+	sense-overlapping
circRNA_08153	0.00888453	7	5.01445	5.02722	7.31631	5.66537	7.99224	7.26121	4.0811	3.36742	1.89746	2.59839	3.68675	3.94367	3.3058	2.14426	4.48108	3.68585	5.6045	3.50732	3.17585	5.3456	5.6463	13	-	sense-overlapping
circRNA_28588	0.00891152	7	4.05932	2.74926	4.98839	2.67531	3.35674	4.14926	1.61704	3.44759	2.72244	0.94487	1.68308	0.885314	1.33806	2.14426	1.76043	1.84292	2.84286	3.26819	2.46129	2.42982	1.07549	7	-	sense-overlapping
circRNA_20058	0.00899851	7	9.15336	7.14808	7.73201	7.86857	8.87139	8.29852	7.31518	8.33837	4.37241	6.53535	6.25145	5.15092	5.03741	3.57376	4.24102	5.68903	5.6045	3.98559	3.09646	6.15553	6.27367	3	-	exonic
circRNA_16463	0.0091131	1	0.477567	1.33536	1.99536	0.629486	0.31969	0.23938	0.770018	0.160353	0.329993	0.236217	0	0.643865	0.472258	0	0.320077	0	0	0	1.11155	0.890933	0.896238	2	-	sense-overlapping
circRNA_29461	0.00912451	2	0.795944	1.17825	0.748259	0.708171	0.31969	0.478761	0.154004	0.24053	0.329993	1.10235	0.801467	0.724348	0	0.317668	0.240058	0	0.568572	0.557983	0.317585	0.647951	0.985862	7	+	sense-overlapping
circRNA_04347	0.00914626	2	2.14905	1.41391	1.49652	1.57371	1.11891	0.558554	0.770018	0.801766	0.247495	0.629913	1.04191	0.241449	0.393548	0.476501	0.640155	0.721144	0.649797	0.478271	0.87336	0.485963	0	10	+	sense-overlapping
circRNA_29751	0.00916255	6	4.05932	3.37766	4.90525	2.59663	2.07798	2.55339	1.69404	2.88636	1.07248	2.75587	1.52279	2.01208	1.88903	1.50892	1.60039	2.24356	2.35551	0	1.66732	1.45789	1.79248	8	+	exonic
circRNA_20275	0.00920686	5	0.636756	1.33536	1.2471	1.73109	1.59845	1.59587	0.616015	1.0423	0.494989	0.708652	1.36249	1.4487	1.02322	0.555918	0.800193	1.20191	1.05592	0.557983	0.635171	0.647951	0.448119	3	-	sense-overlapping
circRNA_24036	0.00923309	1	0	0.157101	0.415699	0	0	0	0.616015	0	0.164996	0	0.801467	0.643865	1.10193	1.19125	0.880213	0.801271	0.487348	0	0.793964	0.647951	0.448119	5	-	sense-overlapping
circRNA_05349	0.00943567	3	0.397972	0.157101	0.33256	0.5508	0.559457	0.23938	0.385009	0.320706	0.247495	0.629913	0.721321	1.04628	0.865806	0.873586	0.240058	0.641017	1.38082	1.11597	0.714567	0.971927	1.07549	10	-	sense-overlapping
circRNA_31936	0.00977517	5	1.03473	0.942604	1.16396	2.04583	1.75829	1.91504	1.38603	0.962119	0.659986	0.94487	1.44264	0.482898	0.708386	0.476501	0.480116	1.04165	0.568572	1.27539	0.87336	1.61988	0.716991	8	-	sense-overlapping
circRNA_33223	0.00990607	1	0.955133	1.33536	0.748259	0.393429	0.799224	0.558554	0.154004	0.400883	0	0	0	0.160966	0.472258	0.397084	0.400097	0.240381	0.406123	0.318848	0	0.242982	0.985862	9	+	sense-overlapping
circRNA_16544	0.010068	1	0.955133	0.392752	1.08082	0.865543	0.559457	1.51608	0.154004	0.320706	0	0.314957	0	0.724348	0	0	0	0.160254	0.406123	0.398559	0.317585	0.404969	0	2	+	intergenic
circRNA_14464	0.010163	5	3.02459	3.29911	4.32327	4.56377	3.51659	3.51091	1.61704	2.48547	0.742484	2.36217	0	1.12676	1.18064	1.27067	1.92046	1.28203	2.68041	2.63049	2.38189	2.18683	0	18	-	exonic
circRNA_20999	0.0103425	1	0.71635	0.942604	1.57966	0.314743	0	0.718141	0.231006	0.24053	0.247495	0.393696	0	0	0.157419	0.158834	0.560135	0.721144	0.649797	0.398559	0	0.404969	0.268871	3	-	sense-overlapping
circRNA_27422	0.0104425	5	2.06946	1.02115	1.49652	1.25897	1.51853	1.2767	0.616015	0.561236	1.23747	0.393696	0.721321	0.804831	0.550967	0.555918	0.400097	0.881398	1.29959	0.557983	0.555775	0.566957	0.985862	6	+	sense-overlapping
circRNA_28883	0.010456	3	1.98986	1.49246	1.41338	0.472114	1.11891	0.478761	0.539013	1.12247	1.31997	0.393696	0.641174	0.241449	0.629677	0.714752	0.720174	0.480763	0.812246	0.717407	0.396982	1.3769	0.896238	7	+	sense-overlapping
circRNA_02969	0.0105005	7	3.97972	2.51361	2.82676	1.80977	2.15791	1.75546	2.15605	1.68371	1.48497	1.49604	1.76323	1.77063	0.708386	2.38251	1.36033	1.36216	1.13714	0.876831	2.38189	1.3769	1.97172	1	-	exonic
circRNA_26782	0.0105721	4	2.94499	1.41391	2.57734	2.59663	1.91814	1.2767	1.00102	0.881943	2.22745	0.787392	1.04191	0.724348	0	0.635335	0.560135	0.480763	0.812246	1.51453	0.396982	0.890933	1.16511	6	+	exonic
circRNA_31957	0.0107767	3	0.71635	0.706953	0.581979	0.5508	0.959069	0.23938	0.616015	1.52336	1.89746	0.94487	0.801467	0.804831	0.393548	0.397084	0.480116	0.641017	0.487348	0.797119	0.238189	0.161988	0.268871	8	+	sense-overlapping
circRNA_11679	0.0109247	2	1.03473	0.706953	1.08082	1.02291	0.559457	0.797935	0.462011	0	0	0.393696	0.48088	0.241449	0.629677	0.238251	0.400097	0.400636	0.406123	0.956543	0.396982	0.404969	0.627367	16	-	sense-overlapping
circRNA_32033	0.0111858	7	1.91027	1.41391	1.99536	1.96714	1.99806	2.23422	1.38603	1.28283	0.907481	1.18109	1.28235	1.28773	0.787096	1.11184	0.720174	1.04165	1.94939	1.19568	0.793964	1.78187	1.61323	9	+	sense-overlapping
circRNA_17220	0.0111982	1	0.557161	0.942604	0.581979	0.708171	0.159845	0.398967	0.462011	0.400883	0.659986	0.551174	0.641174	0.321932	0	0	0	0	0.243674	0.717407	0	0.161988	0	2	+	sense-overlapping
circRNA_11188	0.0112016	1	1.59189	0.942604	0.748259	1.18029	0.399612	0.319174	0	0.561236	0.329993	0.314957	0	0	0.236129	0	0	0.320509	0.649797	0	0.158793	0.161988	0	15	-	intergenic
circRNA_11771	0.0113344	7	15.6005	10.133	10.1431	12.4323	9.03124	8.93687	7.70018	5.29166	4.7024	6.92905	6.89262	4.82898	6.37548	6.1151	5.12124	7.45182	10.8029	5.57983	8.09843	11.8251	9.85862	16	+	sense-overlapping
circRNA_01008	0.0114125	4	2.30824	2.90636	2.16164	1.96714	2.71736	2.71298	0.539013	1.12247	0	0.472435	1.44264	0.724348	0.236129	1.27067	2.0805	0.801271	1.29959	2.63049	1.19095	0.809939	1.34436	1	-	sense-overlapping
circRNA_12788	0.0115477	7	12.8147	15.7886	14.7989	14.6355	12.3081	12.9265	13.5523	13.9507	10.3948	10.866	11.5411	9.57748	8.50064	10.7213	10.1625	9.85564	12.9147	12.0365	11.9095	9.07131	9.58975	17	-	exonic
circRNA_06614	0.0115488	1	0.636756	0.864053	0.16628	0.629486	0.799224	0.638348	0.308007	0	0.494989	0.314957	0	0.160966	0.393548	0.635335	0.160039	0.160254	0.243674	0.159424	0	0	0	11	+	sense-overlapping
circRNA_13382	0.0117472	1	0.875539	1.17825	1.08082	0.314743	1.03899	0.638348	0	0.24053	0.247495	0.393696	0.24044	0	0	0.476501	0.320077	0.56089	0.324898	0.159424	0.158793	0.242982	0.896238	17	-	sense-overlapping
circRNA_07392	0.0119471	6	3.74094	3.22056	3.65815	2.67531	4.23589	3.83009	1.30903	1.363	1.23747	2.67713	0.561027	1.85111	1.33806	1.90601	2.96072	1.68267	2.76164	2.47107	1.58793	2.51081	0	12	-	sense-overlapping
circRNA_03926	0.0122178	4	3.26337	1.96376	2.74362	1.73109	1.35868	0.797935	1.23203	1.20265	1.31997	1.65352	0.48088	1.20725	1.41677	1.27067	0.160039	1.12178	0.568572	0.478271	1.42913	1.05292	2.2406	10	-	sense-overlapping
circRNA_11748	0.0122907	2	0.955133	0.628402	0.748259	0.786857	1.11891	1.1969	0.539013	0.561236	0.412491	0.314957	0.400734	0.241449	0.393548	0.317668	1.04025	0.400636	0.568572	0.398559	0	0.566957	0.358495	16	+	sense-overlapping
circRNA_25671	0.0123645	7	8.51661	6.20547	4.82211	5.508	5.51465	3.75029	2.54106	3.60795	1.73246	1.88974	2.88528	2.73642	2.91225	2.85901	2.96072	2.80445	2.35551	5.26098	3.33465	5.18361	2.15097	5	+	sense-overlapping
circRNA_32035	0.0124009	6	6.52674	4.87012	4.24013	4.64246	4.79535	5.50575	3.69609	3.20706	1.97996	2.99209	2.88528	0.885314	3.22709	3.09726	3.36081	3.76598	3.89878	2.47107	2.38189	3.56373	0	9	+	sense-overlapping
circRNA_13330	0.0126656	3	0.238783	0.314201	0.33256	0.629486	0.559457	0	0.84702	1.20265	1.07248	0.94487	0.961761	0.482898	1.02322	0.555918	0.480116	0.801271	0.812246	1.11597	0.714567	1.61988	1.34436	17	-	sense-overlapping
circRNA_21139	0.0127735	6	3.74094	3.45621	2.82676	3.38349	2.23783	2.79277	1.69404	1.20265	2.06246	1.811	1.2022	2.73642	2.04645	1.11184	0	1.92305	3.08653	2.55078	2.06431	2.02485	2.77834	3	+	exonic
circRNA_19198	0.0131269	3	1.83067	1.17825	2.66048	1.6524	0.63938	1.35649	0.693017	0.48106	0.412491	1.02361	0.160293	0.724348	0.236129	0.317668	0.800193	0.721144	0.649797	0.159424	0.793964	0.809939	1.5236	3	+	sense-overlapping
circRNA_15462	0.0136201	2	0.875539	0.628402	0.748259	0.708171	0.799224	1.51608	0.154004	0	0.659986	0.314957	0	0.724348	0	0	0.160039	0	0.162449	0.239136	0	0.647951	0	2	+	sense-overlapping
circRNA_00104	0.0139137	6	1.35311	0.942604	1.91222	1.25897	2.55752	1.99484	0.693017	0.881943	0.742484	0.629913	1.36249	0.643865	0.787096	1.11184	0.640155	0.961526	1.05592	0.876831	0.396982	0.323976	1.07549	1	-	sense-overlapping
circRNA_15517	0.0140958	5	4.45729	3.61331	4.48955	4.56377	3.75635	3.51091	2.31006	1.363	2.06246	1.25983	1.76323	0	2.67613	3.01784	3.12075	3.60572	3.16776	0	4.12861	2.18683	2.86796	2	+	intergenic
circRNA_22720	0.0142959	1	0.159189	0	0	0	0.31969	0	0.308007	0.160353	0	1.18109	0.801467	1.12676	1.10193	0	0.160039	0.641017	0.324898	0.717407	0	0.242982	0.627367	4	-	sense-overlapping
circRNA_06168	0.0143095	6	1.75108	1.41391	1.74594	1.25897	1.83822	0.638348	1.46304	0	0.329993	0.94487	0.881614	1.77063	1.96774	1.35009	3.04073	3.52559	3.73633	1.3551	2.93767	3.15876	2.41984	11	+	sense-overlapping
circRNA_18302	0.0145422	5	4.13891	3.77041	3.15932	0	2.95713	3.19174	0.84702	1.84406	1.73246	0.787392	0.641174	0.321932	1.10193	2.30309	1.12027	1.20191	1.70572	0.876831	0.714567	2.10584	0.627367	20	-	exonic
circRNA_09915	0.0145455	2	1.98986	1.80666	1.91222	1.18029	1.67837	1.83525	1.00102	1.0423	0.412491	0.708652	0.961761	0.241449	0.629677	0.476501	0.800193	1.36216	0.406123	1.43481	0.952756	1.70087	0.358495	14	+	sense-overlapping
circRNA_26768	0.0152329	1	1.11432	0.628402	0.665119	0.944229	0.31969	0.398967	0.308007	0.561236	0.164996	0.314957	0	0	0.157419	0.238251	0	0.400636	0.162449	0	0.238189	0	0.358495	6	+	sense-overlapping
circRNA_13397	0.0154691	4	1.67148	0.864053	1.33024	1.33766	0.959069	0.638348	0.693017	0	0.412491	0.472435	0.881614	0.321932	0.236129	0.476501	0.400097	0.56089	0.893471	0.637695	0.555775	0.971927	0.716991	17	+	sense-overlapping
circRNA_24016	0.0157609	7	7.95944	5.34142	8.06457	5.03589	6.07411	7.18141	5.00512	4.97095	4.94989	3.622	3.84704	4.66802	2.44	4.28851	4.24102	2.32369	5.11715	5.02185	3.81103	5.50758	4.39157	5	+	sense-overlapping
circRNA_30146	0.0157617	1	0.318378	0.549852	0.665119	0.5508	0.63938	0.877728	0.385009	0	0	0.314957	0.24044	0.804831	0	0.317668	0	0	0.406123	0	0	0	0.268871	8	-	sense-overlapping
circRNA_02092	0.0160333	2	0.636756	0.549852	0.914539	1.02291	0.719302	1.59587	0	0.48106	0.412491	0.314957	0.400734	0.402415	0.629677	0.397084	0.320077	0	0.487348	0.159424	0.317585	0.404969	0.896238	1	+	sense-overlapping
circRNA_31542	0.0160458	3	1.75108	1.88521	1.74594	1.02291	1.27876	1.03732	0.770018	0.400883	1.23747	0.551174	0.24044	0.321932	0.157419	0.714752	0.880213	0.721144	0.649797	1.75366	0.238189	1.13391	1.34436	8	-	exonic
circRNA_07501	0.0162555	1	1.19392	1.02115	1.41338	0.314743	0.63938	1.83525	0	0.881943	0.412491	0.236217	0.160293	0	0.393548	0.317668	0.240058	0	0.568572	0.557983	0	0	0	12	+	sense-overlapping
circRNA_10281	0.0163162	1	0.397972	0	0.16628	0.314743	0.479535	0.877728	0.231006	0.48106	0	0.314957	0	0	0.236129	0	0.160039	0.160254	0.324898	0	0.635171	0.566957	0.806614	15	+	sense-overlapping
circRNA_17589	0.0164769	1	0.955133	0.785503	1.82908	0.786857	0.959069	0.319174	0.231006	0.400883	0.164996	0.472435	0.400734	1.04628	0.157419	0	0.400097	0.240381	0.487348	0.318848	0.476378	0.323976	0	2	-	sense-overlapping
circRNA_08672	0.0168266	3	0.955133	0.864053	0.665119	1.88846	0.959069	1.43628	0	0.561236	0.577488	0.866131	0.801467	0.402415	0.865806	1.35009	0.800193	0.480763	0.243674	0.398559	0.317585	1.05292	0	13	+	sense-overlapping
circRNA_02571	0.0168364	7	9.79012	8.95474	13.3024	10.0718	10.2301	9.01666	7.77719	5.61236	5.69238	6.61409	6.57203	6.68009	3.93548	7.86227	6.48157	4.56725	7.71634	7.57263	5.31956	9.15231	6.90103	1	-	sense-overlapping
circRNA_01545	0.0168867	3	2.38783	1.02115	1.6628	1.18029	0.959069	1.03732	1.07803	1.20265	0.494989	0.708652	0.24044	0.563381	0.472258	0.555918	0.480116	0.400636	0.893471	0.637695	0.952756	2.34882	1.34436	1	-	sense-overlapping
circRNA_11541	0.0171035	1	0.636756	0.785503	0.581979	0.236057	0	0.718141	0.154004	0.160353	0.247495	0	0	0	0.236129	0.317668	0	0.160254	0.324898	0	0.238189	0	0.358495	16	+	sense-overlapping
circRNA_01508	0.0171847	3	0.636756	0.942604	0.914539	1.57371	1.19884	1.2767	0.693017	0.48106	0.659986	0.236217	0.320587	0.563381	0.393548	1.4295	0.640155	0.160254	0.893471	0.239136	0.714567	0.728945	0.537743	1	+	sense-overlapping
circRNA_03708	0.0173689	2	1.19392	1.17825	0.831399	0.629486	0.959069	0.558554	0.308007	0.962119	0.247495	0	0	0.321932	0.550967	0	0.480116	0.320509	0.731021	0.797119	0	0.323976	0.627367	10	+	sense-overlapping
circRNA_28495	0.0174438	6	2.22864	1.0997	2.66048	2.36057	2.4776	3.27153	1.54004	1.20265	1.40247	0.866131	0.961761	0.804831	1.18064	1.35009	0.800193	0.961526	2.11184	0	1.74672	1.05292	1.43398	7	-	intergenic
circRNA_19220	0.0174679	2	0.795944	1.80666	1.33024	0.865543	0.63938	0.319174	0.385009	0.320706	0	0.787392	0.641174	0.643865	0.629677	0.317668	0.560135	0.801271	0	0.318848	0.317585	0.728945	0.806614	3	-	sense-overlapping
circRNA_01124	0.0175243	3	2.62662	1.57101	2.4942	1.18029	1.35868	3.43112	0.770018	1.12247	0.329993	0.472435	2.08382	1.77063	0.314838	0.635335	0.320077	0	0.812246	0	1.03215	1.13391	1.5236	1	+	sense-overlapping
circRNA_10249	0.017711	1	0.71635	0.471302	1.33024	0.944229	1.83822	2.31401	0.770018	0.881943	0.164996	0.787392	0.561027	0.482898	0.393548	0.317668	0.480116	0.480763	0.731021	0.637695	0.238189	0.485963	0.985862	15	-	sense-overlapping
circRNA_16734	0.0179353	1	0.159189	0.471302	0.581979	0.5508	0.479535	0.638348	0	0	0.577488	0.157478	0.48088	0	0.236129	0.476501	0.480116	1.04165	0.974695	0.637695	0.476378	0.242982	0.268871	2	-	sense-overlapping
circRNA_33552	0.0179741	4	0.955133	0.864053	1.2471	1.02291	1.03899	1.35649	0.924022	1.0423	0.659986	0.787392	0.48088	0.563381	0.472258	0.238251	0.640155	0.641017	0.649797	0	1.34974	1.53888	0.627367	9	+	sense-overlapping
circRNA_21278	0.0183446	1	0.636756	1.2568	0.24942	1.02291	1.35868	1.83525	0.231006	0.400883	0	0.708652	0.641174	0	0.550967	0	0.400097	0.400636	0.406123	0.478271	0.87336	0	0.268871	4	-	sense-overlapping
circRNA_14452	0.0184688	2	0.557161	0.314201	0.16628	1.57371	0.559457	0.877728	0	0.400883	0.247495	0.314957	0.641174	0	1.25935	0.714752	0.960232	0.240381	0.568572	0.717407	0.396982	0.323976	0	18	-	sense-overlapping
circRNA_29264	0.0184788	1	1.51229	0.628402	0.665119	0.393429	0.559457	0.398967	0.385009	0	0	0.314957	0	0.160966	0.393548	0.238251	0	0.480763	0.406123	0	0	0.323976	0	7	-	intergenic
circRNA_19115	0.0186492	3	1.91027	0.864053	0.914539	1.49503	0.799224	1.59587	0.462011	0.400883	0.494989	0.708652	0.641174	0.482898	0.629677	0.238251	0.640155	0.641017	1.21837	0.876831	0.555775	0.242982	0.627367	3	-	sense-overlapping
circRNA_17439	0.0187158	4	1.4327	1.57101	1.33024	1.25897	1.4386	2.07463	1.46304	1.28283	0.742484	0.94487	0.400734	0.563381	0	0.635335	0.960232	0.320509	1.13714	0.956543	1.11155	1.21491	0.806614	2	-	sense-overlapping
circRNA_22339	0.0187683	2	0.318378	0.549852	1.57966	1.1016	0.719302	0.877728	0.539013	0.881943	0.164996	0.708652	0.801467	1.04628	0	0	0.160039	0.480763	0	0.398559	0	0.242982	0	4	+	sense-overlapping
circRNA_32637	0.0199717	2	1.75108	1.33536	0.665119	1.33766	1.67837	1.51608	0.693017	0.881943	0	0.393696	1.44264	0.402415	0.550967	0	0.560135	0.320509	0.568572	1.3551	0.158793	0.242982	0	9	+	exonic
circRNA_29939	0.0201883	7	5.7308	6.51968	4.32327	3.54086	6.71349	8.21873	2.77207	4.40971	2.88744	1.88974	2.72499	3.13884	1.57419	1.11184	3.28079	2.08331	4.22368	4.54358	2.38189	3.23976	4.83969	8	-	sense-overlapping
circRNA_07414	0.0203942	3	1.27351	1.0997	1.2471	0.708171	1.51853	1.99484	0.84702	0.641413	0	0.314957	0.721321	0.241449	0.472258	0.397084	0.400097	0.881398	0.731021	1.27539	0.714567	0.404969	1.07549	12	-	sense-overlapping
circRNA_18434	0.0204587	3	1.98986	1.64956	2.74362	0.629486	1.67837	2.4736	0.616015	0.48106	0.659986	0.708652	0.320587	1.04628	0.787096	0.317668	1.04025	0.480763	0.324898	1.51453	1.11155	0.647951	0.806614	20	+	sense-overlapping
circRNA_32090	0.0204957	2	2.46743	2.51361	2.24478	2.2032	2.55752	0	0.539013	0.881943	0	0	0.561027	1.4487	0.629677	0.635335	0.560135	0.721144	1.38082	0	0	0.728945	0	9	+	sense-overlapping
circRNA_27804	0.0204966	1	0.397972	0.314201	0.581979	0.944229	0.63938	0.797935	0.308007	0.160353	0.329993	0.393696	0	0	0.236129	0.238251	0.480116	0	0.243674	0.239136	0	0.566957	0.716991	6	+	intergenic
circRNA_21888	0.0206335	1	0.955133	0.785503	0.914539	0.393429	0.479535	0	0.616015	0.962119	0	0	0	0	0.157419	0	0	0.400636	0.649797	0	0.555775	0	0.358495	4	-	sense-overlapping
circRNA_25672	0.020635	7	5.7308	2.59216	3.99071	2.59663	3.9162	6.70265	4.2351	2.80618	2.80494	1.49604	0.881614	1.85111	1.18064	0.873586	1.36033	1.36216	3.00531	2.23193	1.98491	2.99677	0.985862	5	+	sense-overlapping
circRNA_15939	0.0206457	3	2.38783	2.19941	3.3256	2.12451	3.27682	0.159587	1.69404	1.0423	1.56747	0.94487	1.44264	0.643865	0.865806	0.635335	0	0.961526	0.568572	0	0.396982	0.890933	0.716991	2	-	sense-overlapping
circRNA_14487	0.020996	6	5.88999	4.32027	5.07153	3.54086	3.67643	5.18658	2.46406	2.4053	2.55745	1.73226	1.28235	3.54125	4.17161	1.98542	2.00048	2.00318	2.68041	0	1.42913	2.18683	4.21232	18	+	sense-overlapping
circRNA_19608	0.0213552	6	5.88999	2.98491	4.57269	3.54086	3.9162	5.50575	2.07905	3.12689	0.412491	1.25983	2.88528	1.4487	0.865806	2.46192	2.64064	1.44229	3.00531	1.43481	1.82612	2.99677	1.79248	3	-	sense-overlapping
circRNA_26114	0.0221569	2	0.71635	1.33536	1.57966	0.708171	1.27876	0.957522	0.770018	0.881943	0	0.393696	0.801467	0.241449	0.865806	0.397084	0.240058	0.320509	0.568572	0.956543	0.158793	0	0	6	+	sense-overlapping
circRNA_22732	0.0225595	1	0.71635	0.785503	0.831399	0.708171	0.479535	0.957522	0.231006	0	0.577488	0.708652	0	0	0	0	0.400097	0	0.243674	0	0.238189	0.647951	0.806614	4	-	sense-overlapping
circRNA_29504	0.0225955	1	0.636756	1.17825	0.498839	1.6524	1.27876	1.51608	0	0.801766	0.659986	0.157478	0.320587	0.724348	0	0	0.640155	0.160254	1.13714	0.637695	0.317585	0	0.896238	7	-	sense-overlapping
circRNA_11561	0.0226016	5	1.59189	2.12086	3.65815	1.73109	2.63744	1.99484	1.23203	0.962119	0	0.393696	0.961761	0.965797	1.73161	0.953003	1.28031	1.12178	1.54327	0.717407	1.50853	2.34882	1.25473	16	+	sense-overlapping
circRNA_01720	0.0234297	1	0.955133	1.17825	0.748259	1.33766	0.719302	0.159587	0.308007	0	0	0.393696	0	0	0.236129	0	0	0.721144	0.812246	0	0.238189	0.404969	0.268871	1	-	sense-overlapping
circRNA_27022	0.0234538	1	0.557161	0	0.748259	1.18029	0.879147	1.35649	0	0.24053	0.659986	1.10235	0.320587	0	0	0.317668	0	0.320509	0.243674	0	0.158793	0.323976	0.179248	6	-	sense-overlapping
circRNA_04823	0.0238479	1	1.03473	0.471302	0.498839	0.708171	0.799224	0.638348	0.231006	0.48106	0.742484	0	0.400734	0	0.472258	0	0.240058	0.160254	0	0.637695	0.158793	0	0	10	-	sense-overlapping
circRNA_02002	0.0239384	2	1.03473	1.0997	1.6628	0.472114	0.879147	0	0.84702	0.801766	0.989979	0.551174	0.721321	0.241449	0.472258	0.238251	0.320077	0.641017	0.487348	0	0.87336	0	0.268871	1	+	sense-overlapping
circRNA_15157	0.0241147	1	0.397972	0.392752	0.33256	0.314743	0	0.23938	0.84702	0.721589	0.824982	0.236217	0	0	0.314838	1.03242	0.880213	0.240381	0.406123	0.717407	0.238189	0.323976	0.985862	19	-	sense-overlapping
circRNA_08114	0.0245435	7	6.04918	3.84897	4.73897	3.46217	4.6355	3.11195	3.46508	3.12689	2.30995	3.30704	3.44631	2.73642	2.75484	3.33551	2.96072	1.60254	3.16776	2.07251	2.2231	3.32075	4.03307	13	-	sense-overlapping
circRNA_03434	0.0246428	1	0.397972	0.549852	0	0.708171	0.63938	0.877728	0.231006	0.721589	0.412491	0.314957	0	0.241449	0.236129	0	0.400097	0	0.324898	0.398559	0.238189	0	0	1	+	sense-overlapping
circRNA_21646	0.0247522	1	0.955133	1.17825	0.498839	1.49503	0.63938	0.957522	0.616015	0.24053	0.164996	0.157478	0.48088	0	0.472258	0.635335	1.28031	0	0	0.318848	0.238189	0.566957	0.896238	4	+	sense-overlapping
circRNA_25027	0.0248956	2	1.19392	0.628402	0.665119	0.236057	0.399612	0.638348	0.616015	0.400883	0	0	0	0	0.236129	0.317668	0.880213	0.480763	0.406123	0	0.793964	0.809939	0.537743	5	-	sense-overlapping
circRNA_15954	0.0249198	2	1.19392	0.942604	1.08082	1.18029	0.959069	1.75546	0.616015	0.24053	0.494989	0.314957	0.641174	0.643865	0.550967	0.238251	0.720174	0	1.13714	0.797119	0.238189	0.566957	0.537743	2	-	intergenic
circRNA_17992	0.0250138	2	1.91027	0.785503	1.82908	1.73109	1.91814	0.957522	1.30903	0.962119	0.247495	0.157478	0.721321	0.643865	0.472258	1.03242	0.800193	0.400636	1.05592	0.797119	0.396982	0.323976	0.448119	2	+	sense-overlapping
circRNA_30362	0.0251352	1	0.477567	0.157101	0.581979	0.708171	1.03899	0.957522	0	0.48106	0.164996	0	0	0	0	0.317668	0.320077	0.400636	0.406123	1.03625	0	0.890933	0.179248	8	-	sense-overlapping
circRNA_23938	0.0253151	1	0.875539	1.17825	0.748259	0	0.31969	0	0	0.801766	0	0	0	0.563381	0	0	0.560135	0	0.162449	0.318848	0	0.161988	0	5	+	exonic
circRNA_30925	0.0255856	1	0.636756	0.549852	0.914539	0.393429	0.559457	0	0	0.561236	0	0	0	0	0.236129	0.158834	0.240058	0.240381	0.649797	0.398559	0.238189	0.323976	0.537743	8	-	sense-overlapping
circRNA_21934	0.0255933	7	8.83498	7.93358	10.8082	8.8128	5.99418	3.83009	6.93017	7.69695	5.93987	6.85031	5.44998	5.7143	5.90322	4.36793	3.68089	4.16661	5.11715	1.59424	4.76378	4.45466	8.15577	4	+	sense-overlapping
circRNA_26321	0.0257897	1	0.795944	1.72811	1.16396	0.786857	0.239767	0.638348	1.07803	0.801766	0	0	0	0	0.314838	0	0.560135	0.480763	0.324898	0	0.635171	0	0.716991	6	+	sense-overlapping
circRNA_24914	0.0258709	5	2.06946	1.33536	1.99536	1.49503	3.11698	1.2767	1.23203	0.881943	0.659986	0.314957	0.721321	0.482898	1.02322	0	0.960232	1.28203	1.46204	0.637695	0.87336	1.13391	0.896238	5	+	sense-overlapping
circRNA_10525	0.0258889	3	0.557161	1.49246	0.581979	0.944229	1.27876	1.75546	1.07803	0.561236	0.329993	0.629913	0.561027	0.563381	0	0.238251	0.320077	0.160254	0.812246	0.318848	0.396982	0.404969	0.806614	15	+	sense-overlapping
circRNA_09109	0.0264637	4	0.955133	1.33536	1.33024	1.33766	1.51853	1.43628	0.616015	0.48106	0.412491	0.629913	0.24044	0.885314	0.236129	1.50892	0.640155	0.56089	1.13714	1.19568	1.19095	1.21491	1.97172	14	+	exonic
circRNA_19719	0.0265132	4	2.14905	1.49246	3.24246	1.18029	1.51853	1.03732	1.15503	2.24494	0	1.18109	0.561027	0.885314	0.629677	0	0.720174	0.721144	0.568572	0.557983	0.635171	0.809939	0.268871	3	-	sense-overlapping
circRNA_29475	0.0265981	1	0.397972	0.235651	1.2471	0.629486	0.879147	0.718141	0	0.160353	0	0.393696	0	0.160966	0	0.158834	0	0.400636	0.568572	0.318848	0.396982	0.485963	0	7	+	sense-overlapping
circRNA_32288	0.0269682	1	1.59189	0.942604	1.57966	0.786857	1.27876	0.319174	0.385009	0.561236	0	0.314957	0.400734	0.885314	0	0.476501	0.320077	0.240381	0.893471	0.717407	0.158793	0.890933	0.358495	9	-	sense-overlapping
circRNA_33458	0.0272557	7	8.43701	8.32633	7.81515	11.9602	10.9494	15.081	11.0883	14.3516	15.9222	14.0943	9.37717	14.0845	12.2787	13.1832	12.403	12.2595	12.9147	14.4279	11.8301	12.0681	13.6228	9	+	sense-overlapping
circRNA_12199	0.027284	3	0.477567	0.235651	0.415699	0.157371	0.399612	0.159587	0.385009	0.801766	0.412491	0.866131	1.04191	1.04628	1.18064	0.873586	1.28031	1.12178	1.13714	0.557983	0.476378	1.53888	0.358495	16	+	sense-overlapping
circRNA_24528	0.0272952	5	2.78581	1.64956	2.4942	1.88846	2.4776	3.27153	0.924022	0.881943	0.989979	0.866131	2.16396	1.4487	0.787096	0.476501	0.960232	1.12178	1.54327	1.43481	0.238189	1.78187	2.50947	5	-	sense-overlapping
circRNA_26135	0.0273962	7	3.02459	2.19941	2.9099	3.61954	2.31775	2.79277	2.46406	2.96653	1.40247	2.28344	0.961761	1.69014	1.10193	1.35009	1.76043	2.24356	1.78694	1.51453	0.952756	2.10584	1.07549	6	-	sense-overlapping
circRNA_12073	0.0275376	1	1.4327	1.0997	1.57966	1.41634	0.559457	0.23938	0.924022	0.721589	0	0.551174	0.48088	0	0.393548	0.476501	0	0.480763	0.324898	0	0.555775	0.242982	0.627367	16	+	intergenic
circRNA_01985	0.0277606	1	1.03473	0.942604	0.581979	0.472114	0.799224	0.558554	0.462011	0.400883	0.412491	0.393696	0.561027	0	0.236129	0.158834	0	0.240381	0.162449	0.637695	0.238189	0	0.627367	1	+	sense-overlapping
circRNA_01745	0.0277736	6	8.35742	6.75533	8.23085	5.66537	10.4698	10.4529	6.00614	6.33395	3.62992	4.33065	2.96543	3.70222	3.22709	4.2091	5.44131	3.44547	6.41674	0	3.33465	5.18361	7.5284	1	-	sense-overlapping
circRNA_17645	0.0279393	1	0.875539	0.157101	0.498839	0.944229	0.799224	1.2767	0.462011	0.561236	0.329993	0.629913	1.12205	0.241449	0.236129	0	0.240058	0	0.324898	0.717407	0	0.161988	0.268871	2	-	exonic
circRNA_19713	0.028136	2	0.557161	1.0997	1.6628	0.708171	1.11891	0.877728	0.539013	0.400883	0.412491	0.629913	0	0.804831	0	0	0	0.801271	0.324898	0.637695	0	0.323976	0.896238	3	-	sense-overlapping
circRNA_14930	0.028328	6	8.75539	10.6828	11.9721	10.7013	9.83046	10.8519	8.3162	11.7058	8.33232	11.3384	0	15.5332	17.6309	17.4717	15.2037	16.3459	16.4886	17.2975	15.2441	18.2236	13.6228	19	-	exonic
circRNA_13566	0.0283898	1	0.636756	0.785503	1.33024	0.5508	0	0	0.385009	0.400883	0	0.314957	0	0	0.314838	0	0	0.480763	0	0	0.555775	0.161988	0.896238	18	-	sense-overlapping
circRNA_12490	0.0287532	1	0.557161	0.864053	0.665119	0.314743	0.559457	0.638348	0.462011	0.561236	0.494989	0.236217	0	0	0	0	0.320077	0	0.568572	0.557983	0	0.161988	0.627367	17	-	sense-overlapping
circRNA_23770	0.0287703	7	5.25323	2.74926	4.07385	3.77691	5.03511	2.95236	2.00205	2.24494	2.14495	2.04722	2.48455	1.36821	2.12516	1.66775	1.92046	2.40381	4.9547	2.94934	2.54068	2.10584	3.40571	5	+	sense-overlapping
circRNA_06199	0.0287982	3	1.83067	1.49246	1.16396	1.33766	0.719302	1.11711	0.462011	0.721589	0	0.866131	0.801467	0.321932	0.550967	0.794169	0.400097	0.641017	0.731021	0.637695	1.42913	0.242982	0.716991	11	-	sense-overlapping
circRNA_20742	0.028806	1	0.795944	1.57101	1.33024	0.629486	0.559457	0.319174	0.231006	0.48106	0	0.94487	0	0.885314	0	0	0.560135	0.56089	0.406123	1.27539	0	0.161988	0.448119	3	+	sense-overlapping
circRNA_19484	0.0288374	5	2.8654	1.41391	2.57734	1.25897	1.11891	1.67566	1.23203	0.641413	0.412491	0.708652	0.561027	1.52918	1.49548	0.555918	0.400097	0.641017	1.62449	0.956543	0.555775	0.728945	1.16511	3	-	sense-overlapping
circRNA_19415	0.0289037	3	0.875539	1.17825	1.41338	1.33766	2.23783	1.51608	0.539013	0.881943	0.247495	0.314957	0.48088	1.04628	0.550967	0.873586	0.640155	0	0.731021	0.876831	0	0.485963	1.25473	3	+	sense-overlapping
circRNA_16470	0.0290521	6	2.8654	2.19941	1.6628	2.36057	2.79729	1.43628	1.00102	1.0423	1.15498	1.88974	1.04191	0	0.944515	0.953003	0.960232	1.36216	1.94939	0.956543	1.19095	1.05292	1.07549	2	-	exonic
circRNA_10650	0.029082	3	2.06946	1.41391	1.57966	1.49503	1.67837	1.1969	1.30903	1.12247	0.164996	0.787392	0.400734	0.482898	0.393548	0.317668	0.880213	0.881398	0.893471	0.557983	0	1.45789	0	15	-	sense-overlapping
circRNA_18057	0.0291878	2	1.35311	0.785503	0.914539	0.708171	1.19884	0.638348	0.693017	0.721589	0.494989	0.472435	0.320587	0.482898	0.708386	0.317668	0.640155	0.480763	0.568572	0	0.158793	0.647951	0.268871	2	-	intronic
circRNA_28091	0.02961	1	0	0.157101	0.16628	0.236057	0.559457	0.478761	0.462011	0.24053	0	0.314957	0	0.643865	0.550967	0.158834	0.480116	0.56089	0.731021	0.797119	0	0	0.268871	7	+	sense-overlapping
circRNA_18294	0.030148	2	1.67148	1.41391	1.6628	0.865543	1.67837	0.398967	0.462011	0.721589	0.329993	0.314957	1.52279	1.36821	0.944515	0.555918	0.480116	0.961526	1.05592	1.03625	0.317585	0.647951	0.268871	20	-	sense-overlapping
circRNA_26666	0.0301551	7	2.46743	1.64956	3.24246	1.80977	2.15791	1.2767	1.00102	1.76389	0.659986	2.2047	0.721321	2.73642	2.67613	2.77959	2.64064	2.08331	3.08653	4.86242	2.85827	4.37367	3.40571	6	+	sense-overlapping
circRNA_09753	0.0302867	1	0.477567	0.235651	0.997679	0.5508	0.559457	1.11711	0.616015	0.320706	0.577488	0	0	0	0.157419	0	0.400097	0.480763	0.893471	0.239136	0.158793	0.242982	0.268871	14	+	exonic
circRNA_21918	0.0303963	4	1.35311	2.35651	1.91222	1.25897	2.39767	1.35649	0	2.16477	0.164996	0.551174	0	0.321932	0.629677	0	0.640155	0.801271	0.731021	0.717407	1.03215	1.45789	1.8821	4	-	intergenic
circRNA_09530	0.0307234	7	5.65121	3.06346	4.48955	3.3048	2.95713	1.83525	2.07905	2.726	2.88744	3.54326	2.32426	1.69014	3.38451	2.22367	3.60087	2.56407	2.19306	1.03625	2.30249	1.45789	1.70285	14	+	sense-overlapping
circRNA_21850	0.0308854	2	1.27351	0.864053	1.08082	1.41634	1.03899	0.558554	0.616015	0.400883	0.412491	0.157478	0.160293	0.804831	0	0	0.640155	0.320509	0.893471	0	0.396982	0.404969	0	4	-	sense-overlapping
circRNA_27863	0.0312469	1	0.238783	0.549852	0.748259	0.629486	0.719302	0.718141	0.308007	0.400883	0.742484	0.236217	0.160293	0.482898	0.314838	0	0.320077	0.320509	0	0	0.476378	0.161988	0	6	+	sense-overlapping
circRNA_13966	0.0313432	7	4.45729	5.10577	7.81515	3.46217	7.35286	5.02699	2.84907	3.84848	1.73246	2.67713	2.16396	3.70222	2.12516	1.50892	2.72066	3.36534	5.84817	5.65954	2.46129	5.10261	2.77834	18	+	sense-overlapping
circRNA_08490	0.0313585	2	2.06946	1.64956	1.49652	1.18029	0.63938	0.23938	1.00102	0.721589	1.07248	0.472435	0.561027	0.804831	0.393548	0.555918	0.640155	0.721144	0.324898	0.557983	1.66732	0.485963	0	13	-	sense-overlapping
circRNA_26487	0.0314047	3	1.91027	0.785503	2.32792	1.49503	1.91814	0.558554	0.616015	0	0.577488	1.25983	0.561027	1.12676	0.865806	0.238251	0.640155	0.56089	0.568572	0.318848	0.476378	0.728945	0	6	+	sense-overlapping
circRNA_18744	0.0314341	4	3.02459	1.80666	1.74594	1.88846	1.75829	3.43112	0	1.44318	1.31997	0.866131	1.68308	0.321932	0.629677	0	1.20029	0.801271	1.05592	0.797119	0.635171	1.53888	0.627367	20	-	sense-overlapping
circRNA_01503	0.0315311	3	1.11432	0.785503	1.33024	1.33766	0.879147	0.319174	1.07803	0.561236	0.247495	0.393696	0.641174	0.563381	0.314838	0	0.160039	0.801271	0.893471	0.717407	1.11155	1.05292	0.716991	1	-	sense-overlapping
circRNA_21354	0.0315727	1	0.955133	0.157101	0.33256	1.18029	1.03899	1.67566	0.154004	0.881943	0.412491	0.314957	0	0	0.865806	0	0.640155	0.961526	0.406123	0.637695	0.158793	0.404969	0.806614	4	+	sense-overlapping
circRNA_15714	0.0316803	6	1.51229	0.942604	0.748259	1.18029	1.75829	1.35649	1.23203	0.881943	0.412491	1.33857	1.76323	1.28773	1.33806	1.03242	1.44035	1.60254	1.62449	1.75366	1.66732	2.10584	1.43398	2	-	sense-overlapping
circRNA_17138	0.0321038	2	1.67148	0.628402	1.08082	0.865543	0.559457	0.23938	0.308007	0.561236	0.824982	0.94487	0.400734	0.724348	0.393548	0.317668	0.320077	0.641017	0.731021	0.717407	0	0.485963	0	2	-	sense-overlapping
circRNA_02352	0.0322102	4	0.795944	1.2568	1.2471	0.5508	0.63938	0.718141	0.539013	0.881943	0.824982	0.551174	0.24044	0.804831	0	0.397084	0.320077	0	0.974695	0.318848	0.714567	0.890933	0.716991	1	+	exonic
circRNA_11967	0.0324643	1	1.51229	0.706953	0.997679	1.25897	0.719302	0.478761	0.539013	0.641413	0	0.236217	0	0.241449	0.550967	0.238251	0.560135	0	0.324898	0.159424	0.555775	0.890933	0	16	-	sense-overlapping
circRNA_25033	0.0325354	2	1.03473	0.628402	0.997679	0.786857	1.35868	0.877728	0.84702	0.641413	0.164996	0.629913	0	0.482898	0.314838	0	1.12027	0	0.243674	0.557983	0	0	0	5	+	exonic
circRNA_01427	0.0331804	3	1.35311	1.72811	1.49652	1.6524	1.51853	1.83525	1.00102	0	1.07248	0.393696	0.721321	0	0.157419	0.397084	0.800193	0.480763	0.649797	2.31164	0.793964	0.566957	0.896238	1	-	sense-overlapping
circRNA_27736	0.0333899	1	0.955133	0.392752	0.914539	0.629486	0.959069	1.2767	0.231006	0.24053	0.247495	0.472435	0.24044	0.241449	0	0.397084	0.640155	0	0.406123	0.478271	0	0.404969	0.627367	6	+	intergenic
circRNA_33208	0.0334304	7	1.59189	1.88521	3.40874	2.59663	2.95713	3.19174	0.693017	0.881943	0.907481	1.25983	0.961761	1.85111	1.18064	1.4295	1.68041	0.721144	3.00531	1.9928	1.19095	2.26783	0.985862	9	+	sense-overlapping
circRNA_11981	0.0335105	5	1.75108	2.59216	1.49652	1.80977	3.03705	1.43628	0.693017	1.363	0.907481	0.314957	1.60293	0.804831	1.33806	0.794169	1.36033	0.881398	0.812246	1.11597	0.317585	0.566957	1.25473	16	+	sense-overlapping
circRNA_03758	0.0336237	2	0.557161	1.17825	2.32792	0.5508	1.59845	0.638348	0.154004	0.400883	0	0.393696	0.400734	0.160966	0.314838	0	0.320077	0	0.649797	0	0.317585	0.161988	0.268871	10	-	sense-overlapping
circRNA_22543	0.0339187	3	1.35311	0.706953	0.748259	0.865543	1.75829	0.877728	0	0.320706	0.164996	0.551174	1.12205	1.04628	0.472258	0.714752	0.800193	0.480763	0.974695	0	0.476378	0.404969	0.448119	4	+	sense-overlapping
circRNA_12459	0.0339479	7	4.2981	3.06346	4.73897	1.88846	2.63744	3.83009	2.00205	1.60353	0.989979	2.36217	2.16396	2.89739	1.25935	1.98542	3.04073	1.60254	2.35551	3.50732	0.952756	2.10584	2.33022	17	+	sense-overlapping
circRNA_14350	0.0341522	4	1.67148	0.864053	1.16396	0.865543	0.799224	1.91504	0.924022	0.641413	0.577488	0.629913	0.320587	0.482898	0.393548	0.714752	0.720174	0.641017	0.974695	1.27539	0.555775	0	0.358495	18	+	sense-overlapping
circRNA_29117	0.0345849	1	0	0	0.16628	0.629486	0.879147	0.558554	0.231006	0.801766	0.907481	0.551174	0.48088	0.885314	0.236129	0.317668	0.160039	0.56089	0.649797	0	0.238189	0.485963	0	7	+	intergenic
circRNA_11610	0.0347622	1	0.397972	1.0997	0.498839	0.5508	0.719302	1.03732	0.539013	0.400883	0	0	0	0	0	0.397084	0.400097	0.320509	0	0.557983	0.238189	0.242982	0.537743	16	+	sense-overlapping
circRNA_14634	0.0349248	6	2.30824	4.55592	2.66048	2.12451	3.27682	1.51608	2.15605	1.0423	1.15498	1.96848	1.12205	1.04628	1.49548	0.873586	1.28031	0.320509	1.70572	1.43481	1.74672	1.3769	0.985862	18	-	sense-overlapping
circRNA_19399	0.0351055	3	0.795944	0.706953	0.914539	1.25897	1.03899	0.877728	0.770018	0.641413	0.742484	0.472435	0.24044	0	0.236129	0.158834	0.960232	0.400636	0.812246	0.318848	0.714567	0.971927	0.358495	3	+	sense-overlapping
circRNA_16351	0.035244	6	1.51229	1.33536	1.33024	1.57371	1.91814	1.11711	1.23203	1.52336	0.907481	0.94487	0.400734	0.885314	1.10193	0.635335	1.12027	0.801271	1.21837	0.797119	1.19095	1.53888	1.16511	2	-	intergenic
circRNA_32304	0.035426	2	1.19392	0.942604	1.2471	0.5508	0.63938	1.75546	0.308007	0.561236	0	0.236217	0.400734	0.241449	0.472258	0.317668	0.240058	0.56089	0.243674	0.318848	0.635171	1.2959	0.358495	9	-	sense-overlapping
circRNA_16092	0.0360301	6	2.46743	2.35651	1.91222	2.28189	1.75829	3.27153	0.924022	1.52336	0.824982	1.65352	1.60293	1.52918	0.787096	1.4295	1.76043	1.36216	1.62449	0.398559	1.03215	1.70087	2.2406	2	+	sense-overlapping
circRNA_31971	0.036101	4	1.51229	0.785503	1.41338	0.708171	0.719302	0.159587	1.92505	0.962119	0.659986	1.10235	0.881614	0.563381	0.472258	0.397084	0.480116	0.801271	0.243674	0	1.11155	1.21491	1.07549	8	+	sense-overlapping
circRNA_15063	0.0363271	4	2.70621	0.942604	1.82908	1.80977	1.59845	2.4736	0.616015	0.881943	0.742484	0.629913	0.48088	1.85111	0.314838	0.238251	1.04025	0.961526	0.649797	0.717407	0.87336	0.161988	1.34436	19	-	sense-overlapping
circRNA_18562	0.0364338	1	1.4327	0.706953	0.748259	0.708171	0.479535	0.877728	0.462011	0	0.412491	0	0	0.482898	0.236129	0.397084	0	0	0.324898	0.797119	0.555775	0.566957	0.448119	20	+	sense-overlapping
circRNA_03352	0.0365882	1	0.795944	0.785503	1.49652	0.472114	0.399612	0.558554	0.385009	0.24053	0.247495	0.551174	0.320587	0	0	0.158834	0.720174	0.641017	0.487348	0.239136	0.476378	0.404969	0.627367	1	-	sense-overlapping
circRNA_20323	0.0367875	2	0.636756	0.785503	0.914539	0.5508	0.63938	1.43628	0.462011	0.561236	0	0.393696	0	0.160966	0.157419	0.158834	0.640155	0	0.568572	0.478271	0	0.161988	0.179248	3	-	exonic
circRNA_18442	0.0370066	1	0.795944	1.02115	0.665119	0.629486	0.239767	0.23938	0.539013	0.24053	0	0	0.160293	0	0.393548	0.873586	0	0	0.243674	0	0	0	0.537743	20	-	sense-overlapping
circRNA_26766	0.0372415	2	1.67148	1.02115	1.08082	1.6524	0.399612	0.398967	1.00102	1.0423	0.989979	0.551174	0.561027	0.241449	0	0.238251	0	1.04165	0.162449	0	0.158793	0.566957	0.716991	6	+	exonic
circRNA_28273	0.037836	2	1.03473	1.0997	0.415699	0.865543	0.719302	1.67566	0.770018	0.721589	0.659986	0.314957	0.48088	0.321932	0.314838	0.158834	0	0	0.406123	0.557983	0	0.890933	0.537743	7	+	sense-overlapping
circRNA_24822	0.0381535	6	4.21851	7.77648	5.40409	4.79983	4.6355	8.45811	0	4.32954	1.89746	2.67713	3.12572	2.65594	2.75484	3.09726	3.04073	1.92305	2.68041	5.42041	1.34974	2.99677	3.04721	5	-	sense-overlapping
circRNA_31010	0.0389771	3	2.46743	1.41391	0.914539	1.80977	2.87721	2.31401	1.23203	1.44318	0.824982	1.02361	0.641174	0.321932	0.787096	1.35009	0.480116	0.480763	0.974695	1.51453	0.396982	1.86286	1.07549	8	+	sense-overlapping
circRNA_06339	0.0390738	6	1.51229	1.57101	1.82908	2.12451	1.27876	2.07463	1.54004	1.84406	0.907481	1.10235	0	1.12676	0.944515	0.635335	0.960232	1.04165	1.38082	1.59424	1.11155	1.45789	1.5236	11	-	sense-overlapping
circRNA_32529	0.0390814	3	0.795944	0.471302	0.24942	0.629486	0.879147	0.319174	1.07803	0.24053	0.494989	1.10235	0.721321	0.321932	0.787096	1.27067	1.12027	0.641017	1.70572	2.63049	1.50853	1.45789	1.70285	9	-	sense-overlapping
circRNA_21621	0.0392253	7	4.13891	3.06346	2.99304	2.2032	4.23589	2.87257	1.84804	1.92424	1.97996	2.59839	1.84338	0.965797	1.88903	1.74717	2.4806	3.04483	2.43674	3.18848	2.06431	2.99677	2.41984	4	+	sense-overlapping
circRNA_20082	0.0393619	1	0.875539	0.706953	0.831399	0.472114	0.959069	0.398967	0.385009	0	0.164996	0.472435	0	0	0	0	0.640155	0.320509	0	0	0.476378	0.566957	0	3	+	sense-overlapping
circRNA_07927	0.0401602	1	0.795944	1.0997	1.16396	0.5508	1.11891	0.23938	0.616015	0.48106	0	0.629913	0.561027	0.241449	0.393548	0.317668	0.480116	0.480763	0.406123	0.797119	0.396982	0	0.179248	13	+	sense-overlapping
circRNA_32056	0.0406564	1	1.19392	0.785503	1.16396	1.41634	0.479535	1.11711	0.462011	0.641413	0.247495	0.157478	0.320587	0.241449	0.629677	0.635335	0.320077	0	0.568572	0.797119	0.87336	0.323976	0.268871	9	+	sense-overlapping
circRNA_06800	0.0416337	7	4.77567	3.14201	2.9099	2.754	3.9162	3.03215	2.38706	2.24494	2.39245	1.811	3.84704	1.52918	2.44	2.62076	2.40058	1.44229	1.86817	1.3551	3.41404	2.75379	2.86796	12	-	sense-overlapping
circRNA_02567	0.0417944	5	0.795944	0.864053	1.82908	0.393429	1.11891	0.877728	0.770018	0.721589	0.659986	1.33857	0.961761	0.804831	0.472258	0.794169	0.800193	1.12178	1.86817	1.75366	0.555775	0.566957	0.896238	1	-	sense-overlapping
circRNA_02968	0.0421928	1	0.557161	1.2568	0.498839	0.865543	0.479535	0.398967	0.308007	0	0.247495	0.629913	0.48088	0.241449	0.472258	0	0.320077	0.56089	0.324898	0.398559	1.27034	1.05292	0.537743	1	-	sense-overlapping
circRNA_03419	0.042857	7	2.46743	2.04231	3.15932	2.91137	2.07798	1.03732	1.00102	2.16477	0.742484	0.866131	0.721321	1.04628	1.25935	0.794169	1.28031	0.881398	1.62449	0.876831	0.793964	1.86286	1.8821	1	+	sense-overlapping
circRNA_20787	0.0434702	3	1.03473	0.942604	0.831399	0.393429	0.719302	0.159587	1.07803	0.801766	0.577488	0.157478	0.48088	0	0.629677	0.555918	0.960232	0	0.162449	0.876831	0.396982	0.647951	0.358495	3	+	sense-overlapping
circRNA_13703	0.043665	2	0.795944	1.41391	1.74594	0.865543	0.799224	0.638348	0.462011	1.28283	0.247495	0.314957	0.561027	0	0.472258	0.953003	0	0	0.324898	0.557983	0.476378	0.404969	0	18	-	sense-overlapping
circRNA_26584	0.0436751	6	7.40228	4.87012	5.90293	4.32771	3.83628	0.558554	4.3121	4.08901	3.71242	3.14957	4.72866	3.13884	2.44	3.97084	1.28031	3.20509	2.68041	0.398559	3.25525	1.61988	3.94345	6	+	sense-overlapping
circRNA_01773	0.0438369	6	1.91027	1.64956	1.57966	0.786857	1.35868	0.558554	1.23203	0.320706	0.412491	0.708652	1.12205	0.965797	0.629677	1.27067	1.12027	0.721144	1.38082	1.3551	0.952756	1.05292	1.16511	1	+	sense-overlapping
circRNA_21625	0.0442113	2	2.94499	2.27796	1.16396	1.57371	1.59845	1.2767	1.00102	0.48106	0.742484	0.472435	0.721321	0.885314	1.02322	1.98542	0.320077	0.320509	1.05592	0.478271	0.317585	1.2959	1.16511	4	+	sense-overlapping
circRNA_32366	0.0442459	2	0.557161	0.628402	1.08082	0.5508	1.27876	0.797935	0.231006	0.320706	0.412491	0.236217	0.320587	0.643865	0.393548	0.238251	0.480116	0.320509	0	0.478271	0	0.566957	0.268871	9	-	sense-overlapping
circRNA_03881	0.0450464	1	0.795944	0	0.665119	0.314743	0.63938	0.638348	0.231006	0	0.824982	0.708652	0.400734	0.724348	0.629677	0.476501	0.640155	0.801271	1.21837	1.3551	0.158793	0.323976	0.358495	10	+	sense-overlapping
circRNA_07626	0.0452931	5	3.66134	2.98491	4.07385	2.83269	3.03705	3.75029	1.30903	1.76389	1.89746	1.33857	1.92352	0	0.236129	1.35009	2.64064	0.881398	2.84286	1.75366	1.50853	3.9687	1.34436	13	+	sense-overlapping
circRNA_21446	0.0456987	5	2.22864	1.02115	1.91222	1.49503	1.03899	1.67566	1.00102	0.962119	1.07248	1.10235	0.320587	0.965797	0.314838	1.03242	0.880213	0.56089	1.38082	1.03625	1.42913	2.26783	1.43398	4	-	sense-overlapping
circRNA_19092	0.0460039	7	2.30824	2.90636	3.3256	3.54086	1.91814	2.3938	1.54004	2.16477	1.31997	0.787392	1.12205	0.804831	3.46322	0.953003	2.56062	1.60254	2.11184	0.876831	1.27034	1.3769	2.15097	3	-	sense-overlapping
circRNA_21189	0.0462511	1	1.51229	0.392752	1.41338	0.314743	0.63938	0.877728	0.616015	0.962119	0.989979	0.708652	0	0.482898	0.157419	0.397084	0.160039	0.480763	0.568572	0.239136	0.238189	0.485963	0.268871	3	+	sense-overlapping
circRNA_13112	0.0464187	6	1.75108	4.08462	4.07385	1.6524	2.71736	2.3938	0.84702	2.64583	0.907481	1.4173	0.881614	1.28773	0.787096	0.953003	0.800193	1.28203	1.46204	1.51453	0.396982	1.13391	2.86796	17	-	sense-overlapping
circRNA_03021	0.046454	1	1.75108	0.392752	1.2471	0.786857	1.11891	0.957522	0.154004	0.400883	0.659986	0	0.801467	0.402415	0.629677	0.317668	0	0.160254	0.243674	0.637695	0.317585	0	0.268871	1	-	sense-overlapping
circRNA_22748	0.046957	1	0.159189	0.471302	0.581979	0.865543	0.719302	0.398967	0.462011	0.48106	0	0.551174	0.320587	0	0	0.397084	0.160039	0.801271	0.649797	0.797119	0.317585	0.404969	0.358495	4	-	sense-overlapping
circRNA_05931	0.0469941	7	10.5065	5.57707	11.5564	8.49806	8.79147	7.26121	7.31518	5.05113	4.94989	7.71644	8.25511	8.28976	9.28773	8.49761	8.24199	8.17297	12.671	11.3191	9.13058	12.797	10.5756	11	+	sense-overlapping
circRNA_01744	0.0478724	1	0.955133	0.706953	0.665119	0.393429	0.479535	0.877728	0.462011	0	0.247495	0	0	0.160966	0.314838	0	0.240058	0	0.243674	0.717407	0.714567	0.323976	0	1	-	sense-overlapping
circRNA_17717	0.0479225	7	1.67148	2.43506	2.0785	1.6524	1.59845	0.797935	1.15503	0.962119	1.31997	1.65352	1.60293	0.885314	1.25935	1.19125	0.640155	0.801271	1.38082	0.876831	1.50853	1.45789	0.896238	2	-	sense-overlapping
circRNA_13007	0.0483962	1	1.19392	0.549852	0.914539	0.236057	0.239767	0.718141	0.385009	0.561236	0	0	0.400734	0.321932	0	0	0.320077	0.400636	0	0.797119	0	0	0.268871	17	-	sense-overlapping
circRNA_34404	0.0484766	1	0.397972	0.549852	0.831399	0.708171	1.19884	1.35649	0.539013	0.320706	0.494989	0.157478	0.721321	0.643865	0	0.476501	0	0.961526	0.324898	0.797119	0.396982	0.971927	0.358495	X	+	sense-overlapping
circRNA_29949	0.0486631	6	5.25323	5.10577	2.66048	2.04583	4.95519	4.14926	2.61806	3.36742	1.56747	2.04722	1.60293	0	2.20387	2.22367	3.28079	2.32369	3.16776	2.63049	3.33465	2.83479	2.41984	8	+	intergenic
circRNA_26725	0.0496346	1	1.11432	2.27796	1.6628	0.5508	1.19884	0.23938	1.23203	1.68371	0.412491	0.94487	0.881614	0	0.550967	0.238251	0.320077	0.400636	0.568572	0	1.11155	0.647951	0	6	-	sense-overlapping
circRNA_05745	0.0497041	3	1.03473	1.2568	1.33024	0.944229	1.99806	1.83525	1.54004	1.20265	0.164996	0.393696	0.641174	0	0.865806	0	1.28031	0.56089	0.568572	0.956543	0.158793	0.728945	0	11	+	sense-overlapping
circRNA_18161	0.0504703	1	0	0.157101	0.581979	0.629486	0.479535	0.159587	0.231006	0	0	0	0.160293	0.482898	0.550967	0	0.320077	0.56089	0.731021	0.956543	0.317585	0.647951	0.716991	20	+	sense-overlapping
circRNA_09728	0.0505632	7	6.36756	5.49852	3.74129	5.11457	4.07604	4.06947	4.1581	3.52777	3.21743	3.70074	3.92719	1.93159	2.12516	2.70017	3.44083	2.6442	5.19837	4.14502	5.16076	4.29268	5.37743	14	-	sense-overlapping
circRNA_11184	0.0521298	1	0.795944	0.706953	0.581979	0.472114	1.11891	0.23938	0.385009	0.320706	0.164996	0	0	0	0	0.238251	0.640155	0.480763	0	0	0.317585	0	0.358495	15	-	intergenic
circRNA_23771	0.0526239	5	4.2981	1.57101	1.91222	1.49503	1.11891	0.797935	1.46304	1.363	1.81496	1.18109	0.561027	0.965797	0.787096	0.476501	0.720174	1.28203	1.13714	0.318848	0.952756	1.78187	2.33022	5	+	sense-overlapping
circRNA_31888	0.0531991	1	0.238783	0	0.24942	0.236057	0.479535	0.558554	0.308007	0.881943	0.989979	0.629913	0	1.04628	0.472258	0.317668	0.720174	1.36216	1.13714	1.27539	1.58793	0.647951	0.358495	8	-	sense-overlapping
circRNA_02965	0.0533812	3	1.27351	1.41391	1.82908	1.18029	0.399612	1.03732	0.462011	0.962119	0	1.65352	0.561027	0.321932	0.550967	0.476501	0.640155	0.56089	0.893471	0.637695	1.34974	1.21491	1.16511	1	-	sense-overlapping
circRNA_05766	0.0538881	5	1.03473	0.706953	0.581979	1.02291	0.879147	0.398967	0.616015	0.641413	0.907481	1.10235	0.801467	0.482898	1.10193	1.90601	1.52037	2.24356	1.46204	0.876831	1.19095	1.13391	0.806614	11	-	sense-overlapping
circRNA_24037	0.0540136	3	0.71635	0.235651	0.831399	0.157371	0	0.159587	0.693017	0	0.329993	1.96848	0.801467	0.965797	0.708386	0.317668	1.60039	1.20191	0.893471	0.637695	0.635171	1.53888	1.43398	5	-	sense-overlapping
circRNA_08659	0.0545969	1	0.795944	0.706953	1.08082	0.472114	1.03899	0.558554	0.539013	0.561236	0.247495	0.393696	0.561027	1.04628	0.629677	0	0.400097	0.240381	0.487348	0.398559	0.238189	0.323976	0	13	+	sense-overlapping
circRNA_08359	0.0555658	1	1.19392	1.0997	2.32792	0	0.559457	0.398967	0.693017	1.0423	0	0.236217	0.721321	0.321932	0.787096	0	0.240058	1.04165	0.324898	0	0.238189	0.323976	0.716991	13	-	intronic
circRNA_10431	0.0556852	2	0.636756	0.235651	0	0.786857	0.479535	0.877728	0.308007	0.48106	0.329993	0.787392	0.721321	1.04628	1.49548	1.66775	0.400097	0.641017	0.812246	0.797119	0.714567	0.566957	0.268871	15	-	sense-overlapping
circRNA_08146	0.0557161	1	1.35311	0.864053	0.665119	1.1016	1.27876	0.478761	1.07803	1.12247	0	0.551174	0.24044	0	0.708386	0	0.320077	0	0	0	0.158793	0.323976	0.806614	13	-	sense-overlapping
circRNA_02970	0.0558961	6	3.97972	3.77041	2.4942	2.67531	3.1969	2.4736	2.07905	1.92424	0.494989	2.51965	2.96543	0.885314	1.18064	1.19125	1.36033	2.08331	2.59919	1.19568	1.58793	0.971927	2.95759	1	-	sense-overlapping
circRNA_21037	0.0559291	1	0.875539	0.785503	0.665119	0.629486	0.719302	0.398967	0.231006	0.881943	0.164996	0.314957	0.24044	0.482898	0.314838	0	0.400097	0	0.406123	0	0.158793	0.566957	0.268871	3	+	sense-overlapping
circRNA_05680	0.0561214	6	2.70621	1.72811	2.41106	2.51794	3.1969	3.03215	2.07905	0.721589	1.15498	2.36217	2.4044	2.01208	1.81032	0	2.32056	2.56407	3.00531	4.30444	1.58793	3.64472	3.13683	11	+	sense-overlapping
circRNA_27692	0.0570152	1	0.477567	1.33536	0.581979	0.865543	0.959069	1.43628	0.539013	0.320706	0.329993	0.157478	0.160293	0.482898	0.787096	0	0	0	0.406123	0	0.238189	0	0.985862	6	+	sense-overlapping
circRNA_31175	0.0572925	1	1.83067	0.628402	0.914539	1.02291	0.879147	0.398967	0.770018	0.561236	0	0.472435	0.721321	0	0.629677	0.317668	0.240058	0.400636	0.406123	0.159424	0	0	0.268871	8	-	sense-overlapping
circRNA_23143	0.0576482	6	3.82053	3.06346	4.40641	3.93429	3.75635	3.27153	2.54106	2.32512	2.88744	2.51965	1.60293	2.01208	2.51871	0	2.72066	1.36216	3.08653	2.63049	1.74672	2.75379	3.22646	4	-	exonic
circRNA_16846	0.0579076	6	4.2981	2.04231	2.4942	2.12451	0.959069	2.31401	1.15503	1.0423	0.989979	1.10235	1.76323	0.482898	1.73161	0.555918	1.52037	0.961526	0.812246	1.67395	0.555775	0.809939	2.06135	2	-	intergenic
circRNA_26960	0.0579448	1	0.557161	0.549852	0.914539	0	0.959069	0.478761	0.231006	0.48106	0.247495	0.236217	0	0.643865	0.157419	0	0.160039	0	0.162449	0	0.158793	0	0	6	+	sense-overlapping
circRNA_08498	0.0600165	6	3.82053	3.69186	4.07385	4.17034	3.67643	2.63318	2.61806	2.726	1.31997	2.36217	3.7669	2.41449	2.91225	0	1.44035	1.52242	2.11184	1.59424	1.27034	3.15876	4.03307	13	-	sense-overlapping
circRNA_22678	0.0602115	3	1.19392	1.2568	1.41338	0.236057	0	0.638348	0.462011	1.20265	0.494989	0.236217	0.160293	0.563381	0.865806	0.555918	1.20029	1.20191	1.78694	0.797119	1.19095	1.3769	0	4	-	sense-overlapping
circRNA_04388	0.0604458	4	1.11432	1.17825	0.997679	1.41634	0.63938	0.478761	0.693017	0.881943	0.577488	1.25983	1.12205	0.804831	0.472258	0.635335	0.480116	0.641017	0.568572	0.239136	0.793964	1.13391	1.8821	10	+	sense-overlapping
circRNA_15501	0.0617066	1	1.91027	0.785503	2.66048	0.708171	0.479535	0	1.07803	0.962119	0	0.629913	0.881614	0.402415	0.865806	0	0	0.56089	0.649797	0	1.03215	0	0	2	+	sense-overlapping
circRNA_02935	0.0617945	2	0.477567	0.392752	0.498839	0.5508	0.479535	0	0.231006	0.561236	0	0.866131	0.961761	0.643865	0.787096	0.317668	0.560135	0.400636	0.649797	1.51453	0.714567	1.2959	1.16511	1	-	sense-overlapping
circRNA_03375	0.062345	1	0.71635	0.864053	0.914539	0.865543	0.399612	0.478761	0.462011	0	0	0.393696	0.400734	0.482898	0.787096	0.317668	0	0	0	0.557983	0.555775	0.404969	0.268871	1	+	sense-overlapping
circRNA_05925	0.0629817	7	1.03473	0.785503	1.2471	1.41634	1.99806	1.75546	2.77207	1.92424	2.06246	2.83461	1.92352	1.20725	1.88903	1.74717	2.8807	2.00318	2.51796	2.31164	1.98491	3.07777	2.15097	11	+	sense-overlapping
circRNA_24876	0.0632392	3	1.35311	0.785503	1.49652	1.57371	1.4386	2.55339	1.30903	0.881943	1.48497	0.314957	0.881614	1.28773	0.236129	1.4295	0.560135	0.721144	1.05592	0.159424	0.476378	1.05292	0.358495	5	+	sense-overlapping
circRNA_05804	0.0636445	4	1.51229	1.72811	3.15932	2.04583	1.83822	2.31401	0	1.92424	0.329993	0.472435	1.28235	1.12676	0	0.317668	1.52037	1.12178	2.35551	2.23193	1.66732	1.13391	1.25473	11	-	sense-overlapping
circRNA_00130	0.0640326	1	1.11432	0.549852	1.41338	0.314743	0.559457	0.797935	0.308007	0.721589	0.329993	0.157478	0.320587	0.402415	0.314838	0.238251	0.560135	0	0.487348	0.637695	0.555775	0.242982	0.448119	1	+	intergenic
circRNA_20209	0.0642465	5	1.19392	2.74926	1.82908	1.33766	2.23783	3.19174	1.30903	0	0.907481	0.551174	0	0.643865	0.944515	1.4295	1.60039	1.7628	0.649797	2.63049	0.793964	1.53888	1.70285	3	-	sense-overlapping
circRNA_12578	0.0646994	6	1.91027	1.49246	1.2471	1.80977	1.35868	1.99484	1.54004	1.28283	0.659986	0.551174	0.961761	0.321932	0.629677	1.35009	0.640155	1.44229	1.21837	2.47107	0.952756	1.78187	0.716991	17	-	sense-overlapping
circRNA_07470	0.0650535	5	1.91027	1.41391	0.748259	1.41634	1.59845	1.03732	0.770018	0.962119	0.577488	0.708652	0.721321	1.20725	0.157419	0	0.960232	0.400636	1.13714	0.557983	0.714567	1.05292	0.537743	12	+	exonic
circRNA_19109	0.0656035	1	1.03473	0.549852	0.665119	0.157371	0.479535	0	0.231006	0.160353	0.247495	0.236217	0	0.241449	0	0	0.240058	0.240381	0.406123	0	0.158793	0.809939	0	3	-	sense-overlapping
circRNA_22940	0.0660612	2	0.397972	0.864053	1.2471	1.02291	1.27876	0.957522	0.231006	0.48106	0.494989	0.787392	0.881614	0.563381	0.314838	0.397084	0.800193	0	0.406123	0.717407	0.635171	0.242982	0.806614	4	-	intergenic
circRNA_33596	0.0672808	1	0.238783	0.628402	0.498839	0.5508	0.559457	1.11711	0.231006	0.160353	0.247495	0	0.24044	0.321932	0.550967	0.158834	0.320077	0.480763	0	0.159424	0.396982	0.161988	0.537743	X	+	sense-overlapping
circRNA_27494	0.0673527	3	2.38783	2.27796	2.99304	1.1016	2.63744	1.1969	1.07803	1.44318	0.742484	0.629913	0	1.60966	0.157419	1.4295	0.960232	0.320509	1.38082	1.83337	0.396982	1.78187	0.716991	6	-	sense-overlapping
circRNA_07653	0.0677863	1	0.875539	1.64956	1.57966	1.6524	0.719302	0.398967	0.308007	0.24053	0.164996	0.314957	1.04191	0.402415	0.472258	1.19125	0.400097	0.641017	0.812246	0	0.555775	0.242982	0.358495	13	+	sense-overlapping
circRNA_20689	0.0683292	1	0.955133	0.235651	1.08082	0.629486	0.63938	0.558554	0.308007	0.561236	0.907481	0.708652	0.801467	0.160966	0.393548	0	0	0.240381	0	0	0.396982	0.809939	0.448119	3	-	sense-overlapping
circRNA_32297	0.0683864	4	2.30824	1.49246	2.57734	2.59663	0.799224	1.75546	1.30903	0.962119	0.164996	0.866131	0.641174	1.4487	0.157419	0.873586	0.960232	0.56089	1.86817	1.27539	0.396982	1.05292	0.985862	9	-	sense-overlapping
circRNA_23551	0.0684316	2	1.03473	0.785503	1.16396	1.1016	0.31969	0.159587	1.00102	0.801766	1.07248	0.708652	0.24044	0.402415	0.550967	0.714752	0	0.56089	0.568572	0	0.238189	0	0.537743	5	-	sense-overlapping
circRNA_16845	0.0690668	2	1.75108	0.706953	0.831399	0.708171	0.63938	0.398967	0.84702	0.721589	0.577488	0.236217	0.48088	0.160966	0.708386	0	0.240058	0.240381	0.731021	0.876831	0	0.323976	0.537743	2	-	intergenic
circRNA_25544	0.0694898	6	3.66134	3.53476	2.32792	2.83269	3.27682	2.95236	2.23305	2.726	2.39245	1.96848	2.48455	2.81691	2.28258	1.82659	2.64064	1.60254	2.59919	0	2.54068	2.91578	2.50947	5	-	sense-overlapping
circRNA_01632	0.0697892	1	2.14905	1.88521	1.74594	2.2032	1.19884	0	1.30903	0.721589	0.164996	0.94487	0.801467	0.321932	0.157419	0.317668	0.320077	1.20191	0.812246	0	0.158793	0.566957	1.16511	1	-	sense-overlapping
circRNA_21316	0.0698453	5	3.18378	4.94867	3.90757	2.43926	3.1969	0.797935	0	2.88636	2.30995	1.33857	1.76323	0.724348	2.20387	1.11184	0.960232	1.20191	2.35551	0.318848	1.19095	2.75379	3.58495	4	+	intergenic
circRNA_14448	0.0706247	5	1.35311	1.41391	0.997679	1.18029	1.19884	1.2767	0.693017	1.60353	0.824982	0.629913	0.721321	0.724348	0.550967	0.794169	1.04025	0.240381	0.568572	0.876831	0.238189	0.890933	0.985862	18	-	sense-overlapping
circRNA_05887	0.0708431	1	0.557161	0.785503	0.415699	0.786857	1.03899	1.75546	0	0	0.659986	0	0	0.965797	0.236129	0.476501	0.400097	0.400636	0.487348	0	0.87336	0.323976	0.448119	11	+	sense-overlapping
circRNA_02356	0.0712612	1	0.557161	1.64956	1.33024	0.472114	0.399612	0.478761	0.308007	0	1.15498	0.393696	0.721321	0.482898	0	0.476501	0	0.320509	0	0	0	0.890933	0.537743	1	+	sense-overlapping
circRNA_34340	0.0714094	1	0.875539	0.628402	0.581979	0.865543	0.479535	0.319174	0.770018	1.44318	0.412491	0.236217	0	0	0	0	0	0	0.243674	0	0	0.242982	1.43398	X	-	sense-overlapping
circRNA_19525	0.0720719	1	0.557161	0.706953	0.914539	0.236057	0.31969	0	0.385009	0.160353	0.247495	0.472435	0	0.402415	0.629677	0.397084	0.320077	0.320509	0.243674	0	0	0	0.627367	3	+	sense-overlapping
circRNA_06689	0.0721356	1	0.795944	0.864053	0.831399	1.80977	1.19884	0.398967	0.308007	0	0	0.472435	0.961761	0	0.314838	0.238251	0.640155	0.160254	0.568572	0.637695	0.476378	0.566957	0	12	-	intergenic
circRNA_28230	0.0742331	7	5.17364	4.00607	7.81515	1.88846	6.3938	4.54823	3.38808	2.24494	4.20741	1.4173	2.16396	1.77063	2.75484	1.4295	2.72066	3.68585	5.44205	3.02905	2.06431	4.77864	3.58495	7	-	sense-overlapping
circRNA_33213	0.0744817	2	0.955133	0.471302	1.2471	0.472114	0	1.11711	0.385009	0.320706	0.907481	0.787392	0.400734	0.563381	0.787096	0.953003	0.960232	1.28203	1.62449	1.43481	0.714567	1.05292	0	9	+	sense-overlapping
circRNA_33486	0.0746286	5	4.13891	2.59216	4.57269	0	3.9162	3.27153	1.61704	3.04671	1.56747	0.472435	1.36249	1.12676	0.865806	1.11184	1.60039	1.36216	1.13714	2.23193	1.11155	1.94385	2.33022	9	+	sense-overlapping
circRNA_28299	0.075028	7	15.6005	10.4472	14.9652	8.8128	12.7077	16.1183	8.00819	9.86172	7.83733	10.2361	6.57203	8.85314	8.02838	10.3242	9.1222	7.93259	11.209	10.3625	7.70145	11.6631	6.54254	7	-	intergenic
circRNA_22714	0.0756682	3	1.91027	0.706953	2.0785	0.944229	1.11891	2.15442	0.462011	0.641413	0.824982	0.708652	0.721321	0.724348	0.550967	0.397084	0.720174	0.320509	1.29959	0.876831	0.635171	0.971927	0.358495	4	+	sense-overlapping
circRNA_16205	0.0771087	1	0.636756	1.17825	0.748259	0.236057	0.559457	0	0.154004	0.160353	0	0.472435	0.641174	0.402415	0.236129	0.873586	0.240058	0.641017	0.649797	0	0.396982	0.161988	0.358495	2	+	sense-overlapping
circRNA_31954	0.0781294	2	0.795944	0.864053	1.6628	1.25897	0.799224	0.957522	0.385009	0.721589	0	0.551174	0.641174	0.241449	0.393548	0.714752	0.400097	0.400636	0.406123	0.876831	0.714567	0.809939	0.179248	8	+	sense-overlapping
circRNA_09387	0.0793133	1	0.477567	0.314201	1.33024	0	0	0	0.539013	0.561236	0.659986	1.02361	0.320587	0	0	0	0	0.400636	0.162449	0	0.476378	0	0	14	-	sense-overlapping
circRNA_08871	0.0806296	1	1.11432	1.2568	0.581979	0	0	0.478761	0	0	0.659986	1.25983	0.881614	0	0	2.06484	1.12027	0	0	0	0	0	0	14	+	sense-overlapping
circRNA_09075	0.0816999	1	0.397972	0.392752	0.997679	0.708171	0.559457	0.558554	0	0	0	0.157478	0	0	0	0.238251	0.320077	0	0.731021	0	0.476378	0	0.896238	14	-	sense-overlapping
circRNA_32268	0.0818655	4	2.38783	1.88521	2.24478	1.96714	2.87721	1.83525	1.38603	2.88636	0	0.866131	1.2022	1.69014	0.472258	0.635335	1.60039	0.721144	1.13714	0.876831	0.158793	0.971927	0.985862	9	-	sense-overlapping
circRNA_11307	0.0820566	1	0.557161	0.314201	0.665119	0.5508	0.479535	0	0.539013	0.48106	0.329993	0.236217	0.801467	0	0.550967	0	0.320077	0.961526	1.05592	0.797119	0.87336	0.404969	1.25473	15	+	sense-overlapping
circRNA_09150	0.0823346	2	1.27351	1.49246	1.49652	1.41634	0.31969	0.718141	0.462011	0.962119	0.329993	0.629913	0.641174	0.643865	0.629677	0.317668	0.480116	0.320509	1.38082	1.43481	0.87336	0.566957	0	14	-	sense-overlapping
circRNA_26270	0.082641	6	1.75108	1.02115	1.33024	1.25897	1.35868	0.957522	0.385009	0.721589	0.412491	0.94487	0.721321	0.885314	0.550967	1.58834	1.52037	0.641017	1.05592	1.51453	0.87336	0.890933	0.537743	6	+	sense-overlapping
circRNA_09347	0.0836743	3	0.636756	1.0997	0.748259	1.1016	0.63938	1.75546	0.308007	0.881943	0.824982	0.393696	0	0.241449	0.708386	0.794169	0.480116	0.480763	0.731021	0.876831	0.714567	0.728945	1.5236	14	+	intergenic
circRNA_29938	0.0846844	5	1.11432	1.72811	2.41106	0.944229	1.67837	2.23422	0.84702	0.721589	0.164996	0.708652	0.400734	1.20725	0.629677	0.953003	0.800193	0.641017	1.05592	2.23193	0.714567	0.971927	0.896238	8	-	sense-overlapping
circRNA_19118	0.0857655	3	0.795944	0.785503	0.665119	0.708171	0.559457	1.03732	0.231006	0.400883	0.329993	0.393696	0.400734	1.12676	0.157419	0.397084	0.480116	0.881398	0.487348	1.11597	1.11155	1.13391	0.537743	3	-	sense-overlapping
circRNA_00136	0.0865873	1	1.11432	1.33536	0.748259	0.944229	0.879147	0.398967	0.308007	0.881943	0	0.472435	0.801467	0.321932	0	0.635335	0.800193	0.240381	0.812246	0.398559	0.396982	0	0	1	+	sense-overlapping
circRNA_28938	0.0874936	1	1.03473	0.706953	1.33024	0.393429	0.799224	1.1969	0.231006	0.48106	0.164996	0.236217	0	0.160966	0	0	0.720174	0	0.406123	1.03625	0	0.809939	0.448119	7	+	sense-overlapping
circRNA_09950	0.0877508	4	0.557161	0.706953	0.914539	0.865543	1.35868	2.63318	0.84702	0.641413	0.824982	0.472435	1.2022	0.724348	0.314838	0.238251	0.480116	0.400636	0.974695	0.398559	0.555775	1.70087	0.985862	14	+	sense-overlapping
circRNA_33675	0.0892774	1	1.27351	0.706953	0.415699	0.865543	0.719302	1.03732	0.693017	0.320706	0.494989	0.236217	0.24044	0.241449	0.157419	0.635335	0.640155	0	0.731021	0.637695	0	0.566957	0	X	-	sense-overlapping
circRNA_28159	0.0900384	2	1.27351	0.864053	0.748259	1.02291	0.879147	0.319174	0.154004	0.400883	0.494989	0.787392	0.561027	1.28773	0	0.476501	0.480116	0.801271	0.324898	0.637695	0.476378	0.242982	0.716991	7	+	sense-overlapping
circRNA_26699	0.0908675	1	0.71635	0.785503	1.16396	0.5508	1.11891	0.478761	0.539013	0	0.329993	0.393696	0.24044	0.241449	0	0	0.640155	0.240381	0.406123	0.478271	0.238189	0.971927	0.358495	6	+	sense-overlapping
circRNA_01294	0.0908788	1	0.477567	0.785503	1.08082	0.5508	0.799224	0.718141	0.462011	0	0.577488	0.787392	0.561027	0.321932	0.393548	0.476501	0.320077	0	0.487348	0	0.238189	0.728945	0.448119	1	-	sense-overlapping
circRNA_30046	0.0909279	6	3.10418	2.82781	3.3256	2.67531	2.39767	3.27153	2.77207	2.24494	1.56747	1.10235	0.641174	1.77063	2.12516	1.27067	0.960232	2.24356	0	3.58703	2.38189	2.75379	3.67458	8	+	sense-overlapping
circRNA_26246	0.0911857	1	1.11432	0.549852	0.748259	0.314743	0.479535	1.1969	0.231006	0.24053	0.824982	0.551174	0.24044	0.241449	0.157419	0	0.160039	0.56089	0.162449	0.239136	0.317585	0	0.358495	6	+	sense-overlapping
circRNA_03650	0.0913339	1	0.557161	0.549852	0.581979	0.5508	0.63938	0	0	0	0.577488	0.236217	0	0.241449	0	0	0	0.320509	0	0	0.396982	0.161988	0	10	-	intergenic
circRNA_09927	0.0915391	2	1.75108	1.0997	1.33024	1.1016	1.19884	0.957522	1.23203	0.641413	0.247495	0.708652	0.24044	0	0.944515	0.397084	0.240058	0.320509	1.46204	0.557983	0.555775	0.242982	1.07549	14	-	sense-overlapping
circRNA_17533	0.0922319	1	1.19392	1.17825	0.24942	0.865543	0.879147	0.23938	0.616015	0.721589	1.07248	0	0.641174	0.160966	0.314838	0.317668	0.320077	0.160254	0.162449	0.398559	0.317585	0.485963	0.537743	2	-	sense-overlapping
circRNA_14349	0.0923042	3	0.557161	0.942604	1.41338	0.944229	1.11891	1.43628	0.616015	1.28283	0.824982	0	0.400734	1.12676	0.236129	0.714752	0.160039	0	0.812246	0.318848	0.555775	0.242982	0.537743	18	+	sense-overlapping
circRNA_03061	0.0927781	1	0.238783	0	0.831399	0.629486	0.719302	0.877728	0	0.400883	0	0.393696	0.160293	0.965797	0.393548	0	0	0	0.324898	0	0.238189	0.161988	0.268871	1	-	sense-overlapping
circRNA_32530	0.0932438	2	0.955133	2.04231	1.33024	0.472114	1.59845	1.75546	0.385009	0.641413	1.97996	0.708652	0.561027	0	0.472258	0.158834	0.480116	1.04165	1.13714	1.67395	0.635171	0.728945	0	9	-	sense-overlapping
circRNA_08935	0.0932578	3	1.35311	1.57101	1.57966	1.02291	0.799224	1.2767	0.539013	0.721589	0.577488	0.393696	1.04191	0.804831	0	0.714752	0.960232	0.240381	1.38082	1.19568	0	0.485963	1.07549	14	-	sense-overlapping
circRNA_00711	0.093575	1	0.71635	0.785503	0.748259	0.708171	0.31969	0.718141	0.616015	0.721589	0.329993	0	1.04191	0	0	0.238251	0.160039	0.160254	0.649797	0	0.158793	0	0	1	-	sense-overlapping
circRNA_24430	0.0937763	5	1.27351	1.2568	1.74594	1.25897	1.59845	1.11711	1.00102	1.28283	1.23747	0.787392	0.48088	2.33401	1.49548	1.90601	1.44035	0.801271	0	0.478271	1.03215	2.42982	2.33022	5	+	sense-overlapping
circRNA_08670	0.095876	1	0.397972	0.235651	0.24942	0.708171	0.719302	1.1969	0.616015	0	0	0.157478	0.320587	0.402415	0.157419	0	0.400097	0.400636	0.324898	0	0	0.809939	0	13	+	sense-overlapping
circRNA_20516	0.0962986	1	0.318378	0.392752	0	0.157371	0.31969	0.23938	0	0.24053	0	0.236217	1.28235	0.563381	0.472258	0.397084	0.160039	0.56089	0.568572	0.876831	0	0.566957	0.268871	3	-	sense-overlapping
circRNA_17848	0.0970847	6	2.54702	1.17825	1.91222	1.25897	1.19884	1.99484	0	1.363	1.07248	0.551174	0.801467	0.643865	0.944515	1.19125	1.04025	0.961526	1.38082	2.55078	1.66732	2.51081	1.34436	2	+	sense-overlapping
circRNA_22150	0.0989267	1	0.636756	1.17825	1.16396	0.708171	0.719302	0.319174	0.231006	0.400883	0.659986	0	0	0.482898	0	0.238251	0.400097	0.480763	0.162449	0.557983	0.238189	0.404969	1.43398	4	-	sense-overlapping
circRNA_26111	0.0992332	6	1.11432	1.57101	2.74362	1.18029	2.31775	2.71298	1.00102	1.44318	0.659986	0.314957	1.04191	1.20725	0.629677	0.555918	1.60039	0.721144	0.812246	1.27539	1.34974	0.971927	1.07549	6	+	sense-overlapping
circRNA_14855	0.100539	4	3.42256	2.74926	1.74594	1.80977	1.27876	2.31401	1.92505	1.60353	0.412491	1.10235	1.28235	1.28773	0.157419	1.58834	1.12027	0.801271	0.812246	1.75366	1.34974	1.78187	0	19	+	exonic
circRNA_21717	0.101381	1	1.19392	1.02115	0.997679	1.33766	1.11891	0	0.385009	0.561236	0.494989	0.551174	0.561027	0	0.629677	0.714752	0	0.400636	0	0	0.714567	0.323976	0.627367	4	+	sense-overlapping
circRNA_26088	0.101763	1	0.557161	0.864053	0	1.1016	0.63938	1.2767	0.539013	0.561236	0	0.236217	0.400734	0.563381	0.314838	1.03242	0.400097	0.641017	0.324898	0.956543	0.158793	0.242982	0	6	-	sense-overlapping
circRNA_26841	0.101983	1	0.318378	0.235651	0	0.393429	0.239767	0	0.539013	0	0	0	0	0	0.236129	0.635335	0.160039	0.400636	0	0.318848	0.555775	0.566957	0.537743	6	+	sense-overlapping
circRNA_25798	0.102426	5	1.03473	1.96376	1.82908	1.02291	0.799224	1.99484	0.924022	0.881943	0.247495	0.314957	0.881614	0.563381	0.787096	0.555918	1.04025	0.881398	1.46204	0.557983	0.793964	0.728945	1.16511	6	+	sense-overlapping
circRNA_27627	0.103034	2	1.35311	1.2568	0.665119	1.1016	1.59845	1.03732	0.770018	0.641413	0	0.629913	0.801467	0.402415	0.629677	0.476501	0.560135	0.480763	1.05592	0.398559	1.11155	0.404969	0	6	+	sense-overlapping
circRNA_15179	0.104131	4	1.11432	1.0997	0.748259	0.865543	0.959069	1.11711	0.308007	1.20265	0.907481	0.472435	0.801467	0	0	0.158834	0.800193	1.04165	0.731021	2.07251	1.19095	1.13391	0.806614	19	-	sense-overlapping
circRNA_30045	0.104299	6	3.58175	4.08462	3.07618	3.69823	4.87527	2.71298	0.84702	2.00441	2.39245	1.73226	1.76323	2.97787	2.91225	1.90601	4.48108	2.32369	0	2.15222	1.90551	5.3456	3.7642	8	+	sense-overlapping
circRNA_26854	0.105045	7	4.13891	5.41997	2.74362	3.54086	3.75635	2.31401	2.15605	3.36742	1.07248	2.59839	1.2022	3.05836	1.33806	2.46192	0.880213	2.00318	2.51796	1.91309	3.09646	2.02485	4.75006	6	-	sense-overlapping
circRNA_24347	0.106696	1	0.238783	0.235651	0	0	0	0.797935	0.385009	0	0.412491	0.393696	0.561027	0.643865	0.550967	0.397084	0.240058	0.160254	0.406123	0.478271	0.793964	0.566957	0.896238	5	-	sense-overlapping
circRNA_24182	0.107503	7	2.54702	4.39882	2.9099	2.43926	1.19884	4.14926	1.54004	1.76389	1.31997	1.49604	0.881614	1.28773	1.57419	0.635335	1.36033	0.961526	2.03061	3.90588	1.66732	1.94385	1.79248	5	+	exonic
circRNA_24470	0.107876	1	0.397972	1.2568	1.08082	0.5508	0.63938	0.558554	0.539013	0.641413	0	0.314957	0.721321	0	0.314838	0	0.240058	0	0.406123	0.637695	0	0	0.448119	5	-	sense-overlapping
circRNA_30947	0.108144	1	0.71635	0.628402	0.665119	0.472114	0.479535	0	0.385009	0.160353	0	0.236217	0.48088	0	0.157419	0.158834	0	0.400636	0.243674	0	0.476378	0	0.627367	8	+	sense-overlapping
circRNA_18059	0.108204	4	2.06946	2.43506	0.997679	1.96714	1.67837	2.15442	0.385009	1.363	0.907481	0.393696	0.641174	1.28773	1.6529	0.476501	2.00048	0.801271	1.62449	1.67395	1.11155	0.890933	1.07549	2	-	exonic
circRNA_18239	0.109456	1	1.19392	0.392752	0.748259	0.865543	0.959069	1.11711	0.462011	1.363	0	0	0.24044	0.160966	0.393548	0	0.480116	0	0.406123	0.239136	0	0.809939	0.448119	20	+	sense-overlapping
circRNA_04012	0.109813	5	1.59189	0.706953	2.74362	1.1016	0.799224	2.63318	0.770018	0.881943	0.659986	0.94487	1.04191	0.804831	0.629677	0.794169	0.880213	0.480763	0.568572	0.797119	0.238189	0.647951	0.358495	10	+	sense-overlapping
circRNA_17262	0.112351	3	1.35311	1.33536	1.82908	0.5508	1.35868	1.1969	0.770018	0.721589	1.23747	0.787392	1.28235	0.241449	0.708386	0.794169	0.400097	0.881398	0.974695	0.318848	0.793964	0.404969	0.985862	2	+	sense-overlapping
circRNA_33962	0.112376	4	0.557161	0.942604	1.2471	1.18029	1.67837	1.43628	0.924022	0.962119	1.23747	0.629913	0.881614	0.321932	0.393548	0.317668	1.28031	0.641017	0.974695	1.03625	0.317585	1.13391	0.627367	X	-	sense-overlapping
circRNA_04729	0.11238	1	0.955133	0.628402	0.581979	0.5508	0.31969	1.43628	0.154004	0.400883	0.247495	0.236217	0	0	0.629677	0	0.240058	0.641017	0	0.637695	0.158793	0	0.358495	10	+	sense-overlapping
circRNA_02131	0.11319	1	0.71635	0.628402	0.665119	0.5508	0.559457	0.398967	0.385009	0	0	0.314957	0.400734	0.965797	0.629677	0.794169	0.240058	0.320509	0.243674	0.239136	0.158793	0.404969	0.716991	1	+	sense-overlapping
circRNA_30407	0.113386	4	0.875539	1.17825	0.748259	0.5508	0.559457	0.23938	0	0.962119	0.329993	0.551174	0.721321	1.36821	0.550967	0.397084	0.720174	0.56089	1.05592	0.717407	1.27034	0.890933	1.07549	8	-	sense-overlapping
circRNA_19603	0.113799	5	7.24309	3.69186	4.73897	5.42931	0	3.59071	2.07905	1.84406	0.247495	1.73226	1.68308	1.36821	2.36129	0.714752	3.52085	3.92623	2.03061	1.27539	2.2231	2.02485	2.86796	3	-	sense-overlapping
circRNA_28656	0.11401	1	0.557161	0.706953	1.16396	0.314743	0.63938	0.23938	0.308007	0.160353	0	0.314957	0.400734	0.563381	0	0	0.720174	0.160254	0.568572	0	0.317585	0.242982	0.448119	7	+	sense-overlapping
circRNA_25432	0.114124	1	0.477567	0	0.665119	1.25897	0.63938	0.718141	0.231006	0	0.412491	0.393696	0.400734	0.563381	0.787096	0.317668	0.720174	0.160254	0.649797	0	0.396982	0.566957	0.806614	5	-	sense-overlapping
circRNA_33239	0.114502	7	2.38783	2.43506	3.07618	2.43926	3.11698	2.3938	1.15503	1.92424	1.48497	1.25983	0.961761	3.38029	1.96774	1.27067	1.04025	1.7628	1.38082	1.27539	3.25525	3.9687	1.5236	9	+	sense-overlapping
circRNA_06685	0.115097	4	1.27351	1.57101	1.08082	1.33766	1.67837	1.1969	1.54004	0.721589	0.659986	1.10235	0.561027	0.724348	0.944515	0.317668	0	0.56089	1.54327	0.478271	0.238189	0.647951	1.07549	12	-	intergenic
circRNA_22085	0.115354	6	3.50216	2.35651	3.3256	2.2032	2.31775	2.95236	2.23305	1.68371	0.742484	1.96848	1.44264	2.09256	1.81032	1.50892	2.72066	1.7628	2.27429	0	2.69948	1.70087	1.97172	4	+	sense-overlapping
circRNA_28482	0.115422	4	3.58175	1.72811	1.33024	0	2.07798	2.15442	1.69404	1.12247	0.824982	0.393696	0.48088	0.643865	0.236129	0.714752	0.960232	0.881398	1.21837	1.59424	0.635171	0.566957	0.896238	7	-	exonic
circRNA_19792	0.11635	3	1.35311	0.549852	0.581979	0.236057	0.31969	0.478761	0.462011	0.561236	0.989979	0.708652	0.160293	0.563381	0.708386	0.317668	0.480116	0.881398	0.893471	1.51453	0.635171	1.21491	0.627367	3	-	sense-overlapping
circRNA_32006	0.118145	1	0.71635	1.0997	0.33256	1.02291	0.63938	1.2767	0	0.48106	1.31997	0.236217	0.561027	0	0.236129	0.397084	0	0	0.487348	0.159424	0.238189	0.485963	0	8	-	sense-overlapping
circRNA_23138	0.118608	2	0.875539	0.392752	0.831399	1.6524	0.559457	1.2767	0.154004	1.12247	0.577488	0	0	0.402415	0.550967	0.873586	0.560135	1.04165	0.568572	0	0.396982	0.404969	0.448119	4	-	sense-overlapping
circRNA_11359	0.119439	2	0.71635	1.0997	0.665119	0.944229	1.11891	0.558554	0.924022	0.48106	0	0.393696	0.400734	0	0.314838	0.317668	0.320077	0.56089	0.162449	0.717407	0.396982	0.728945	0.179248	16	+	sense-overlapping
circRNA_17275	0.119734	6	1.67148	3.14201	1.6628	1.6524	2.71736	1.59587	0	0	1.64996	1.18109	1.2022	1.52918	3.46322	0.714752	2.80068	2.16343	1.70572	2.31164	1.98491	2.42982	2.50947	2	+	sense-overlapping
circRNA_06572	0.120296	3	1.19392	1.88521	1.41338	1.02291	0.479535	0.398967	0.924022	0.48106	1.23747	0.708652	0.961761	0.563381	0.472258	0.635335	1.12027	1.60254	1.54327	0.478271	0.952756	0.566957	0.806614	11	-	sense-overlapping
circRNA_25571	0.12065	1	1.19392	0.706953	0.914539	1.1016	0.239767	0.797935	0.462011	1.12247	0.577488	0.393696	0.641174	0.724348	0.236129	0.397084	0.960232	0	0.406123	0.318848	0	0.485963	0.268871	5	-	sense-overlapping
circRNA_16373	0.121242	2	0.397972	0.706953	0	0	0	0.478761	0.84702	0.160353	0.742484	0.94487	0.561027	0.804831	1.10193	0.476501	0.480116	0.881398	0.812246	1.03625	0.317585	1.05292	0.716991	2	-	sense-overlapping
circRNA_10930	0.121967	1	0.318378	0.549852	0.16628	0	0.799224	0.398967	0.924022	0.561236	1.64996	0.393696	0	1.12676	0	0.635335	0.400097	0	0.324898	0	0	0.242982	0.179248	15	+	sense-overlapping
circRNA_10653	0.122571	1	0.477567	0.864053	1.41338	0.5508	1.4386	2.15442	0.231006	0.962119	0	0.551174	0	1.20725	0.157419	0.635335	0.400097	0.240381	0.406123	0.398559	0.238189	0.566957	0	15	-	sense-overlapping
circRNA_28967	0.123119	1	0.636756	0.314201	0.33256	0.865543	0.799224	0.957522	0.462011	0.561236	0.824982	0.236217	0	0.563381	0.472258	0.476501	0.560135	0.480763	0.487348	0.557983	0.476378	1.13391	0.268871	7	+	sense-overlapping
circRNA_10872	0.125176	2	1.11432	1.41391	1.16396	0.629486	1.51853	0.718141	1.07803	0	0.412491	0.236217	0.48088	0.402415	0.393548	0.397084	0.720174	0.160254	0.731021	0.637695	0.396982	0.161988	1.16511	15	-	sense-overlapping
circRNA_03442	0.125246	5	1.67148	1.02115	0.831399	1.18029	1.83822	1.99484	1.61704	0.24053	0.659986	0.787392	0.961761	0.885314	0.944515	1.4295	0.640155	0.400636	1.13714	0	0.635171	0.890933	0.716991	1	+	sense-overlapping
circRNA_30841	0.126757	3	1.03473	0.864053	0.665119	0.865543	1.19884	0.23938	1.23203	0.641413	0.907481	0.472435	0.400734	0.321932	0.236129	0	0.640155	0.400636	0.812246	0.876831	0.555775	0.728945	0.896238	8	+	sense-overlapping
circRNA_30796	0.127537	4	1.35311	2.19941	1.2471	1.02291	1.4386	2.3938	1.00102	0.400883	1.23747	0.551174	1.52279	1.36821	0.787096	0	0.560135	1.36216	1.05592	1.3551	0.476378	1.61988	0.716991	8	+	sense-overlapping
circRNA_14552	0.128014	4	0.477567	0.706953	0.24942	0.708171	0.63938	0.877728	0.84702	1.28283	0.824982	1.10235	0.961761	0	1.33806	1.19125	0.960232	1.44229	0.974695	1.11597	0.87336	0.809939	0	18	-	sense-overlapping
circRNA_10240	0.1299	3	2.22864	2.27796	1.91222	1.57371	1.35868	0	0.84702	1.0423	0.494989	1.57478	0	1.04628	0.787096	1.03242	0.880213	1.20191	0.893471	0.557983	0.317585	0	1.79248	15	-	sense-overlapping
circRNA_25634	0.130067	4	0.636756	0.235651	0.24942	1.18029	1.19884	0.718141	0.539013	0.962119	0.659986	0.708652	0.801467	1.12676	1.25935	1.27067	1.44035	0.801271	0.324898	1.75366	0	1.13391	0.358495	5	+	sense-overlapping
circRNA_25662	0.130296	5	2.22864	1.33536	0.997679	1.18029	2.15791	1.75546	0.84702	1.68371	1.48497	1.18109	0.320587	1.04628	0.314838	0.476501	1.28031	0.721144	0.893471	1.3551	0.635171	0.566957	1.25473	5	+	sense-overlapping
circRNA_06650	0.130423	1	0.557161	1.2568	0.581979	0.236057	0	0.159587	0	0.641413	0.164996	0.314957	0.160293	0.965797	1.18064	0.317668	0.960232	0.320509	0.406123	0.478271	0.396982	0.485963	0.179248	11	-	sense-overlapping
circRNA_21428	0.131695	2	0.557161	0.157101	0.415699	0.944229	0.31969	0.797935	0.462011	0.641413	0.824982	0.787392	0.561027	1.04628	0.708386	1.4295	0.800193	0.641017	0.324898	0	0.396982	0.728945	0.806614	4	+	sense-overlapping
circRNA_22735	0.131703	1	1.83067	0.628402	1.16396	1.25897	0	0.398967	0.308007	0.801766	0.494989	0	0.400734	0.241449	0	0.794169	0	0.480763	0.324898	0.797119	0.158793	0.566957	0	4	-	sense-overlapping
circRNA_01721	0.131997	6	1.83067	2.04231	2.24478	1.57371	1.91814	1.03732	1.07803	1.52336	0.989979	0.551174	1.12205	0.724348	0.708386	1.11184	0.800193	2.00318	2.43674	0	2.62008	1.3769	1.97172	1	-	sense-overlapping
circRNA_01074	0.132781	2	0.795944	0.785503	0.665119	0.786857	0.559457	0.957522	0.231006	0	0.577488	0	0.801467	0	0	0.158834	0.400097	0	0.324898	0.717407	0.238189	0	0.627367	1	-	sense-overlapping
circRNA_30032	0.133493	6	1.35311	1.17825	1.49652	1.18029	1.75829	2.15442	1.30903	1.20265	0.577488	1.4173	0	0.563381	1.02322	0.794169	0.800193	0.721144	2.59919	2.7102	0.635171	1.53888	0.806614	8	+	sense-overlapping
circRNA_25934	0.133727	6	6.92472	3.61331	4.90525	4.17034	0	3.27153	1.92505	3.04671	0.659986	2.59839	2.32426	2.57546	3.3058	2.54134	3.12075	3.28521	4.6298	2.23193	2.85827	2.10584	3.85382	6	-	sense-overlapping
circRNA_00355	0.133893	1	0.159189	0.314201	0.16628	0.157371	0.31969	0.718141	0	0.48106	0	0.314957	0.721321	0	0.472258	0.397084	0.480116	0.721144	0.731021	0.717407	0.158793	0.566957	0.537743	1	+	sense-overlapping
circRNA_33339	0.134749	4	1.03473	0.864053	1.57966	1.1016	1.19884	2.15442	0.539013	1.363	1.23747	0.866131	0.801467	0	0.944515	0.397084	1.12027	1.12178	0.731021	1.11597	0.635171	0.809939	0	9	-	sense-overlapping
circRNA_34094	0.135172	1	0.397972	1.17825	0	0.629486	0.879147	0.957522	0	0	0	0.157478	0.160293	1.20725	0.393548	0	0	0	0	0.398559	0.238189	0.404969	0	X	-	sense-overlapping
circRNA_01310	0.136807	1	1.11432	0.864053	0.24942	0.865543	0.719302	1.11711	0.308007	0.400883	0.494989	0	0	0.643865	0.314838	0.555918	1.04025	0.240381	0.324898	0.159424	0	0.566957	0.806614	1	+	exonic
circRNA_04186	0.13786	1	0.557161	0.628402	0.665119	0	0.959069	0.319174	0	0	0	0.314957	0	1.04628	0	0	0.400097	0.400636	0	0	0	0	0	10	+	sense-overlapping
circRNA_30511	0.138024	1	0.955133	0.706953	1.16396	0.708171	0	0.718141	0.154004	0.48106	0.659986	0.314957	0.320587	0.402415	0.157419	0.397084	0	0.480763	0.893471	0	1.11155	0.728945	0.358495	8	-	sense-overlapping
circRNA_12829	0.138113	2	1.03473	1.64956	1.57966	0.629486	1.83822	1.43628	0.770018	1.68371	0.329993	0.551174	0.320587	0.321932	0.865806	0.158834	0.320077	0.400636	1.13714	0.398559	0.317585	1.53888	0.896238	17	+	sense-overlapping
circRNA_09551	0.138513	1	0.875539	1.0997	0.914539	1.02291	0.479535	0.319174	0.770018	1.20265	0.247495	0.157478	0.320587	0.160966	0.708386	0	0.160039	0.480763	0.162449	0	0.635171	0.161988	1.34436	14	+	sense-overlapping
circRNA_15632	0.139395	7	2.46743	3.61331	3.82443	2.754	4.31581	4.8674	2.92607	2.08459	1.56747	2.04722	2.72499	2.57546	1.6529	1.35009	4.32104	2.16343	2.84286	1.9928	3.17585	3.48274	4.21232	2	+	sense-overlapping
circRNA_26146	0.139423	2	1.19392	1.02115	2.74362	1.41634	0.799224	1.83525	0.385009	1.12247	1.73246	0.314957	1.68308	0.643865	0	0.158834	0.560135	0.400636	0.893471	0.717407	0.476378	0.890933	0.806614	6	-	sense-overlapping
circRNA_24366	0.140562	3	2.62662	1.80666	1.49652	1.02291	1.03899	2.07463	1.15503	0.24053	0.989979	1.02361	0.48088	1.28773	1.33806	0.238251	0.720174	0.480763	1.78694	1.03625	1.34974	1.21491	2.41984	5	+	intergenic
circRNA_21097	0.140628	1	0.557161	0.549852	0.748259	0.314743	0.63938	0.797935	0.154004	0.400883	0	0.314957	0.48088	0.160966	0	0	0.400097	0.160254	0.568572	0	0	0	0.627367	3	+	sense-overlapping
circRNA_25859	0.142618	5	5.17364	2.90636	5.40409	3.06874	4.55558	2.79277	0	4.48989	3.62992	6.37787	5.20954	5.7143	3.54193	0	4.00097	4.24674	6.09184	4.703	3.49344	3.56373	5.10856	6	-	sense-overlapping
circRNA_09932	0.142785	4	0.71635	0.785503	0.997679	0.944229	1.27876	0.398967	0.84702	0.962119	0.659986	0.787392	0.721321	0.804831	0.629677	0	0.400097	0.400636	0.893471	0.318848	0.714567	1.13391	2.33022	14	+	sense-overlapping
circRNA_13984	0.142829	6	1.98986	1.80666	1.6628	1.41634	1.11891	1.99484	0.693017	0.641413	0.494989	0.629913	1.68308	1.60966	0.787096	0.714752	1.12027	0.881398	0.568572	2.31164	1.66732	1.61988	0.806614	18	+	sense-overlapping
circRNA_32988	0.143107	6	4.77567	3.69186	3.40874	3.46217	2.39767	3.59071	2.61806	1.76389	0	3.622	3.7669	2.49498	3.54193	3.41493	1.60039	3.92623	2.11184	1.91309	2.2231	3.07777	3.85382	9	-	sense-overlapping
circRNA_29358	0.14529	7	1.91027	3.29911	1.74594	1.25897	3.59651	2.3938	1.61704	0.962119	1.48497	0.787392	1.04191	1.04628	0.629677	1.4295	1.44035	1.20191	3.41143	1.91309	0.555775	1.3769	1.79248	7	+	sense-overlapping
circRNA_09354	0.1461	1	0.795944	0.706953	0.665119	0.393429	0.399612	1.35649	0	0.641413	0	0.236217	0	0.321932	0.393548	0	0.320077	0.240381	0.649797	0.637695	0.714567	0.404969	0.537743	14	+	intergenic
circRNA_21623	0.146246	3	1.75108	1.72811	0.498839	0.629486	0.719302	2.31401	0.231006	0.962119	0.412491	0.708652	1.28235	0.563381	1.10193	1.4295	1.84044	0.56089	0.568572	0.239136	0.476378	0.485963	0.716991	4	+	sense-overlapping
circRNA_01766	0.146424	6	1.4327	1.72811	2.16164	1.18029	1.75829	1.35649	1.92505	1.28283	0.659986	2.83461	2.4044	2.01208	2.91225	4.05026	2.72066	2.88458	3.49266	0	2.46129	3.80671	2.15097	1	-	sense-overlapping
circRNA_15433	0.147201	1	0.557161	0.471302	1.2471	1.41634	0.63938	0.558554	0.385009	0.561236	0.329993	1.33857	0.721321	0	0	0	0.320077	0.400636	0.162449	0.159424	0	0.485963	0.179248	2	-	sense-overlapping
circRNA_06774	0.147437	2	1.03473	0	0.33256	0.865543	1.75829	1.1969	0.616015	1.52336	0.247495	0.393696	0	0.724348	1.41677	1.19125	1.04025	0.400636	0.893471	0.876831	0.158793	1.05292	0.537743	12	+	sense-overlapping
circRNA_22533	0.147533	1	1.67148	0.157101	1.2471	0.786857	0.879147	1.03732	0	0.721589	0.494989	0.314957	0	0.402415	0	0.317668	0.640155	0.320509	0.406123	0.637695	0.396982	0.647951	0.716991	4	-	sense-overlapping
circRNA_21168	0.147609	1	0.636756	1.2568	0.997679	0.314743	0.719302	1.83525	0.539013	0.641413	0.164996	0.157478	0.160293	0.160966	0.314838	0.317668	0.240058	0.240381	0	0.876831	0.158793	0.809939	0.268871	3	-	antisense
circRNA_13519	0.149454	6	1.91027	0.706953	1.91222	0.944229	0.799224	1.91504	1.30903	0.721589	1.23747	0.551174	0.48088	0.804831	0.629677	0.794169	0.640155	0.56089	0.974695	0.717407	0.555775	1.21491	0.985862	18	-	sense-overlapping
circRNA_27904	0.150201	2	0.636756	0.549852	0.997679	0	1.11891	1.35649	0.924022	0.400883	0.329993	0.393696	0	0	1.57419	0.397084	0.720174	0.961526	1.70572	0.797119	0.317585	0.323976	0.358495	6	+	sense-overlapping
circRNA_02349	0.150344	1	0.875539	0.314201	0.581979	0.5508	0.63938	1.11711	0.539013	0.48106	0	0.472435	0.400734	0	0.393548	0.158834	0	0.320509	0.406123	0.797119	0.317585	0.485963	0.268871	1	+	sense-overlapping
circRNA_16137	0.150525	1	0.955133	0.392752	0.581979	1.1016	0.63938	1.03732	0.539013	0.801766	0.329993	0.314957	0.400734	0.160966	0.550967	1.27067	0.160039	0.400636	0.731021	0	0.238189	0.242982	0.179248	2	+	exonic
circRNA_32144	0.151845	2	1.59189	0.628402	1.16396	1.1016	1.4386	1.11711	0	0.881943	0	0.629913	0.641174	0.241449	0.472258	0.953003	0.640155	0.881398	0.974695	0.159424	0	0.971927	1.07549	9	-	sense-overlapping
circRNA_19194	0.153442	4	2.54702	1.17825	1.82908	1.25897	0.719302	1.11711	0.539013	0.801766	0.824982	1.18109	0.721321	0.885314	0	0.635335	0.560135	0.400636	1.54327	0	0.396982	0.647951	2.2406	3	+	sense-overlapping
circRNA_14769	0.153602	2	0.875539	2.04231	1.33024	1.33766	1.03899	0.877728	0.385009	0.801766	0.412491	0.94487	0.561027	0.241449	0.708386	0.317668	0.480116	0.400636	0	1.51453	0.952756	0.242982	0.537743	19	+	sense-overlapping
circRNA_12381	0.154264	4	1.75108	1.57101	2.0785	1.25897	1.19884	1.51608	0	1.12247	1.07248	0.551174	0.641174	0.724348	1.25935	0	1.76043	1.52242	1.54327	1.19568	0.793964	1.61988	0	17	+	sense-overlapping
circRNA_07080	0.156164	7	6.52674	5.18432	8.81283	3.77691	10.0702	8.85708	3.46508	6.89519	4.20741	1.57478	3.68675	3.38029	2.36129	3.49434	6.08147	3.60572	3.98001	6.6958	3.09646	6.80349	3.7642	12	+	sense-overlapping
circRNA_26882	0.158744	1	1.03473	0.942604	0.665119	0.786857	0.63938	0.319174	0.308007	0.400883	0	0.629913	0	0.402415	0	0	0.400097	0.480763	0	0.398559	1.03215	0	0	6	-	sense-overlapping
circRNA_12656	0.158936	7	4.05932	2.82781	6.73433	4.09166	4.71542	5.42596	2.23305	3.36742	2.06246	3.22831	4.56836	2.89739	2.91225	3.57376	2.80068	3.60572	3.24898	2.94934	2.77887	4.29268	4.66044	17	+	sense-overlapping
circRNA_03190	0.15958	1	0.477567	0.706953	0.415699	0.786857	0.63938	1.03732	0	0.48106	0	0.157478	0.160293	0.643865	0.787096	0	0.800193	0.160254	0.487348	0.398559	0	0	0.627367	1	-	exonic
circRNA_33256	0.162729	1	0.318378	0.549852	0.831399	0.393429	0	0.638348	0.231006	0.561236	0.494989	0.551174	0.881614	1.12676	0.550967	0	0.560135	0	0.406123	0.398559	0.317585	0.323976	0.448119	9	+	sense-overlapping
circRNA_24160	0.165096	1	0.557161	0.628402	0.665119	0.629486	0.399612	0.718141	0.308007	0.24053	0	0.314957	0.400734	0.321932	0.393548	0	0	0	0.893471	0.239136	0.635171	0.161988	0.627367	5	-	sense-overlapping
circRNA_02276	0.166377	5	1.35311	0.864053	0.914539	0.865543	1.4386	0.877728	1.00102	0.561236	0.742484	0.314957	0.561027	0.965797	0.550967	0.476501	1.36033	0.721144	1.13714	0.557983	1.34974	1.78187	1.07549	1	-	sense-overlapping
circRNA_05091	0.166532	2	0	0.628402	0.831399	0.393429	0.559457	0.478761	0.616015	0	0.412491	0.472435	0.320587	0.241449	0.708386	0.794169	0.800193	0.721144	0.649797	1.03625	0.317585	0.323976	0.716991	10	-	sense-overlapping
circRNA_25669	0.167647	6	3.10418	2.04231	2.9099	2.04583	1.99806	2.3938	1.69404	1.20265	2.30995	1.4173	2.24411	2.49498	1.33806	0.397084	2.24054	1.7628	2.43674	1.83337	1.50853	1.86286	1.97172	5	+	sense-overlapping
circRNA_24223	0.169747	1	1.19392	0.471302	0.831399	0.865543	1.11891	1.91504	1.15503	0.48106	0.247495	0.629913	0.801467	0.321932	0.472258	0.317668	0.320077	0.240381	0.324898	1.3551	0.476378	0.566957	0.179248	5	-	exonic
circRNA_28207	0.170681	2	0.875539	0	0.581979	0.393429	0.399612	0.398967	1.07803	0.962119	0.989979	1.33857	1.2022	0.321932	1.25935	2.22367	0.880213	1.28203	1.13714	0.398559	0.476378	0.809939	1.43398	7	+	sense-overlapping
circRNA_06213	0.174395	1	0.71635	0.942604	0.581979	0.314743	0.719302	0.319174	0.385009	0.24053	0	0.629913	0.641174	0.321932	0.787096	0.238251	0.160039	0.400636	0.812246	0.478271	0.476378	0.566957	0.716991	11	-	sense-overlapping
circRNA_11149	0.175194	4	1.35311	1.33536	1.6628	0.708171	1.11891	1.1969	1.15503	0.962119	0.742484	0.94487	1.44264	0	0.393548	0.397084	0.800193	0.881398	0.812246	1.03625	0.476378	0.890933	1.25473	15	-	sense-overlapping
circRNA_22434	0.17569	5	2.78581	0.549852	0.665119	1.6524	1.03899	1.1969	1.46304	0.721589	0.412491	0.787392	0	0.402415	1.25935	1.19125	2.00048	1.44229	1.78694	1.91309	0.635171	0.728945	1.07549	4	+	sense-overlapping
circRNA_32150	0.178039	4	1.91027	1.17825	0.914539	1.02291	0.559457	0	1.84804	1.28283	0.412491	1.02361	0.721321	0.563381	1.02322	0.476501	0.240058	1.28203	0.812246	0.637695	1.58793	0.890933	2.15097	9	-	sense-overlapping
circRNA_29881	0.17926	1	0.71635	0.314201	0.498839	0.236057	1.35868	0.558554	0.924022	1.0423	0.577488	0.708652	0.320587	0.321932	0	0.158834	0	0.240381	0.568572	0.717407	0	0.161988	0.896238	8	-	sense-overlapping
circRNA_03582	0.180304	1	0	0.628402	0.33256	0.5508	0.159845	0.398967	0.154004	0.881943	1.07248	0.866131	1.04191	0.804831	0.550967	0	0.400097	0.320509	0.162449	1.03625	0.238189	0.404969	0	10	-	sense-overlapping
circRNA_21661	0.180825	2	1.03473	0.392752	1.33024	0.786857	0.239767	0.718141	1.46304	0.641413	1.07248	1.33857	0.801467	1.52918	0.472258	1.27067	0.960232	0.400636	1.29959	0.876831	0.396982	0.566957	0	4	+	sense-overlapping
circRNA_00933	0.181028	1	0.636756	0.549852	0.665119	0.236057	0.159845	0	0.462011	0	0	0	0	0.643865	0.236129	0	0.320077	0	0.243674	0	0	0.809939	0.448119	1	-	exonic
circRNA_16767	0.181155	2	0.955133	0.235651	0.415699	1.41634	0.959069	0.797935	0.154004	0.721589	0.329993	0.314957	0.961761	0.482898	0.787096	0	0.400097	0.961526	0.568572	1.19568	0.635171	0.728945	0.179248	2	-	sense-overlapping
circRNA_21704	0.182756	1	0.397972	0.235651	0.415699	0.236057	0.399612	0.23938	0.693017	0.721589	0.494989	1.10235	0.641174	1.69014	0.787096	0.476501	0.720174	0.721144	1.38082	0	0.952756	0.485963	0.268871	4	+	sense-overlapping
circRNA_14553	0.184796	6	5.49202	3.06346	6.40177	2.83269	4.55558	5.02699	2.92607	3.20706	2.72244	2.99209	0	3.86319	2.83355	2.14426	2.4806	1.52242	3.98001	3.10876	2.69948	4.69764	3.13683	18	-	intergenic
circRNA_11578	0.184806	5	0.71635	1.2568	1.82908	1.49503	0.879147	0.797935	1.07803	0.801766	0.742484	0.787392	1.52279	0.321932	0.550967	1.11184	0.960232	0.480763	0.324898	0.318848	0.635171	0.566957	0.806614	16	-	sense-overlapping
circRNA_30626	0.186103	1	0.71635	0.549852	0.748259	0.5508	0.559457	0	0.385009	0.24053	0	0	0	0.321932	0.393548	0	0.480116	0	0.649797	0	0.317585	0.242982	0	8	-	sense-overlapping
circRNA_12974	0.186152	1	0.875539	0.157101	0.914539	0.5508	0	0	0.462011	0	0.329993	0	0.24044	0.482898	0.314838	0	0.240058	0.240381	0.406123	0	0.635171	0.566957	0.537743	17	+	sense-overlapping
circRNA_30650	0.186525	2	0.955133	1.41391	0.997679	0.157371	0	1.2767	0.539013	0.962119	0.824982	0.157478	0	0.804831	0.550967	0.555918	0.400097	0	0.243674	0.398559	0	0.404969	1.07549	8	-	sense-overlapping
circRNA_03959	0.187226	4	1.35311	2.12086	0.665119	0.944229	1.11891	1.51608	1.00102	0.320706	0.577488	0.157478	1.12205	0.241449	0.944515	1.11184	0.640155	0.721144	0.649797	0.478271	0.793964	0.728945	1.5236	10	+	exonic
circRNA_11927	0.189168	2	0.477567	0	0.24942	0.629486	0.399612	0	0.154004	0.962119	0.164996	0.236217	0.400734	0.160966	0.708386	0.953003	1.04025	0.721144	0.893471	0.557983	0	0.485963	1.07549	16	+	sense-overlapping
circRNA_14848	0.189909	3	0.795944	1.64956	0.748259	0.629486	0.799224	0.558554	0.693017	0.641413	0.659986	0.866131	0.400734	0.724348	0.314838	0	0.320077	0.160254	0.568572	1.03625	0.158793	1.05292	0.537743	19	+	sense-overlapping
circRNA_12954	0.191683	1	1.59189	0.864053	0.24942	0.708171	0.559457	0.718141	0.308007	0.320706	0	0.551174	0.641174	0	0.314838	0.714752	0.240058	0.240381	0.406123	0	0.317585	0.566957	0.627367	17	+	sense-overlapping
circRNA_15931	0.193328	5	1.4327	0.785503	2.82676	1.73109	1.35868	3.59071	0.770018	1.60353	1.48497	1.10235	0.721321	1.36821	0.944515	0.953003	1.12027	0.320509	0.893471	0.717407	0.317585	1.53888	1.34436	2	-	sense-overlapping
circRNA_05642	0.19366	2	0.477567	0.628402	1.2471	1.18029	0.63938	1.67566	0.693017	0	1.23747	0.708652	0.400734	0.321932	0.787096	0.238251	0.960232	0.801271	1.54327	1.43481	0.396982	0.809939	0	10	+	sense-overlapping
circRNA_31908	0.195809	1	1.19392	0	0.498839	1.41634	1.11891	1.35649	0.462011	0.48106	0.659986	0.551174	0.320587	0.482898	0.393548	0.397084	1.28031	0.160254	0.649797	1.11597	0	0.971927	0	8	-	sense-overlapping
circRNA_30423	0.19758	1	1.03473	1.41391	0.748259	1.18029	1.51853	0.478761	0.308007	1.12247	0.329993	0.866131	0.721321	0.402415	1.18064	0.555918	0	0.240381	0.487348	0	0.555775	0.485963	0.627367	8	-	sense-overlapping
circRNA_06766	0.198356	5	1.83067	0.785503	1.82908	0.865543	1.03899	1.59587	1.00102	0.721589	0.907481	0.236217	0.320587	0.563381	0.787096	1.03242	0.800193	0.480763	0.731021	2.15222	0.952756	0.647951	1.16511	12	-	sense-overlapping
circRNA_17076	0.198445	1	0.875539	1.0997	1.91222	0.393429	0.799224	1.03732	0.539013	0	0.329993	0.472435	0.961761	0.321932	0.550967	0.317668	0.400097	0.400636	0	1.27539	0.317585	0.728945	1.43398	2	-	sense-overlapping
circRNA_19768	0.198769	5	1.35311	0.785503	0.997679	1.41634	1.27876	0.877728	0.84702	1.92424	0.742484	0.866131	0	0.643865	1.18064	0.873586	1.04025	0.56089	0.893471	1.03625	0.635171	0.404969	0.806614	3	+	sense-overlapping
circRNA_09853	0.199715	1	0.636756	0.471302	1.16396	0.314743	1.27876	1.59587	0.539013	0.641413	0.412491	0.472435	0.160293	0.402415	0.393548	0.873586	0.880213	0.56089	0.731021	0.956543	0.396982	0.323976	0.537743	14	+	sense-overlapping
circRNA_25999	0.20003	4	4.69607	2.43506	1.49652	0.786857	2.15791	2.07463	0.770018	2.32512	0.989979	0.314957	1.12205	1.93159	0.787096	0.238251	1.04025	0.881398	0.974695	1.91309	0.396982	1.3769	2.15097	6	-	sense-overlapping
circRNA_25198	0.200125	1	0.557161	1.64956	0.914539	0.393429	0.479535	0	0.154004	1.12247	0.742484	0.629913	0	0	0	0.635335	0	0.961526	0.406123	0	0.476378	0.485963	0.537743	5	-	sense-overlapping
circRNA_31061	0.201127	4	2.14905	1.33536	5.48723	2.67531	2.63744	2.95236	1.69404	2.24494	0.494989	0.393696	0.961761	0	1.18064	2.22367	1.76043	2.16343	2.84286	2.78992	1.90551	3.72572	0	8	-	sense-overlapping
circRNA_16381	0.201796	1	0.71635	0.785503	0.581979	0.472114	0.31969	0.558554	0.462011	0.962119	0	0.157478	0.561027	0	0.393548	0.476501	0.320077	0.400636	0.487348	0	0	0.323976	0	2	-	sense-overlapping
circRNA_03022	0.202391	3	1.11432	0.942604	1.2471	1.1016	0.479535	1.1969	0.770018	0.561236	0	0.472435	0.48088	0.804831	1.10193	0	0.240058	0.721144	0.649797	1.11597	0.87336	0.647951	0.896238	1	-	sense-overlapping
circRNA_17884	0.203552	7	3.97972	4.24172	7.23317	3.8556	5.3548	9.49542	2.61806	3.52777	2.22745	3.622	2.64484	4.18512	4.25032	4.84443	6.6416	3.12496	4.54858	5.26098	3.81103	8.18038	5.82555	2	-	sense-overlapping
circRNA_13954	0.204178	1	0.238783	0.864053	0	0.157371	0.479535	0.558554	0.231006	0.320706	0	0.314957	0	0	0.472258	0	0.160039	0.160254	0	0.637695	0.714567	0.728945	0.627367	18	+	sense-overlapping
circRNA_31637	0.204631	3	0.955133	2.51361	1.91222	1.33766	2.79729	1.35649	0.462011	1.12247	0.577488	0.866131	1.60293	0.402415	1.18064	0.714752	1.20029	0.56089	1.21837	0.318848	0.476378	0.890933	2.06135	8	-	sense-overlapping
circRNA_04493	0.20484	6	9.63093	11.5469	5.81979	11.4881	8.15209	12.1286	5.54413	5.69254	7.91983	7.32274	5.04924	5.87526	8.81547	6.5916	0	9.455	6.57919	5.57983	8.6542	5.2646	6.90103	10	-	sense-overlapping
circRNA_21935	0.205096	7	5.88999	2.82781	3.3256	2.51794	2.71736	1.75546	2.15605	2.24494	2.63994	1.96848	3.20587	1.60966	2.44	1.66775	1.92046	2.88458	1.54327	0.876831	0.952756	2.02485	3.67458	4	+	sense-overlapping
circRNA_19015	0.206878	6	2.06946	2.04231	1.33024	0.629486	2.07798	2.79277	0.84702	0.721589	0.577488	0.787392	1.28235	1.04628	0.865806	1.4295	0.640155	0.480763	1.70572	1.03625	0.714567	0.890933	1.79248	3	+	sense-overlapping
circRNA_13638	0.207488	3	1.27351	0.706953	0.748259	0.865543	0.559457	1.35649	0.385009	0.24053	0	0.314957	0	1.04628	0.236129	0.555918	0.720174	0.721144	0.731021	0.717407	0.238189	0.971927	1.25473	18	-	sense-overlapping
circRNA_15880	0.209428	6	2.06946	1.80666	1.49652	2.04583	1.99806	0.797935	0.462011	0.962119	0.989979	1.10235	1.28235	0.804831	1.02322	0.635335	1.36033	2.32369	1.46204	0.557983	2.85827	1.53888	1.34436	2	-	intergenic
circRNA_05611	0.209808	1	0.955133	0.864053	0.24942	0.629486	0.63938	1.51608	0.462011	0.320706	0.247495	0.236217	0	0	0.472258	0.714752	0.480116	0.160254	0.974695	1.27539	1.03215	0.485963	0	10	-	sense-overlapping
circRNA_13395	0.210067	2	0.955133	0.942604	1.08082	0.865543	1.03899	0.797935	0.84702	1.12247	0	0.629913	0.320587	0.321932	0.472258	0	0.800193	0.320509	0.812246	0.797119	0.714567	0.404969	0	17	+	sense-overlapping
circRNA_06804	0.211257	5	1.51229	1.88521	3.3256	2.99006	3.43667	3.19174	2.54106	0	2.30995	2.12596	2.16396	3.94367	3.3058	2.54134	1.52037	1.92305	3.33021	4.38415	1.27034	2.26783	0	12	-	sense-overlapping
circRNA_11435	0.211377	1	1.83067	1.72811	1.2471	0.708171	1.19884	0.23938	0.924022	0.721589	0.329993	1.25983	0.400734	0	1.25935	0	0	0.801271	0.406123	0	0.952756	0	1.61323	16	+	sense-overlapping
circRNA_30678	0.211849	4	1.98986	1.2568	1.6628	2.28189	0.719302	0.638348	1.54004	0.962119	0.577488	0.708652	0.24044	0.724348	1.25935	0.555918	0.560135	0.240381	0.893471	0.478271	0.87336	1.53888	0.358495	8	+	sense-overlapping
circRNA_24995	0.213695	7	3.90013	2.27796	5.32095	1.80977	3.9162	4.30885	1.15503	2.726	1.64996	2.59839	2.96543	1.93159	1.49548	3.25609	2.96072	2.80445	3.89878	5.10156	2.38189	3.32075	3.04721	5	+	sense-overlapping
circRNA_01549	0.215183	1	1.03473	1.33536	1.16396	0.472114	0.559457	0.877728	0.770018	0	0.577488	0.314957	1.04191	0.241449	0.393548	1.03242	0.400097	0.400636	0	0.876831	0.396982	0.971927	1.16511	1	-	sense-overlapping
circRNA_09985	0.216169	2	1.11432	0.392752	0.415699	0.786857	1.35868	1.35649	0.770018	0.561236	0.742484	0.314957	0.320587	0.160966	0.236129	0.953003	0.400097	0.160254	0.893471	1.83337	0.476378	0.728945	0.179248	14	+	sense-overlapping
circRNA_17401	0.216811	2	1.83067	0.628402	1.2471	0.629486	0.719302	0	0.616015	0.721589	0	0.236217	0.721321	0.321932	0.236129	1.35009	0.560135	0.801271	0.243674	0	0.793964	0.647951	0.716991	2	-	sense-overlapping
circRNA_24527	0.218438	6	3.42256	2.98491	2.41106	2.99006	0	4.54823	1.54004	1.76389	0.824982	0.94487	2.24411	0.804831	0.629677	1.35009	1.44035	0.881398	1.29959	1.67395	0.714567	1.45789	1.34436	5	-	sense-overlapping
circRNA_28304	0.219554	6	0.955133	1.0997	1.82908	0.865543	2.07798	1.1969	1.61704	1.44318	1.64996	0.551174	0.641174	0.241449	0.944515	2.38251	1.28031	0.801271	1.21837	2.15222	0.555775	1.3769	1.16511	7	-	intergenic
circRNA_32869	0.221075	1	0.875539	0.628402	0.665119	0.786857	0.399612	0.558554	0	0.561236	0.412491	0.236217	0.400734	0.321932	0.393548	0.158834	1.12027	0	0	0.478271	0.476378	0	0.358495	9	-	sense-overlapping
circRNA_01391	0.224132	6	1.35311	0.549852	2.99304	1.33766	1.51853	2.15442	0.462011	0.48106	0.824982	0.708652	1.2022	2.25353	1.10193	0.794169	1.76043	1.12178	2.11184	1.75366	1.74672	3.23976	1.8821	1	-	sense-overlapping
circRNA_23147	0.22465	6	1.98986	1.88521	2.57734	1.33766	1.67837	1.43628	0	1.92424	1.48497	1.65352	1.92352	1.60966	2.12516	1.82659	1.92046	1.52242	2.84286	2.31164	3.17585	2.10584	1.5236	4	-	sense-overlapping
circRNA_26032	0.224784	4	3.02459	3.06346	2.32792	2.51794	0.959069	0.319174	1.92505	1.28283	0.659986	1.73226	1.28235	1.77063	0.787096	0.635335	1.60039	2.00318	1.29959	0	1.82612	2.51081	0	6	+	sense-overlapping
circRNA_08888	0.225026	7	5.7308	5.02722	8.64655	3.69823	7.03318	8.05914	2.69506	4.8106	5.27989	3.70074	3.52646	4.2656	2.67613	5.32093	4.80116	3.92623	5.6045	3.82617	3.33465	5.66957	2.15097	14	+	sense-overlapping
circRNA_13779	0.226716	5	1.11432	1.0997	1.57966	1.41634	2.55752	1.59587	1.07803	0.962119	0.494989	0.551174	1.44264	1.20725	0.708386	0.317668	1.28031	0.961526	2.51796	1.43481	0.714567	1.86286	2.68871	18	+	sense-overlapping
circRNA_28649	0.228765	1	0.636756	0.549852	0.498839	1.25897	0.479535	0.319174	0.308007	0.721589	0.412491	0.472435	0	0	0.236129	0	0.480116	0.400636	0.812246	0.318848	0.555775	0.647951	0.627367	7	-	sense-overlapping
circRNA_29993	0.228853	6	1.35311	1.33536	2.4942	1.73109	1.35868	1.67566	1.00102	1.92424	2.39245	1.33857	0.400734	1.4487	1.25935	1.19125	1.84044	2.48394	2.19306	1.67395	2.69948	1.3769	2.68871	8	-	sense-overlapping
circRNA_02107	0.229095	7	2.30824	2.19941	3.24246	3.54086	2.79729	1.91504	2.69506	2.726	3.21743	2.83461	2.5647	2.49498	1.73161	1.74717	1.84044	2.80445	2.51796	2.47107	3.41404	2.02485	2.2406	1	+	sense-overlapping
circRNA_05782	0.229236	5	1.11432	1.02115	0.831399	0.393429	1.27876	2.95236	1.15503	0.881943	1.48497	0.866131	0.24044	0.563381	0.944515	0.635335	0.640155	1.12178	1.70572	2.15222	1.58793	1.21491	1.25473	11	-	sense-overlapping
circRNA_16817	0.230893	1	1.27351	0	0	0.5508	0.879147	0.558554	0.231006	0.400883	0.412491	0	0	0	0.314838	0.158834	0	0.56089	0.406123	0.239136	0	0	0.358495	2	-	intergenic
circRNA_12760	0.231086	1	1.27351	1.49246	0.831399	0.472114	1.03899	0.638348	0.308007	0.48106	0.412491	0.551174	0.48088	0.321932	0	0	0.720174	0.641017	0	1.27539	0	0.890933	1.43398	17	-	intergenic
circRNA_00725	0.232218	6	2.70621	2.04231	4.15699	3.14743	2.39767	1.75546	1.46304	1.44318	1.73246	0.866131	2.32426	2.01208	1.81032	1.98542	2.00048	2.32369	3.00531	2.07251	1.74672	2.5918	0	1	+	sense-overlapping
circRNA_02814	0.233042	1	0.159189	1.17825	0.415699	0.472114	0	0.23938	0.693017	0	0	0	0.24044	0	0.472258	0.476501	0.320077	0.881398	0.406123	0.318848	0.793964	0.566957	0.627367	1	+	sense-overlapping
circRNA_17701	0.23403	2	0	0.314201	0.665119	0.5508	1.03899	0.797935	0.84702	0.24053	0.742484	0.708652	0	0.160966	0.472258	0.317668	0.400097	1.04165	0.812246	0.956543	1.19095	1.21491	0	2	-	sense-overlapping
circRNA_31420	0.235288	2	2.22864	2.12086	1.82908	1.73109	1.4386	0	1.77104	1.363	0.824982	1.10235	1.04191	0	1.73161	1.03242	0	0.881398	1.21837	0	0.952756	0.485963	1.61323	8	-	sense-overlapping
circRNA_11763	0.23624	1	0.795944	0.785503	1.08082	0	0.559457	0.957522	0.385009	0.48106	0.659986	0	0.24044	0.321932	0.157419	0.953003	0	0.400636	0.324898	0.637695	0.476378	0.485963	0.179248	16	+	sense-overlapping
circRNA_10710	0.236895	1	0.159189	0.235651	0.498839	0.786857	0.799224	0.638348	0.231006	0.24053	0.329993	0.314957	0.320587	0.563381	0.157419	0	0	0	0.243674	1.3551	0.555775	0.161988	0.537743	15	-	sense-overlapping
circRNA_07697	0.238895	1	0.636756	1.2568	0.498839	0.472114	0.479535	0.877728	0.462011	0.160353	0.412491	0	0.320587	0.241449	0.550967	1.03242	0.240058	0.56089	0.568572	1.59424	0.396982	0.647951	0.896238	13	-	sense-overlapping
circRNA_33676	0.239	2	0.71635	0.864053	1.74594	0.786857	0.719302	1.59587	0	0.561236	0	0.157478	0.561027	1.12676	0.472258	0.555918	0.640155	0.320509	0.649797	0.876831	0	0.728945	1.16511	X	-	sense-overlapping
circRNA_15000	0.240379	4	1.75108	0.942604	0.997679	1.33766	1.03899	0.718141	0.616015	0.962119	1.31997	0.787392	0.48088	1.12676	0.787096	0.476501	1.04025	0.320509	0.568572	0.637695	0.635171	1.2959	1.61323	19	-	sense-overlapping
circRNA_13572	0.242792	2	0.636756	0.392752	0.914539	0.629486	0.63938	1.2767	0.385009	0.801766	0.494989	0.314957	0.721321	0.724348	0.629677	0	0.400097	0.240381	0.487348	0.478271	0.714567	0.971927	0.627367	18	+	sense-overlapping
circRNA_01566	0.243482	1	1.75108	1.33536	1.49652	1.25897	1.83822	0	0.693017	0.561236	0.494989	0	0.48088	1.28773	0	0.476501	0.800193	0.480763	0.649797	1.19568	1.19095	0.161988	0.627367	1	+	intergenic
circRNA_08953	0.24455	3	1.27351	0.628402	1.2471	1.1016	2.55752	1.83525	0.924022	0	1.64996	0.708652	2.64484	0.563381	0.314838	0.317668	0.800193	0.480763	0.731021	0	0.396982	1.53888	0	14	+	sense-overlapping
circRNA_01783	0.246416	6	2.70621	2.27796	3.3256	2.67531	2.4776	1.83525	2.31006	1.20265	1.56747	1.33857	0	2.49498	1.73161	2.22367	1.28031	2.16343	2.11184	1.51453	1.66732	1.70087	2.95759	1	+	sense-overlapping
circRNA_11630	0.246874	1	0.636756	0.628402	1.16396	0	0.799224	0.877728	0.154004	0.641413	0.494989	0.94487	0.320587	0	0	0.238251	0.320077	0	0.162449	0.398559	0.238189	0.242982	0.358495	16	-	sense-overlapping
circRNA_34015	0.248974	1	0.397972	0.628402	0.914539	1.02291	1.59845	0.957522	0.308007	0.962119	0.577488	0.393696	1.76323	0.724348	0.472258	0.238251	1.12027	0.400636	0	0.797119	0	0.647951	0.358495	X	-	sense-overlapping
circRNA_11647	0.249213	4	0.955133	0.864053	0.665119	0	0.719302	0.23938	0.539013	0.881943	0.659986	0.708652	0.641174	1.12676	0.629677	0.635335	0.400097	0.721144	1.29959	0	0.87336	1.05292	1.16511	16	+	sense-overlapping
circRNA_12864	0.251003	2	0.71635	0.392752	1.2471	0.157371	0.559457	0.638348	0.462011	0.160353	0	0.157478	1.2022	0.965797	0.787096	0.158834	0.320077	0.56089	0.731021	0.557983	0.793964	0.647951	1.07549	17	+	sense-overlapping
circRNA_01264	0.25133	4	0.71635	0.235651	0.748259	1.33766	1.19884	2.63318	1.54004	1.44318	1.81496	2.04722	0.320587	0.965797	1.73161	1.4295	0.640155	0.961526	1.78694	1.51453	0.476378	1.53888	0.627367	1	+	exonic
circRNA_01695	0.251481	1	1.19392	0.942604	0.415699	0.5508	0.879147	1.91504	0.231006	0.48106	0.329993	0	0.961761	0	0.787096	0.158834	0.240058	0.240381	0.731021	0.239136	0.396982	0.485963	0.985862	1	+	sense-overlapping
circRNA_11772	0.252442	1	1.11432	0.549852	0.581979	0.629486	0.799224	0.478761	0.616015	0	0.247495	0.314957	0.320587	0	0.472258	0.158834	0.160039	0.801271	0.487348	0	0.317585	0.890933	0.268871	16	+	sense-overlapping
circRNA_31417	0.253461	5	6.28796	4.79157	9.81051	5.98011	3.51659	1.67566	5.00512	3.04671	2.14495	4.72435	0	2.41449	2.75484	5.95627	1.84044	2.56407	5.11715	0.239136	3.09646	2.91578	5.73592	8	-	sense-overlapping
circRNA_00486	0.255106	3	1.51229	0.942604	1.82908	1.02291	1.03899	0.797935	1.23203	0.641413	0.824982	1.65352	0.400734	0.321932	0.944515	0	0.560135	0.480763	1.29959	2.07251	0.555775	0.404969	0.627367	1	+	sense-overlapping
circRNA_01398	0.255162	3	0.71635	1.41391	1.82908	0.865543	1.03899	1.67566	1.07803	1.60353	0.494989	0.472435	1.28235	1.12676	0.550967	0.873586	0.800193	0.320509	1.05592	0.717407	0	0.404969	0.896238	1	-	intergenic
circRNA_32432	0.255834	6	1.75108	1.2568	1.6628	1.02291	1.11891	3.11195	0.616015	0.721589	0.742484	1.02361	0.641174	0.563381	0.787096	0.953003	1.20029	0.320509	1.70572	1.75366	1.19095	1.05292	0.627367	9	+	sense-overlapping
circRNA_14120	0.257353	1	0.71635	0.628402	0.831399	0.236057	0.719302	1.1969	0.616015	0.962119	0.494989	0.472435	0.721321	1.28773	1.02322	0.714752	0.160039	0.400636	0.812246	0.239136	0	0	0.358495	18	+	sense-overlapping
circRNA_17545	0.257544	1	1.35311	1.02115	1.2471	0.708171	0.31969	0	0.924022	0.320706	0	0.472435	0	0	0.550967	0	0	1.12178	0.243674	0	0.396982	0	1.97172	2	-	sense-overlapping
circRNA_28935	0.258968	4	0.875539	1.57101	1.49652	1.73109	1.75829	1.43628	0.539013	1.12247	0.989979	0.472435	1.44264	0.885314	1.25935	0.317668	0.720174	1.04165	1.21837	1.19568	0.158793	0.890933	1.70285	7	+	sense-overlapping
circRNA_26014	0.259159	2	0.875539	0.549852	1.2471	1.57371	0.63938	0.558554	0.616015	0.561236	0.329993	0	0.24044	1.36821	0	0.476501	0.400097	0	0.162449	0.478271	0.396982	0.485963	0	6	+	sense-overlapping
circRNA_21370	0.2609	3	1.11432	0.549852	0.665119	1.25897	0.879147	2.07463	1.07803	0.962119	0.494989	1.65352	0.400734	0.885314	1.10193	0.397084	0.320077	0.881398	1.13714	1.67395	0	0.809939	0.716991	4	-	sense-overlapping
circRNA_28932	0.262565	4	1.35311	1.80666	1.82908	1.1016	0.879147	1.51608	0.308007	0.721589	0.494989	0.787392	1.04191	0.804831	0.708386	0.317668	1.92046	0	0.974695	1.91309	0.714567	0.971927	0.537743	7	+	sense-overlapping
circRNA_18378	0.262712	1	0.557161	0.706953	0.665119	0.236057	0.63938	0.638348	0.385009	0.561236	0.659986	0	0.641174	0.482898	0.236129	0	0.480116	0.400636	0.243674	0.159424	0.317585	0.566957	1.07549	20	-	sense-overlapping
circRNA_15642	0.263617	4	1.83067	0.942604	1.82908	1.73109	0	0.957522	1.61704	1.52336	0.989979	3.14957	1.76323	1.77063	1.73161	0.476501	1.20029	2.32369	3.41143	1.27539	1.90551	1.70087	0	2	+	sense-overlapping
circRNA_12415	0.265412	2	0.636756	0.942604	0.581979	0.472114	1.03899	0.319174	1.07803	0.721589	0.412491	0.472435	0.24044	0	0.472258	0.873586	0.640155	0.480763	0.731021	0.956543	0.635171	0.647951	0.806614	17	-	sense-overlapping
circRNA_20084	0.265619	1	2.22864	0.471302	0.831399	0.865543	0.879147	0.718141	0.770018	0.400883	0.164996	0.314957	0.48088	0	0.629677	0.476501	0.640155	0	0.649797	1.27539	0	0.404969	0.448119	3	+	sense-overlapping
circRNA_16696	0.26604	5	3.42256	1.72811	1.91222	2.51794	1.75829	0.718141	2.23305	1.28283	0.494989	0.94487	1.04191	1.60966	0.865806	1.74717	0.960232	1.44229	0.731021	0	0.952756	1.05292	2.06135	2	-	sense-overlapping
circRNA_19513	0.266316	3	1.67148	1.41391	1.57966	0.629486	1.19884	0.877728	1.46304	0.721589	1.81496	0.393696	1.12205	0.563381	1.49548	1.35009	0.160039	0.801271	0.974695	0.318848	0.714567	0.485963	1.5236	3	+	sense-overlapping
circRNA_14346	0.266857	6	1.75108	1.33536	0	1.02291	0.799224	1.03732	1.38603	1.28283	1.48497	1.4173	0.721321	0.724348	1.10193	1.50892	1.84044	1.44229	1.46204	2.55078	2.46129	1.13391	1.70285	18	+	sense-overlapping
circRNA_13596	0.266989	1	0.955133	1.17825	0.831399	1.25897	0	0	0.770018	0.801766	0	0.393696	0.320587	0	0.472258	0	0	0.721144	0	0	0.635171	0.161988	0.716991	18	+	sense-overlapping
circRNA_18276	0.267309	6	2.06946	0.471302	2.24478	1.80977	1.35868	3.98967	1.30903	0.881943	0.577488	1.02361	0.641174	0.965797	1.18064	1.35009	1.44035	1.20191	1.54327	1.11597	0.714567	2.6728	2.41984	20	-	sense-overlapping
circRNA_33244	0.26796	6	2.62662	0.706953	1.99536	1.57371	1.59845	1.67566	0.539013	0.881943	0.659986	0.94487	0.641174	1.52918	1.10193	1.35009	1.12027	0.641017	1.38082	1.75366	0.396982	1.61988	1.25473	9	+	sense-overlapping
circRNA_21957	0.268002	1	1.27351	1.49246	1.08082	0.236057	0.959069	2.55339	0.84702	1.0423	0.247495	0.314957	0.721321	0.321932	0.314838	0.158834	0.720174	0.56089	0.162449	0.876831	0.158793	0.728945	0.806614	4	-	sense-overlapping
circRNA_01128	0.268777	1	0.397972	1.41391	0.33256	0.865543	0.799224	0.558554	0	0.320706	0.247495	0	0.320587	0.402415	0.157419	0	0.320077	0.56089	0.812246	0	0	0.809939	0	1	+	sense-overlapping
circRNA_32623	0.269442	1	1.35311	0.471302	0.748259	0.629486	0.719302	0.319174	0.154004	0.561236	0.412491	0.314957	0	0.402415	0.157419	0.635335	0.400097	0.160254	0.243674	0.956543	0.555775	0.566957	0.806614	9	+	sense-overlapping
circRNA_03031	0.269689	6	1.19392	1.33536	2.74362	1.88846	1.75829	1.59587	0.84702	1.12247	1.15498	0.787392	0.561027	1.4487	0.708386	1.50892	1.36033	0.480763	1.70572	1.59424	0.87336	1.21491	1.07549	1	-	exonic
circRNA_31141	0.269744	1	0.875539	1.0997	1.33024	0.786857	0.879147	0	0.462011	1.0423	0.412491	0.393696	0	0.643865	0.787096	0	0.240058	0.320509	0.974695	0	1.50853	0.890933	0.358495	8	+	sense-overlapping
circRNA_16952	0.270643	6	2.14905	2.67071	1.2471	2.67531	1.83822	1.91504	2.23305	2.08459	2.14495	2.12596	2.88528	1.52918	3.3058	1.58834	1.76043	2.16343	1.46204	1.91309	1.42913	1.45789	0	2	-	sense-overlapping
circRNA_13180	0.271984	5	0.636756	1.0997	0.997679	0.944229	1.51853	0.558554	1.30903	2.64583	1.56747	1.49604	1.36249	1.20725	1.49548	2.70017	0.640155	0.961526	1.29959	0.478271	1.11155	1.13391	0	17	-	sense-overlapping
circRNA_14299	0.272902	1	0.71635	1.0997	0.997679	0.708171	0.479535	0.398967	0.616015	0.641413	0.329993	0.236217	1.28235	0.321932	0.236129	0	0.640155	0.641017	0.324898	0	0.87336	0.566957	0.448119	18	+	sense-overlapping
circRNA_19594	0.273486	3	2.30824	0.706953	2.16164	1.80977	0	1.35649	0.693017	0.48106	0.247495	1.33857	0	0.321932	0.708386	1.11184	0.640155	0.721144	0.649797	1.11597	0.87336	1.21491	0.358495	3	-	sense-overlapping
circRNA_25673	0.27369	3	1.27351	1.0997	1.16396	1.6524	0.479535	0.797935	0.770018	0.721589	0.989979	1.02361	0.24044	0.402415	0.708386	0.317668	0.480116	0.801271	0.812246	0.956543	0.238189	1.13391	0.806614	5	+	sense-overlapping
circRNA_05124	0.273785	3	1.27351	0.628402	0.748259	0.5508	0.719302	1.03732	0.462011	0.641413	0.824982	0.472435	0.641174	0	1.10193	0.794169	2.00048	0.480763	2.11184	0.637695	0.87336	0.323976	0	10	+	sense-overlapping
circRNA_08748	0.279917	1	1.11432	1.72811	0.748259	0.786857	0.719302	0.398967	1.07803	0.48106	0	0	0.721321	0.643865	0.550967	0.794169	0.320077	0	0.812246	0.717407	0.396982	0.566957	0.537743	13	-	sense-overlapping
circRNA_32859	0.283411	2	0.397972	1.02115	0.498839	0.393429	0.879147	0.398967	0.84702	0.641413	1.07248	0.472435	0.561027	0.724348	0.314838	1.27067	0.960232	1.04165	0.893471	0.398559	0.87336	1.05292	1.8821	9	+	sense-overlapping
circRNA_26003	0.284148	1	0.636756	0.392752	0.997679	0.236057	0.799224	0	0.924022	0.400883	0	0.472435	0	0	0	0	0.640155	0.320509	0.406123	0.956543	0.555775	0.809939	1.07549	6	-	sense-overlapping
circRNA_22451	0.286266	1	0.71635	0.942604	0.415699	0.708171	0.559457	1.1969	0.231006	0.48106	0.494989	0.472435	0	0.563381	0.314838	0.714752	0.880213	0.160254	0.568572	0.239136	0	0.809939	0.358495	4	-	sense-overlapping
circRNA_00980	0.286375	1	0.71635	0.785503	0.914539	0	0.159845	0.23938	0.539013	0.24053	0	0.393696	0.320587	0.160966	0.157419	0	1.04025	0	0.324898	0.876831	0	0.566957	0.179248	1	-	sense-overlapping
circRNA_07934	0.2873	3	1.19392	0.864053	0.581979	0.944229	2.71736	1.2767	0.462011	0.561236	1.07248	0.551174	0.561027	1.4487	0.472258	0.635335	0.640155	0.881398	0.406123	0.637695	0.396982	1.53888	0	13	+	sense-overlapping
circRNA_24447	0.289734	4	1.67148	1.17825	1.41338	1.33766	0.799224	0.957522	0.616015	1.12247	0.329993	0.866131	1.60293	0.965797	0.787096	1.03242	1.20029	1.28203	0.893471	0.159424	1.34974	0.323976	0	5	+	sense-overlapping
circRNA_21442	0.291576	3	0.875539	1.0997	0.33256	0.629486	1.51853	0.797935	0	0.400883	0.494989	0.551174	0	0.804831	0.472258	0.953003	0.400097	0.641017	0.893471	0.557983	0.555775	0.890933	0.806614	4	-	sense-overlapping
circRNA_10591	0.292348	5	2.62662	1.02115	3.07618	1.18029	1.51853	2.23422	1.23203	0.881943	0.824982	0.314957	1.68308	0.804831	0.472258	0.953003	2.00048	0.56089	1.78694	1.11597	0.714567	1.2959	1.79248	15	-	sense-overlapping
circRNA_30067	0.292653	2	1.51229	0.864053	0.748259	0.5508	0.719302	0.718141	1.07803	0.48106	0.494989	0.866131	0.160293	0	0.157419	0	0.480116	0.320509	0	1.19568	1.03215	0.566957	0.268871	8	-	sense-overlapping
circRNA_23132	0.292882	6	0	1.2568	4.15699	2.91137	2.55752	2.15442	5.31313	2.96653	2.22745	2.75587	2.5647	4.42657	3.77806	3.49434	5.52133	3.20509	5.2796	4.703	3.17585	6.23653	2.86796	4	-	sense-overlapping
circRNA_31581	0.295556	1	0.318378	0.706953	0.581979	0.786857	0.239767	0.23938	0.308007	0	0.412491	0.236217	0.641174	0.241449	0.944515	0	0	0.56089	0.324898	0	0.555775	0.890933	1.16511	8	-	sense-overlapping
circRNA_26005	0.295793	3	1.83067	1.02115	1.91222	1.02291	2.07798	1.2767	1.23203	0.561236	0.989979	0.866131	0.881614	0.241449	0.157419	1.4295	1.04025	0.400636	0.812246	1.75366	0.396982	1.3769	0	6	-	sense-overlapping
circRNA_20475	0.296582	1	1.03473	0.785503	0.16628	0.865543	0.559457	0.398967	0.693017	0.641413	0.824982	1.811	0.400734	2.65594	0.708386	0.476501	1.04025	0.801271	1.13714	0	0.87336	0.647951	0	3	+	sense-overlapping
circRNA_04518	0.29958	7	1.35311	4.32027	2.57734	1.96714	2.4776	3.59071	1.30903	1.68371	2.30995	0.866131	2.16396	0.643865	0.629677	1.98542	1.92046	1.52242	1.78694	2.15222	0.635171	1.86286	2.33022	10	+	exonic
circRNA_19936	0.300964	3	1.51229	0.706953	1.6628	0.865543	0.719302	1.1969	0.308007	1.12247	0.412491	0.708652	0.641174	0.402415	0.550967	0.714752	1.36033	0.961526	0.649797	0	0.793964	0.242982	0.985862	3	+	sense-overlapping
circRNA_10622	0.30365	1	0.636756	0.235651	0.24942	0.472114	0.399612	0.23938	0.693017	0.881943	0.907481	0.236217	0.641174	0	0	1.82659	0.560135	0.160254	0.324898	0	0.238189	0.161988	0.358495	15	+	sense-overlapping
circRNA_20560	0.303792	3	1.51229	1.17825	0.831399	1.02291	1.03899	1.67566	0.462011	0.400883	1.07248	0.551174	0.320587	0.724348	0.314838	0.953003	0.480116	0.160254	0.731021	1.3551	0.635171	1.78187	0.627367	3	+	sense-overlapping
circRNA_24905	0.304426	2	0.636756	0.864053	0.581979	0.629486	0.719302	0.398967	0.616015	1.12247	0.577488	0.236217	0.881614	0.321932	0.393548	0.158834	0.480116	0.160254	0.649797	0.717407	0	0.647951	0.179248	5	+	sense-overlapping
circRNA_06803	0.304457	7	6.20837	2.90636	4.15699	4.24903	3.9162	5.98451	2.84907	4.40971	3.13493	2.2047	2.96543	4.34609	3.14838	3.17668	2.72066	3.28521	4.22368	3.66675	3.49344	3.72572	3.58495	12	-	sense-overlapping
circRNA_27132	0.304918	4	2.06946	0.549852	1.2471	1.41634	1.4386	1.75546	1.07803	1.92424	1.81496	0.708652	0.881614	0.885314	0.393548	1.11184	1.12027	1.12178	1.38082	0.478271	1.34974	0.323976	1.34436	6	+	exonic
circRNA_19111	0.309681	4	1.59189	1.49246	0	1.80977	1.99806	1.91504	1.38603	0.721589	1.07248	1.65352	0.801467	0.965797	0.550967	0.397084	1.36033	1.20191	0.568572	1.19568	0.396982	1.3769	1.79248	3	-	sense-overlapping
circRNA_03932	0.310011	6	1.98986	3.37766	2.41106	0.865543	2.07798	2.07463	1.00102	1.68371	1.81496	1.4173	2.5647	0.563381	1.10193	1.19125	1.52037	1.28203	0	1.9928	0.952756	2.18683	1.43398	10	+	sense-overlapping
circRNA_24987	0.311317	6	1.75108	1.0997	1.33024	1.33766	1.27876	1.59587	0.308007	0.801766	0.989979	1.33857	0.801467	0.643865	0.708386	1.50892	1.12027	1.20191	0.568572	1.75366	1.34974	0.566957	0.896238	5	+	sense-overlapping
circRNA_14883	0.311877	2	0.71635	0.785503	0.831399	0	0.879147	0.877728	0.693017	0.24053	0.989979	0.157478	0.320587	0.724348	0	0.555918	0.400097	1.20191	0.974695	0.637695	0.317585	0.566957	0.806614	19	-	sense-overlapping
circRNA_11168	0.312051	1	0.795944	0.314201	0.914539	0.5508	0.879147	0.877728	0.308007	0.320706	0	0.157478	0	0.804831	0	0.794169	0.160039	0	0.406123	0.637695	0	0.404969	0.537743	15	-	sense-overlapping
circRNA_04441	0.313959	2	1.59189	0.706953	1.6628	1.57371	0.719302	0.398967	1.00102	0.320706	0.742484	0.787392	1.12205	0.241449	0.708386	0.476501	0.880213	0.480763	0.731021	0.239136	0.635171	1.05292	1.5236	10	-	sense-overlapping
circRNA_01181	0.31556	2	0	1.72811	0	3.46217	1.11891	0.558554	1.84804	1.60353	0.412491	0	0	0	1.73161	0.794169	0	1.84292	0.812246	0.717407	0.714567	0.647951	0	1	-	intergenic
circRNA_09233	0.316625	7	5.09404	1.96376	3.57501	4.24903	3.1969	2.71298	2.23305	2.80618	2.63994	2.51965	1.84338	0.885314	1.33806	2.70017	1.44035	2.40381	3.41143	1.75366	1.98491	1.53888	4.48119	14	-	sense-overlapping
circRNA_10444	0.318763	6	5.17364	3.37766	4.15699	5.11457	4.79535	6.46327	3.61909	4.40971	2.47495	5.90544	6.41174	3.29981	4.32903	3.57376	4.161	5.68903	5.19837	6.13781	4.60499	5.50758	0	15	+	exonic
circRNA_31168	0.320126	1	0.875539	0.471302	0.831399	0.472114	0.719302	2.23422	0.154004	0.641413	0.907481	0.472435	0.24044	1.04628	0	0.158834	0.640155	0	0.649797	0	0.555775	0.728945	0.627367	8	-	sense-overlapping
circRNA_09813	0.323017	7	1.91027	2.43506	2.24478	2.36057	2.07798	2.4736	1.30903	1.44318	1.97996	1.25983	0.881614	2.17304	1.88903	1.82659	3.44083	1.52242	2.19306	3.02905	1.58793	1.94385	2.41984	14	-	sense-overlapping
circRNA_06833	0.324276	4	2.94499	2.19941	0	3.46217	2.95713	3.75029	0	2.48547	2.96994	2.04722	2.16396	1.85111	2.04645	2.70017	3.92095	2.00318	2.35551	1.75366	2.38189	0	2.06135	12	-	intergenic
circRNA_09966	0.325532	2	0.636756	0.864053	1.33024	0.472114	1.59845	0.797935	0.693017	0.881943	0.659986	0.551174	0.48088	0	0.708386	0.873586	0.480116	0.721144	0.243674	1.3551	0.714567	0.323976	0	14	-	sense-overlapping
circRNA_33207	0.327397	3	0.557161	1.88521	1.33024	0.708171	2.07798	1.11711	0.770018	1.84406	0.412491	0.472435	0.881614	0.402415	0.393548	0.238251	0.640155	0.881398	1.05592	0.956543	0.238189	1.2959	0.179248	9	+	sense-overlapping
circRNA_01987	0.327507	1	0.557161	0.549852	1.74594	0	0	0.718141	0.385009	0.48106	0.907481	0.708652	0.320587	0	0.472258	0.635335	0.400097	0.641017	0.243674	0.318848	0.238189	0.566957	0	1	+	sense-overlapping
circRNA_17273	0.328289	6	4.69607	2.74926	3.15932	4.72114	0	2.79277	3.08007	2.726	2.14495	2.75587	3.12572	2.41449	3.54193	3.89143	3.12075	4.32687	4.87348	2.47107	4.76378	4.53566	4.21232	2	+	sense-overlapping
circRNA_14419	0.328817	3	1.35311	1.02115	1.91222	2.12451	0.719302	1.35649	0.462011	1.0423	0.824982	0.708652	1.36249	1.12676	1.18064	0.476501	0.720174	0.240381	0.568572	1.27539	0.396982	0.809939	1.34436	18	-	sense-overlapping
circRNA_06191	0.329952	5	0.875539	1.41391	0.831399	1.18029	0.719302	1.03732	1.54004	0.320706	0.164996	0.472435	0.641174	0.885314	0.550967	1.98542	3.12075	0.801271	1.54327	1.3551	0.555775	0.890933	1.5236	11	+	sense-overlapping
circRNA_34293	0.331481	4	1.67148	0.785503	1.82908	1.1016	0	1.35649	1.30903	1.28283	0.329993	1.10235	1.28235	0.563381	1.18064	0.158834	0.560135	0.641017	1.13714	0.876831	0.952756	2.18683	1.70285	X	-	sense-overlapping
circRNA_15066	0.33161	2	1.19392	0.157101	1.41338	0.393429	0.63938	0.638348	0.616015	0.641413	0.989979	0.629913	0	0.241449	1.41677	0.317668	1.44035	0.320509	0.568572	1.27539	0.793964	1.21491	1.25473	19	+	sense-overlapping
circRNA_34139	0.333036	3	1.75108	1.88521	1.57966	1.88846	1.19884	0	1.46304	1.68371	0.164996	1.18109	0.400734	0	1.18064	0.476501	1.28031	0.881398	0.812246	0.797119	1.27034	0.809939	0.985862	X	-	sense-overlapping
circRNA_23553	0.33316	2	1.98986	0.942604	1.08082	1.41634	1.83822	0.319174	0.231006	1.12247	0.742484	0.866131	0.561027	0.643865	0.314838	0	1.04025	1.04165	0.974695	0	0.714567	0.323976	0.627367	5	-	exonic
circRNA_01442	0.333921	1	0.238783	0.235651	0.33256	0.708171	0.879147	0.877728	0.924022	1.20265	0.494989	0.314957	1.04191	0	0.629677	0.158834	0.800193	0.480763	0	0.797119	0.317585	0.809939	0	1	+	sense-overlapping
circRNA_18486	0.334728	2	0.557161	1.2568	0.831399	0.629486	1.35868	0.638348	0.616015	0.48106	0.412491	0.708652	0	0.160966	1.10193	0	0	0.961526	0.162449	0.398559	0.396982	0	0.448119	20	-	sense-overlapping
circRNA_06928	0.336273	1	0.397972	0.549852	0.33256	0	0.479535	0.638348	0.539013	0.400883	0	0.236217	0.400734	0.885314	0.550967	0.953003	1.20029	0.400636	0.731021	1.03625	0.793964	0.728945	0	12	-	intergenic
circRNA_03621	0.33734	1	0.397972	0	0.415699	0.314743	0.31969	0.159587	0	0	1.23747	0.314957	0.320587	0.643865	0.314838	0	0.320077	0.160254	0	0	0.87336	0.566957	0.627367	10	+	sense-overlapping
circRNA_32361	0.340961	2	1.67148	1.17825	1.99536	1.80977	1.19884	1.67566	1.46304	0.641413	0.494989	0.393696	0.801467	1.36821	0	0.555918	0.720174	0.641017	0.487348	2.63049	0	1.21491	1.61323	9	-	sense-overlapping
circRNA_23867	0.346914	1	0.955133	0.628402	1.08082	0.865543	0.479535	0.797935	0	0.881943	0.659986	0.393696	0.400734	0.724348	0.472258	0	0.160039	0.56089	1.13714	0	0.158793	0.485963	0.627367	5	-	sense-overlapping
circRNA_06464	0.346984	2	1.59189	0.942604	0	1.02291	1.03899	0.718141	0.539013	0.24053	0.329993	0.708652	1.2022	0.965797	0.314838	0.397084	0.480116	0.320509	1.05592	0	0.317585	0.890933	0	11	-	sense-overlapping
circRNA_19070	0.347223	5	2.94499	1.88521	1.08082	2.28189	0.63938	2.71298	1.77104	0	0.412491	1.73226	0.641174	0.804831	1.88903	0.635335	1.44035	1.92305	0.974695	1.3551	1.19095	0.971927	0	3	+	sense-overlapping
circRNA_17802	0.350137	2	1.35311	2.04231	2.82676	1.41634	0	2.4736	0.770018	0.881943	1.97996	0.708652	0.961761	0.241449	1.10193	1.90601	0.320077	0.801271	0	1.27539	0.714567	1.53888	0.448119	2	-	sense-overlapping
circRNA_01274	0.352254	1	0.397972	0.628402	1.6628	0.5508	0.959069	0.638348	0.385009	0.48106	0	0.236217	0.160293	0.563381	0.236129	0.635335	0.240058	0.480763	0.893471	0.478271	0.793964	0.566957	0	1	+	sense-overlapping
circRNA_30525	0.35775	6	4.2981	1.64956	3.99071	3.3048	0	3.35133	2.46406	1.0423	1.73246	1.65352	1.28235	0.724348	1.41677	1.66775	2.40058	1.36216	2.68041	1.27539	2.1437	1.45789	1.5236	8	-	sense-overlapping
circRNA_22994	0.357794	3	0.955133	1.33536	0.748259	0.708171	0.559457	1.43628	0.924022	0	0.164996	0.708652	0.400734	0.643865	0.787096	0.794169	1.12027	0.881398	0.812246	0	0.793964	0.242982	0.806614	4	-	sense-overlapping
circRNA_05277	0.359341	7	3.02459	2.67071	3.15932	1.88846	2.71736	3.98967	2.77207	2.32512	0.824982	1.25983	1.76323	2.41449	2.12516	2.14426	2.00048	1.60254	1.86817	2.39136	1.03215	2.91578	2.41984	10	-	sense-overlapping
circRNA_01890	0.359963	5	3.26337	1.88521	2.41106	1.49503	2.79729	0.957522	1.92505	1.12247	1.40247	1.10235	1.60293	1.20725	2.20387	0.794169	0.320077	1.52242	1.94939	0.239136	1.50853	0.971927	2.41984	1	-	sense-overlapping
circRNA_09758	0.362301	1	0.795944	0.549852	0.24942	0.393429	0.159845	1.2767	0.539013	0.801766	0.577488	0.866131	0	0	0.236129	0	0.480116	0.641017	0.893471	0	0	0	0	14	+	sense-overlapping
circRNA_11283	0.365611	2	0.875539	0.471302	1.41338	0.5508	0.879147	0.23938	0.462011	0.962119	1.23747	0.551174	0.801467	0.563381	0	0.555918	1.04025	0.721144	0.893471	0.398559	0.555775	1.3769	2.06135	15	+	sense-overlapping
circRNA_18426	0.36731	1	0.795944	0.235651	1.41338	1.1016	0.63938	2.07463	0.539013	0.160353	0	0.551174	1.04191	0.241449	0.472258	0	0.640155	0.400636	0.406123	2.07251	0.635171	0.809939	0.358495	20	-	sense-overlapping
circRNA_15036	0.369929	6	0.795944	1.02115	1.08082	0.786857	1.4386	0.558554	1.30903	0.721589	0.824982	1.33857	0.801467	1.52918	0.944515	1.03242	1.60039	2.00318	2.27429	1.59424	2.54068	2.75379	0	19	+	sense-overlapping
circRNA_06565	0.375005	4	1.67148	1.41391	1.41338	0.786857	0	1.43628	0.616015	1.44318	0.329993	0.708652	0.961761	0.965797	1.02322	0.238251	0.800193	0.721144	1.62449	0.797119	1.03215	0.809939	1.43398	11	-	sense-overlapping
circRNA_22384	0.378002	2	0.238783	0.392752	0.33256	0.157371	0.63938	1.91504	0.154004	0.561236	0.577488	0.866131	0.801467	0.643865	0	0.397084	0.240058	0.801271	0.649797	0.876831	0.396982	1.45789	0.448119	4	+	sense-overlapping
circRNA_13712	0.378013	4	1.03473	0.942604	0.581979	0.786857	1.4386	1.2767	0.84702	0.561236	0.659986	0.551174	1.12205	0.241449	0.550967	0.794169	0.880213	1.52242	0.406123	1.03625	0.238189	0.809939	0.627367	18	+	sense-overlapping
circRNA_05427	0.378851	2	0.159189	0.706953	0.665119	0.236057	0.559457	1.11711	0.462011	1.28283	1.15498	0.708652	0.641174	0.321932	0.629677	1.03242	0	1.04165	0.568572	2.07251	0.714567	1.61988	0.985862	10	+	sense-overlapping
circRNA_23816	0.379684	4	0.71635	0.785503	0.997679	0.5508	0.63938	1.11711	0	0.48106	0.329993	0.708652	1.36249	1.04628	0.393548	1.19125	0.960232	0.56089	0.974695	1.51453	0.476378	1.45789	0	5	+	sense-overlapping
circRNA_15239	0.381893	1	0.636756	0.549852	0.581979	0.393429	0.63938	0.558554	0.770018	0.561236	0.164996	0.157478	0.641174	0.402415	0	0.397084	0.560135	0	0.324898	0.398559	0.158793	0.485963	0.179248	19	+	sense-overlapping
circRNA_19247	0.388222	1	0.71635	1.72811	0.581979	0.314743	0.399612	0	0.770018	0	0.989979	0	1.28235	0	0.629677	0.476501	0	0	0.243674	0	0.87336	0	0.806614	3	-	sense-overlapping
circRNA_14971	0.390617	7	1.91027	3.29911	3.65815	2.12451	4.47566	2.63318	2.46406	1.68371	2.22745	2.2047	1.84338	1.60966	1.88903	2.38251	4.24102	2.32369	4.54858	4.06531	2.2231	3.72572	1.8821	19	+	exonic
circRNA_26804	0.391457	2	0.71635	1.02115	1.08082	1.88846	1.11891	0.957522	0.539013	0.400883	0.659986	0.472435	1.44264	0.563381	0.472258	0.794169	1.28031	0	0.568572	1.19568	0.476378	1.13391	0.985862	6	+	intergenic
circRNA_07070	0.393104	1	0	0.706953	0.665119	1.41634	0.479535	0.558554	0.770018	0.400883	0.247495	0.629913	0.160293	0.482898	0.472258	0.238251	0.480116	0.56089	0.406123	0	0.714567	0.566957	1.16511	12	+	sense-overlapping
circRNA_02297	0.393284	5	0.955133	1.80666	3.40874	1.25897	1.19884	1.11711	1.15503	1.20265	1.64996	1.49604	0	2.09256	0.865806	1.11184	0.640155	1.60254	2.27429	1.27539	1.19095	1.2959	0	1	+	sense-overlapping
circRNA_03872	0.394137	7	2.8654	2.90636	3.15932	3.14743	4.39573	3.11195	3.69609	1.92424	2.47495	3.38578	2.96543	2.01208	2.59742	2.22367	2.56062	2.88458	2.11184	4.22473	1.58793	2.34882	2.77834	10	+	exonic
circRNA_18928	0.395557	7	1.59189	1.64956	1.99536	2.04583	1.83822	1.75546	1.07803	1.68371	1.31997	2.04722	1.84338	0.643865	1.25935	0.953003	1.04025	1.28203	1.86817	1.03625	0.555775	1.53888	1.79248	3	-	sense-overlapping
circRNA_13449	0.39697	2	1.83067	1.17825	1.6628	0.944229	1.51853	1.51608	0.385009	1.20265	1.48497	0.393696	1.52279	1.12676	0	0.794169	0.640155	0.320509	2.35551	1.27539	0.396982	1.3769	0.896238	17	+	exonic
circRNA_07449	0.400513	1	0.477567	0.706953	0	0.314743	0	0.797935	0.385009	0.24053	0.742484	0.472435	0	0	0.708386	0.714752	0.640155	0.881398	0.406123	0.637695	1.58793	0.404969	0.448119	12	-	sense-overlapping
circRNA_13269	0.401126	7	1.11432	0.942604	1.08082	1.6524	1.4386	2.23422	0.770018	1.60353	1.31997	1.02361	1.36249	0.885314	0.629677	1.58834	1.20029	2.16343	0.731021	0.956543	0.555775	1.2959	0.985862	17	+	sense-overlapping
circRNA_19715	0.402469	1	0.397972	0.392752	0	1.02291	0.239767	0	1.23203	0.561236	0.577488	0.866131	0.881614	0.321932	0.393548	0.476501	0.240058	0.240381	0.812246	0.876831	0	0.566957	0.358495	3	-	exonic
circRNA_31703	0.403772	1	1.98986	0.706953	1.2471	1.25897	0.719302	0.398967	0.539013	0.962119	0	0.472435	0.48088	1.12676	0.236129	1.35009	0.320077	0.240381	0.812246	0.797119	0.635171	0.566957	0.268871	8	+	sense-overlapping
circRNA_18198	0.405462	7	2.14905	3.06346	3.15932	1.57371	2.55752	1.99484	1.69404	2.16477	1.73246	1.811	0.721321	1.77063	1.33806	1.11184	2.72066	1.04165	1.94939	3.82617	1.74672	1.86286	1.43398	20	-	sense-overlapping
circRNA_26730	0.4074	7	2.14905	1.2568	3.07618	1.6524	1.59845	1.91504	1.69404	1.52336	0.824982	2.2047	2.16396	2.09256	2.28258	3.17668	1.60039	1.7628	2.68041	1.83337	1.58793	2.5918	2.15097	6	-	sense-overlapping
circRNA_26252	0.408059	6	0	3.14201	4.15699	2.43926	3.59651	2.87257	2.00205	1.60353	1.15498	2.2047	1.44264	1.28773	1.18064	1.58834	1.28031	1.12178	2.19306	2.23193	1.82612	2.02485	2.06135	6	+	sense-overlapping
circRNA_24988	0.410278	5	1.03473	1.57101	1.41338	0.786857	1.03899	1.2767	1.54004	0.881943	0.247495	0.866131	1.28235	0.643865	0.944515	0.317668	0.800193	1.12178	0.812246	1.03625	1.19095	0.971927	1.34436	5	+	sense-overlapping
circRNA_10100	0.410678	1	0.636756	0.628402	0.914539	0.314743	0.239767	1.11711	0.154004	0.561236	0.164996	0.472435	0.641174	0.321932	0.236129	1.03242	0.480116	0.240381	0.406123	0	0	0.323976	0.627367	14	+	intergenic
circRNA_14892	0.411449	3	0.636756	0.471302	0.997679	0.472114	0.479535	0	0.770018	0.881943	0.412491	0.472435	0.24044	0.804831	0.550967	0.873586	1.20029	1.92305	0.649797	0.637695	0.555775	1.3769	0.537743	19	+	sense-overlapping
circRNA_28395	0.411495	1	0.71635	0.471302	0.498839	0.708171	0.719302	0.718141	0.84702	0	0.907481	0.551174	0.801467	0.241449	0.236129	0.238251	0.240058	0	0.649797	0	0	0.728945	0.627367	7	+	exonic
circRNA_32369	0.412141	3	0.636756	0.785503	2.41106	0.472114	1.03899	1.59587	1.46304	1.20265	0	0.314957	0.561027	0	0.708386	0.555918	0.720174	0.240381	0.893471	0.159424	0.555775	1.21491	0.806614	9	-	sense-overlapping
circRNA_03001	0.412718	4	2.46743	1.02115	1.16396	2.2032	0.719302	0.319174	1.15503	1.0423	0.989979	1.4173	1.28235	1.93159	0.550967	0.476501	0.400097	0.881398	2.03061	0	1.42913	1.70087	1.16511	1	+	sense-overlapping
circRNA_30882	0.412933	2	0.955133	0.706953	0.748259	0	1.51853	0	0.539013	0.881943	0.577488	0.314957	0.48088	0	0	0	0.480116	0.400636	0.406123	0	0.317585	0.323976	0.627367	8	+	sense-overlapping
circRNA_24983	0.414958	1	0.477567	0.785503	0.665119	1.41634	0.799224	1.11711	0.770018	1.60353	0.494989	0.236217	2.00367	0.482898	0.629677	0.397084	0.640155	0.400636	0.487348	0.398559	0.317585	0.566957	0.448119	5	-	intergenic
circRNA_30127	0.41507	7	1.75108	1.96376	2.4942	1.96714	1.35868	3.75029	0.924022	0.962119	2.06246	1.10235	2.5647	2.33401	1.41677	2.46192	2.96072	2.6442	3.08653	3.02905	1.34974	3.15876	1.16511	8	+	intergenic
circRNA_16375	0.417603	1	0.636756	0.628402	0.24942	0.236057	0.399612	0.478761	0.231006	0	0.494989	0.629913	0.561027	0.643865	0.393548	0.158834	0.880213	0.56089	0.406123	0.717407	0.476378	0	0.448119	2	+	sense-overlapping
circRNA_03979	0.419662	2	2.78581	1.57101	1.2471	1.73109	1.19884	1.67566	0.616015	1.92424	0.494989	0.708652	0.160293	1.4487	0.472258	0.555918	1.52037	0	0.893471	2.23193	0.396982	0.971927	0.896238	10	+	sense-overlapping
circRNA_17232	0.419981	3	0.477567	1.33536	2.4942	0.314743	0.959069	0.877728	0.539013	0.641413	0.989979	0	1.12205	0.241449	0.708386	0.873586	0.720174	0.721144	1.13714	0.797119	1.19095	0.404969	0.537743	2	+	sense-overlapping
circRNA_12996	0.420706	6	5.33283	4.94867	4.24013	3.14743	5.27488	3.59071	4.3121	1.60353	2.30995	4.80309	2.32426	2.65594	3.14838	3.09726	3.04073	3.76598	4.6298	4.62329	3.73163	5.02162	0	17	+	sense-overlapping
circRNA_19943	0.422512	5	1.27351	0.785503	1.49652	0.944229	0	0.877728	1.23203	0.48106	0.659986	0.787392	0.721321	1.36821	0.865806	1.74717	0.960232	1.04165	1.05592	1.67395	0.952756	0.728945	1.16511	3	+	sense-overlapping
circRNA_18154	0.423274	1	0.477567	0.942604	0.831399	0.708171	0.63938	1.35649	0.308007	0.962119	0.742484	0.472435	0.561027	0.563381	0.314838	0.317668	0.480116	0	0.243674	1.11597	0	0.728945	0.358495	20	+	sense-overlapping
circRNA_23020	0.424815	1	0	0.471302	0.581979	0.472114	0.31969	0.398967	0	0	0.659986	0	0	0.321932	0.236129	0	0.640155	0.721144	0.568572	0.557983	0	0.728945	1.07549	4	+	sense-overlapping
circRNA_15874	0.425876	1	1.03473	0.628402	1.99536	1.18029	0.479535	0.159587	0.770018	0.48106	0.494989	0.551174	0.881614	0.482898	0.550967	1.03242	0.160039	0.641017	0.243674	0	1.19095	0	0.896238	2	-	sense-overlapping
circRNA_18688	0.427768	1	0.557161	0.628402	0.997679	0.865543	0.399612	0.398967	0.154004	0.400883	0	0.393696	0.320587	1.4487	0.629677	0.873586	0.160039	0	0.324898	0.398559	0.317585	0.971927	0.268871	20	-	sense-overlapping
circRNA_11432	0.427898	7	2.38783	1.96376	3.49187	2.2032	2.87721	2.07463	1.92505	1.44318	0.907481	1.65352	2.80514	1.12676	1.73161	2.46192	3.36081	1.7628	3.16776	2.78992	1.90551	1.94385	3.67458	16	+	sense-overlapping
circRNA_25855	0.429116	2	0.557161	1.2568	1.33024	0.5508	1.91814	0.638348	1.00102	0.48106	0.247495	0.708652	0	0.402415	0.787096	0.635335	0	0	0.162449	1.03625	0.317585	0.485963	0.896238	6	-	sense-overlapping
circRNA_20006	0.429328	3	0.955133	0.628402	2.16164	0.865543	1.03899	0.718141	0	0.721589	0	0.393696	1.52279	0.482898	1.10193	0.317668	1.20029	0.400636	0.974695	1.19568	0.555775	1.13391	0.716991	3	-	sense-overlapping
circRNA_21140	0.430649	1	0.477567	1.2568	0.997679	0.157371	1.03899	0	0.770018	0.320706	0.164996	0.551174	0.320587	0.482898	0.236129	0.317668	0.800193	0.641017	0.731021	0.557983	0.396982	0.566957	0.268871	3	+	sense-overlapping
circRNA_15700	0.432624	2	1.59189	0.942604	0.581979	0.786857	0.399612	0.558554	0.616015	0.721589	0.659986	0.393696	0.641174	0.241449	0	1.03242	0.560135	0.240381	0.568572	0.557983	1.50853	0.404969	0.627367	2	-	sense-overlapping
circRNA_06796	0.434664	7	1.98986	2.74926	2.0785	1.49503	1.75829	2.31401	2.07905	1.20265	0.742484	1.49604	2.96543	1.60966	1.49548	1.74717	1.92046	1.60254	2.03061	2.86963	1.90551	1.78187	1.5236	12	-	sense-overlapping
circRNA_05532	0.436948	5	0.477567	1.0997	1.41338	1.18029	1.19884	0.877728	0.539013	0.721589	1.48497	0.787392	1.68308	0.724348	0.944515	1.58834	1.60039	0.320509	1.62449	0.398559	1.19095	1.45789	2.41984	10	+	intergenic
circRNA_13564	0.438495	1	0.795944	0.628402	0.997679	1.02291	0.239767	0	0	0.801766	0.494989	0.472435	0.48088	0	0.550967	0	0	0.160254	0.324898	0	0.952756	0	0.268871	18	-	sense-overlapping
circRNA_08384	0.440213	1	0.636756	0.471302	1.74594	0.786857	0.63938	0.957522	0.462011	0.48106	0	0.551174	0.400734	0.482898	0.629677	0.238251	1.04025	0.641017	0.812246	0.239136	0.396982	0.890933	1.79248	13	-	sense-overlapping
circRNA_24473	0.441495	7	2.78581	1.17825	1.16396	1.33766	1.51853	1.43628	1.15503	0.721589	0.989979	0.94487	1.2022	0.885314	0.787096	1.4295	0.800193	1.92305	0.731021	1.11597	1.42913	0.971927	0.985862	5	-	exonic
circRNA_18535	0.443109	4	1.35311	1.72811	2.0785	1.57371	0	1.43628	0	0	2.06246	0.866131	1.92352	2.09256	0.865806	1.4295	1.52037	0	0	2.78992	1.42913	3.23976	2.2406	20	-	sense-overlapping
circRNA_01512	0.447542	6	1.27351	3.37766	1.82908	1.96714	1.51853	1.99484	2.31006	1.28283	1.23747	1.57478	0.400734	0.965797	1.33806	1.27067	2.00048	0.721144	1.29959	2.07251	1.98491	1.21491	1.5236	1	+	sense-overlapping
circRNA_19043	0.447972	3	1.11432	0.628402	0.498839	0.786857	0.799224	1.35649	1.00102	0.801766	1.15498	0.629913	0.48088	0.724348	0.629677	1.35009	0.800193	0.480763	0.974695	1.43481	0	0.566957	0.896238	3	-	sense-overlapping
circRNA_15568	0.448713	3	0.795944	0.785503	0.997679	0.786857	0.31969	0.957522	0.462011	0.721589	0.329993	0.393696	0.881614	1.36821	0.787096	0.873586	0.480116	0.801271	0.893471	0.637695	0.714567	1.21491	1.07549	2	+	sense-overlapping
circRNA_31704	0.450671	4	2.30824	2.12086	2.0785	0.472114	1.11891	3.19174	1.23203	1.0423	0	1.10235	1.12205	1.28773	1.41677	1.50892	1.12027	0.240381	2.43674	0.797119	1.27034	1.78187	1.16511	8	+	sense-overlapping
circRNA_25649	0.450872	7	1.19392	0.942604	1.99536	0.865543	1.59845	2.3938	0.924022	0.881943	0.989979	0.629913	1.36249	0.643865	0.787096	0.953003	2.16052	0.801271	0.812246	0.956543	1.34974	0.809939	1.25473	5	+	exonic
circRNA_34122	0.453941	1	1.27351	0	0	1.57371	0.799224	0	1.30903	1.363	0.824982	0.472435	0	0	0	2.14426	1.36033	1.04165	0	0	1.58793	0	1.79248	X	+	intergenic
circRNA_28307	0.459971	5	0	1.02115	1.6628	1.25897	1.67837	1.51608	2.77207	0.881943	1.15498	1.18109	0.881614	0.643865	1.10193	0.397084	1.68041	0.721144	1.70572	1.03625	0.635171	0.566957	0.627367	7	-	intergenic
circRNA_07494	0.462046	3	1.27351	1.41391	0.665119	0.472114	1.19884	1.43628	0.924022	0.881943	0.247495	1.10235	1.44264	0.885314	0.787096	1.27067	0.720174	0.400636	1.62449	0.478271	0.238189	0.728945	0.448119	12	-	sense-overlapping
circRNA_28277	0.463192	1	0.795944	0.785503	0.498839	0.629486	0.63938	0.638348	1.07803	0	0.412491	0.472435	0	0.241449	0.157419	0.238251	0.320077	0	0.974695	1.43481	0	0.404969	0.716991	7	+	sense-overlapping
circRNA_23665	0.464935	5	2.06946	1.72811	1.49652	1.41634	1.91814	1.75546	1.77104	0	1.07248	1.18109	1.04191	1.20725	0.314838	0.794169	1.84044	1.12178	0.974695	1.75366	0.555775	1.94385	1.07549	5	-	sense-overlapping
circRNA_05915	0.471463	4	0.875539	2.04231	1.6628	0.944229	3.35674	1.51608	1.84804	0	1.23747	0.94487	0.48088	0.965797	0.708386	1.03242	0.800193	0.56089	1.29959	1.19568	1.74672	1.21491	0.358495	11	-	sense-overlapping
circRNA_02459	0.474903	6	0	5.65562	5.07153	4.17034	2.63744	7.10162	3.31108	3.52777	2.30995	2.12596	1.76323	1.85111	2.20387	1.66775	3.44083	2.08331	3.24898	2.78992	2.38189	2.6728	3.22646	1	+	sense-overlapping
circRNA_18775	0.477769	3	0.636756	1.41391	1.08082	0.786857	0.799224	1.67566	0	0.721589	0	0.629913	1.44264	0.563381	0.787096	0.635335	0.480116	0.480763	0.406123	1.43481	1.82612	0.566957	0.358495	20	+	sense-overlapping
circRNA_13431	0.482199	6	2.06946	1.2568	1.74594	1.88846	0.959069	1.35649	0.84702	1.20265	1.64996	0.787392	1.60293	0.724348	0.708386	0.476501	1.52037	1.20191	2.03061	0.956543	1.27034	1.21491	2.06135	17	-	sense-overlapping
circRNA_19241	0.482341	2	1.27351	1.0997	0.748259	0.944229	0.479535	0.398967	0.693017	0.962119	0.412491	0	1.36249	0.563381	0.550967	1.03242	0.800193	0.480763	0.162449	0	0.555775	0.323976	1.8821	3	-	sense-overlapping
circRNA_14453	0.483127	6	1.27351	1.02115	2.41106	1.49503	2.31775	1.59587	1.46304	1.28283	0.659986	1.18109	0.881614	1.36821	1.88903	1.50892	2.4806	1.28203	1.38082	1.11597	1.58793	2.10584	0	18	-	sense-overlapping
circRNA_15851	0.483628	3	0.636756	0.471302	1.49652	0.708171	1.35868	1.1969	1.30903	0.561236	0.577488	0.393696	0.561027	0.965797	0.236129	1.03242	1.12027	1.12178	0.812246	0.956543	0.396982	0.647951	0.268871	2	-	exonic
circRNA_16344	0.485567	1	0.318378	0.549852	1.08082	0.865543	0.879147	1.03732	0.231006	0.24053	0	0	0.641174	1.12676	0.393548	1.50892	0	0.240381	0.893471	0.557983	0	0	0.806614	2	-	sense-overlapping
circRNA_04959	0.485921	1	0.955133	1.02115	1.08082	1.02291	0.159845	0	0.462011	0	1.23747	0	0.961761	0	0.550967	0	0.400097	0.641017	0.324898	0	0.87336	0	0.627367	10	+	exonic
circRNA_04604	0.48762	4	0.636756	0.314201	0.997679	0.944229	0.479535	0.718141	1.30903	0.801766	1.40247	1.33857	0.961761	1.12676	0.787096	1.19125	1.12027	1.04165	0.568572	2.78992	0.476378	1.05292	0.985862	10	-	sense-overlapping
circRNA_21056	0.489123	5	1.35311	1.17825	1.41338	0.5508	0.799224	1.59587	0.770018	0.721589	0.247495	0.314957	0.48088	1.52918	1.02322	0.794169	0.880213	0.801271	0.974695	1.9928	2.2231	0.647951	1.16511	3	-	sense-overlapping
circRNA_27750	0.489749	1	1.19392	2.19941	1.49652	0.944229	0.479535	0	0	1.20265	1.48497	1.88974	0	0.885314	0.472258	0	0.880213	1.52242	0.812246	0	0.396982	1.61988	0	6	+	intergenic
circRNA_09836	0.491726	2	0.397972	0.235651	0.498839	0.472114	0.239767	0.319174	0.693017	0.160353	0.907481	0	0.801467	2.01208	0.865806	0.873586	0.880213	0.721144	1.29959	1.19568	0.793964	1.2959	0	14	+	sense-overlapping
circRNA_03242	0.496262	2	1.35311	0.628402	0.914539	0.865543	1.11891	1.11711	0.616015	0.48106	0.494989	0.787392	0	1.12676	1.18064	0.794169	0.240058	0.400636	1.78694	1.67395	0.317585	0.566957	1.25473	1	-	sense-overlapping
circRNA_29236	0.497162	2	1.03473	0.864053	0.914539	0.236057	0.559457	1.1969	0.308007	0.641413	0.329993	0.629913	0.721321	0.563381	0	0.476501	0.800193	0	0.731021	0.557983	0.317585	0	0.985862	7	-	sense-overlapping
circRNA_09229	0.507435	5	3.66134	1.72811	2.24478	2.2032	1.51853	1.91504	2.46406	1.12247	0.412491	1.33857	1.92352	0.724348	1.88903	1.35009	2.0805	2.24356	0.406123	1.9928	1.03215	1.21491	2.2406	14	-	sense-overlapping
circRNA_11032	0.508644	1	0.795944	0.706953	0.831399	0.314743	0.719302	0.478761	0.462011	0.881943	0.577488	0.393696	0.561027	0.482898	0.550967	0	0.240058	1.12178	0.406123	0	0.714567	0	0.448119	15	+	sense-overlapping
circRNA_14341	0.5119	3	0.875539	1.17825	0.33256	2.2032	1.03899	0.718141	0.385009	1.12247	0.989979	0.708652	0.561027	0.885314	0.629677	0.317668	0.720174	0.721144	0.812246	0.717407	0.158793	1.05292	1.07549	18	+	exonic
circRNA_03933	0.513811	3	1.03473	1.88521	1.74594	0.629486	1.99806	1.1969	0.770018	1.84406	1.81496	1.18109	0	1.04628	0.393548	0.953003	1.12027	0.641017	1.38082	0.398559	1.42913	1.53888	0	10	+	sense-overlapping
circRNA_22385	0.516359	5	0.875539	0.471302	1.6628	1.1016	1.35868	0.638348	1.23203	0.24053	1.07248	0.866131	1.68308	0.804831	1.10193	0.794169	1.84044	1.52242	2.92409	1.03625	0.793964	1.78187	2.06135	4	+	sense-overlapping
circRNA_07343	0.51705	7	2.46743	3.29911	3.82443	2.12451	2.23783	2.3938	2.61806	1.84406	1.81496	2.28344	1.52279	5.31188	1.10193	2.22367	2.0805	2.24356	2.35551	0.637695	1.27034	2.26783	3.67458	12	-	sense-overlapping
circRNA_07086	0.518643	2	0.318378	1.2568	1.08082	0.786857	0.559457	0.638348	0.84702	0.561236	0.577488	0.472435	0.881614	0.643865	0.472258	0	0.720174	0.480763	1.54327	0.478271	0.635171	0.404969	0	12	+	sense-overlapping
circRNA_27996	0.520616	1	0.238783	0.942604	0.498839	0.472114	0.719302	0.957522	0.616015	0.320706	0	0.314957	0.961761	0	0.393548	0.158834	0.720174	0.400636	0.649797	0.557983	1.19095	0.728945	0.537743	7	-	sense-overlapping
circRNA_33984	0.520933	1	0.477567	1.49246	1.33024	0.708171	0.63938	0.877728	0.693017	0.320706	0	0.236217	0	1.04628	0.236129	1.03242	0.800193	0.240381	0.731021	1.19568	0.238189	1.21491	0.268871	X	-	intergenic
circRNA_28483	0.522556	4	0.71635	0.392752	1.6628	0.865543	0.399612	0.877728	1.15503	1.0423	1.73246	1.02361	2.48455	0.724348	0.708386	0.317668	1.12027	0.56089	0.812246	1.11597	1.11155	0.809939	0.985862	7	-	sense-overlapping
circRNA_24835	0.523462	5	2.78581	3.92752	3.49187	1.80977	2.23783	0.478761	2.07905	1.68371	3.13493	1.18109	5.28968	1.04628	2.28258	1.82659	0.480116	2.48394	2.03061	0.637695	3.57284	0.890933	4.66044	5	+	sense-overlapping
circRNA_04344	0.527273	3	1.03473	0.706953	0.997679	0.629486	1.59845	1.2767	0.539013	1.52336	0.742484	0.708652	0.48088	0.643865	0.393548	0.635335	0.800193	0.320509	1.38082	0	0	1.13391	0.358495	10	+	sense-overlapping
circRNA_24843	0.528682	1	1.11432	0.549852	0.914539	0.393429	0.479535	1.91504	0.84702	0	0.329993	0.236217	0.881614	0.402415	0.314838	0.238251	0.480116	0.240381	0.568572	0.717407	0.396982	0.647951	0.537743	5	-	sense-overlapping
circRNA_04639	0.529232	5	0.397972	0.942604	0.831399	0.865543	0.719302	0.478761	0.616015	0.721589	0.577488	0.629913	1.12205	0.643865	0.550967	0.794169	0.640155	0.56089	1.13714	1.03625	0.714567	1.05292	1.07549	10	+	sense-overlapping
circRNA_07127	0.530707	1	0.71635	0.314201	0.24942	0.786857	0.479535	0	0.693017	0.48106	0.247495	0.551174	0	0.160966	0.550967	1.03242	0.560135	0.240381	0.243674	0.956543	0.158793	0.404969	0.179248	12	-	exonic
circRNA_21272	0.531831	1	0.795944	0.706953	0.831399	0.708171	0.31969	0.398967	0.231006	0.881943	0.412491	0.629913	0.400734	0.160966	0	0.238251	0.320077	0.160254	0.568572	0.797119	0	1.21491	0.358495	4	+	sense-overlapping
circRNA_28105	0.532721	1	0.71635	1.2568	0.748259	0.944229	0.63938	0.23938	0.539013	0.561236	0	0	0.400734	0.643865	0.236129	0.635335	0.800193	0.320509	0.568572	1.27539	0	0.485963	0.896238	7	-	sense-overlapping
circRNA_20356	0.534124	1	0.795944	0.628402	0.748259	0.629486	0.959069	0.159587	0.154004	0.400883	0.494989	1.02361	0.160293	0.965797	0.314838	0.555918	0.560135	0.320509	0.649797	0	0.238189	0.647951	0.627367	3	+	sense-overlapping
circRNA_08760	0.535356	1	0.71635	1.02115	1.16396	1.02291	0.479535	0.718141	0.154004	1.0423	0	0.236217	0.400734	0.965797	0	0.397084	0.720174	0.400636	0.812246	0.797119	0.158793	0.890933	1.34436	13	+	intergenic
circRNA_12622	0.535471	3	1.19392	0.314201	2.24478	0.629486	1.19884	1.11711	0.693017	0.881943	0.412491	1.02361	0.881614	0.804831	1.02322	0.397084	0.880213	0.801271	1.05592	1.3551	0.396982	0.971927	0.268871	17	+	sense-overlapping
circRNA_25276	0.536947	5	2.30824	1.41391	1.08082	0.5508	1.03899	1.91504	1.00102	1.12247	0.247495	1.57478	0.320587	0.643865	1.25935	0.794169	1.20029	1.04165	1.21837	2.23193	0.714567	0.647951	1.61323	5	+	sense-overlapping
circRNA_12079	0.536951	1	0.795944	1.49246	1.41338	1.49503	0.399612	1.91504	0.539013	0.24053	1.89746	1.25983	1.28235	0	0.236129	0.397084	0.240058	0.240381	1.05592	1.43481	0.635171	1.13391	0.448119	16	+	sense-overlapping
circRNA_18165	0.537926	1	0.238783	0	0	0.708171	0.479535	1.1969	0.308007	0	0.742484	1.18109	0	0.563381	1.25935	0.714752	0.640155	0	0	0	2.93767	0	0	20	+	sense-overlapping
circRNA_33236	0.53999	1	0.636756	0.864053	0.748259	1.33766	0.159845	0.478761	0.462011	0.160353	0.247495	0.472435	0	1.36821	0.314838	0	0.320077	0.480763	0	0.557983	0.238189	0.566957	0.268871	9	+	sense-overlapping
circRNA_01751	0.540446	5	3.34297	5.65562	5.40409	5.35063	5.99418	6.22389	3.54208	4.89077	3.62992	0	4.64851	5.87526	3.38451	2.85901	4.48108	4.24674	5.19837	6.29724	4.3668	5.75057	0	1	-	sense-overlapping
circRNA_19614	0.541167	4	1.35311	0.549852	1.33024	0.944229	1.4386	1.2767	0.770018	0.881943	0.412491	0.551174	0.561027	0.724348	0.865806	0.794169	1.28031	0.801271	0.649797	0.398559	0	1.86286	0.358495	3	-	sense-overlapping
circRNA_29409	0.541656	2	1.59189	1.96376	1.16396	0	0.719302	1.11711	0	1.0423	0.907481	0.866131	0.48088	0	0.944515	1.50892	0.960232	0	1.70572	1.11597	0.317585	2.34882	0	7	-	sense-overlapping
circRNA_22412	0.548443	3	0.477567	0.471302	1.2471	1.02291	0.959069	0.877728	0.462011	0.801766	0.577488	0.236217	1.68308	0.965797	0.550967	0.953003	0.800193	0.641017	2.43674	1.43481	0.952756	1.86286	0.448119	4	-	sense-overlapping
circRNA_22392	0.559848	2	1.35311	1.02115	0.498839	1.49503	1.03899	0.877728	0.308007	0.801766	0.659986	0.629913	0.320587	1.12676	0.236129	0.873586	0.800193	0.721144	1.78694	1.03625	0.317585	1.61988	0.537743	4	+	sense-overlapping
circRNA_20919	0.567532	5	0	1.57101	2.32792	2.36057	1.75829	1.59587	2.15605	1.363	1.56747	1.49604	0	1.52918	1.73161	1.90601	0.800193	2.00318	1.70572	1.83337	1.90551	1.78187	1.8821	3	-	sense-overlapping
circRNA_14952	0.568546	1	0	1.88521	0.581979	0.472114	1.75829	1.1969	0.308007	0.721589	0	0.236217	0.400734	0	0.236129	0.873586	0.880213	0.56089	1.78694	0.637695	0.714567	1.70087	0	19	-	sense-overlapping
circRNA_10900	0.569341	2	0.875539	1.33536	1.2471	0.314743	1.03899	1.91504	1.00102	0.962119	0.494989	0.94487	0.400734	0.965797	0.393548	0.873586	0.880213	0.881398	0.406123	0.557983	0.87336	0.809939	2.06135	15	-	sense-overlapping
circRNA_07125	0.573039	3	1.11432	0.628402	1.33024	1.33766	0.959069	0.478761	0	1.12247	0.742484	0.787392	1.12205	0.885314	0.472258	0.794169	0.800193	0.801271	1.21837	0.637695	0.396982	0.566957	0.716991	12	-	sense-overlapping
circRNA_23146	0.573369	3	1.19392	1.0997	1.33024	0.786857	0.719302	0.478761	1.23203	0.24053	0.494989	1.4173	1.04191	0.563381	1.02322	1.03242	0	1.04165	1.94939	1.03625	1.27034	0.161988	2.59909	4	-	sense-overlapping
circRNA_25679	0.574594	1	0.557161	1.02115	0.665119	0.393429	0.879147	1.2767	0.462011	0	0.412491	0.157478	0.48088	0.643865	0.236129	0.635335	0.640155	0.240381	1.54327	0.478271	0.238189	1.05292	0.896238	5	+	sense-overlapping
circRNA_24953	0.575815	1	0.795944	0.706953	0.914539	0.786857	0.239767	0.319174	0.385009	0.962119	0.329993	0.472435	0	1.36821	0.314838	0	0	0.961526	0	0.557983	0.476378	1.05292	0.179248	5	+	sense-overlapping
circRNA_30672	0.5788	7	2.30824	3.22056	3.15932	2.754	2.87721	2.07463	2.77207	1.92424	1.23747	2.99209	1.12205	0.885314	3.22709	1.11184	1.04025	2.16343	3.08653	1.11597	2.06431	2.34882	2.68871	8	-	sense-overlapping
circRNA_04893	0.582604	1	0.795944	1.2568	0.831399	0.393429	1.35868	0.319174	0.84702	0.320706	0.329993	1.02361	0.801467	0	0.944515	0	0	0.721144	0.243674	0	0.793964	0.242982	1.70285	10	-	sense-overlapping
circRNA_19407	0.584736	7	1.75108	1.17825	1.41338	1.25897	2.4776	1.11711	1.46304	0.881943	2.63994	0.94487	2.00367	1.60966	1.02322	0.953003	1.28031	0.721144	2.27429	0.637695	0.635171	0.647951	1.07549	3	+	sense-overlapping
circRNA_10863	0.58534	1	2.14905	0.785503	1.2471	1.25897	0.31969	0.877728	1.38603	0.881943	0.494989	1.65352	0.24044	1.12676	0.629677	0.397084	0.640155	0.961526	1.21837	0	0.793964	0.242982	0.985862	15	-	sense-overlapping
circRNA_15253	0.588581	2	0.318378	1.02115	1.49652	1.33766	1.27876	0.797935	0.308007	0.561236	0.577488	0.551174	0.881614	0.241449	0.865806	0.238251	1.60039	0.56089	0.731021	1.19568	0.317585	1.05292	1.16511	19	-	exonic
circRNA_19127	0.591931	7	4.45729	2.82781	5.07153	4.01297	4.95519	4.78761	3.54208	3.60795	5.44488	4.64561	3.52646	2.73642	2.75484	4.2091	3.68089	2.88458	5.11715	5.3407	4.4462	5.3456	4.83969	3	+	sense-overlapping
circRNA_33122	0.5946	1	0.318378	1.2568	0.748259	0.5508	1.19884	0.398967	1.00102	0.48106	0.659986	0.551174	0.400734	0.643865	0.865806	0.158834	0.800193	0.961526	0.812246	1.11597	0.317585	0.404969	0.716991	9	+	sense-overlapping
circRNA_05891	0.594773	3	1.11432	1.02115	3.65815	2.91137	0.399612	0.797935	1.15503	1.12247	0.412491	1.33857	0.881614	0.804831	1.10193	1.66775	0.480116	0.801271	0.893471	0	0.952756	1.13391	0.896238	11	+	sense-overlapping
circRNA_11693	0.594994	1	0.318378	0.471302	0.415699	0.5508	0.719302	1.35649	0.231006	1.0423	0.989979	0.236217	0.320587	1.4487	0.314838	0.158834	1.36033	0.400636	0.324898	1.3551	0.238189	0	0.179248	16	+	sense-overlapping
circRNA_14881	0.596186	7	2.22864	1.33536	1.6628	1.33766	1.59845	1.2767	0.924022	2.08459	0.742484	1.25983	1.76323	1.28773	1.25935	0.873586	1.52037	1.44229	1.38082	1.91309	0.555775	1.70087	0.985862	19	-	sense-overlapping
circRNA_03970	0.596508	1	0.557161	1.33536	0.831399	0.708171	0.799224	0.23938	1.38603	0.48106	1.31997	1.02361	0.160293	0.241449	0.708386	0	0.480116	1.44229	0.568572	0	0.87336	0.242982	0.716991	10	-	sense-overlapping
circRNA_05980	0.603999	3	1.83067	0.706953	0.665119	0.629486	0.31969	2.23422	1.00102	1.28283	0	0.236217	0.801467	0.321932	0.472258	0.238251	1.20029	1.20191	1.21837	0.797119	1.42913	0.971927	1.5236	11	+	sense-overlapping
circRNA_29872	0.604241	1	0.955133	0.235651	0.498839	0.393429	0.399612	0.319174	1.00102	0.881943	0	0.708652	0.561027	0	0.550967	1.19125	0.240058	0.881398	0.731021	0.956543	0.317585	0.323976	0.537743	8	+	sense-overlapping
circRNA_14594	0.606082	2	0.318378	0.785503	0.24942	0.472114	0.63938	0.478761	0.693017	0.561236	0.824982	1.49604	0.561027	0.482898	0.944515	1.90601	0.400097	0.641017	1.13714	0.557983	1.03215	0.971927	0.448119	18	-	sense-overlapping
circRNA_32128	0.610592	2	0	1.17825	0.498839	0.5508	0.559457	0.558554	0.231006	0.641413	0.659986	0.236217	0	0.643865	0	0.317668	0.800193	0.641017	0.568572	1.51453	0.238189	0.809939	0.806614	9	-	sense-overlapping
circRNA_34046	0.614504	4	0.636756	1.57101	0.997679	0.786857	1.75829	0.558554	0.462011	0.721589	0.742484	0.708652	0.801467	0.643865	0.472258	0.397084	0.960232	0.961526	1.54327	1.3551	0.317585	2.18683	0.627367	X	-	sense-overlapping
circRNA_19566	0.615229	1	0.795944	0.864053	0.581979	0.393429	0	0.877728	1.00102	0.641413	0.494989	0.314957	0	0.563381	0.314838	0.873586	0.400097	0.320509	0.406123	1.03625	0.158793	0.728945	0.627367	3	+	sense-overlapping
circRNA_09138	0.618374	1	0.477567	1.02115	0.914539	0.5508	0.559457	1.03732	0.616015	0.561236	0.164996	0.866131	0	0.724348	0.550967	0.158834	0.240058	0.240381	0.487348	1.19568	0.714567	0.323976	0.537743	14	-	sense-overlapping
circRNA_08716	0.619672	1	1.19392	0.471302	0.665119	1.18029	1.19884	0.638348	0.693017	0.962119	0	0.629913	0.881614	0.321932	0.472258	0.238251	0.800193	0.961526	0.487348	0.239136	0.952756	0.404969	0.896238	13	-	sense-overlapping
circRNA_24276	0.626309	1	0.955133	0.549852	0	0.629486	0.479535	0.877728	0.462011	0.48106	0.659986	0.314957	0.320587	0.965797	0.629677	0.714752	0	0.721144	0.568572	0.956543	0.476378	0.323976	0	5	+	sense-overlapping
circRNA_05756	0.630066	3	0	1.17825	1.6628	0	1.35868	0.797935	0.693017	0.320706	0	1.25983	2.08382	0.804831	0.629677	0.794169	2.00048	0.240381	0.649797	1.43481	0.555775	2.02485	0.716991	11	-	sense-overlapping
circRNA_16676	0.631612	4	1.51229	0.314201	0.498839	0.865543	1.19884	0.558554	0.385009	0.881943	0.989979	1.25983	1.12205	0.563381	0.472258	0.397084	0.400097	0.961526	0.731021	0.956543	1.19095	0.647951	0.537743	2	+	sense-overlapping
circRNA_21046	0.632129	2	0.318378	0.392752	0.33256	0.393429	0.719302	0.957522	0.770018	0.320706	0.989979	0.157478	0.961761	0	0.550967	0.635335	0.560135	0.56089	0.812246	0.557983	0	0.971927	0	3	+	sense-overlapping
circRNA_05842	0.6337	1	0.636756	1.0997	0.498839	0.472114	0.719302	1.35649	1.07803	0.561236	0	0.236217	0	0.482898	0.393548	0	1.12027	0.881398	0.487348	0.318848	0.714567	0.566957	0.537743	11	-	sense-overlapping
circRNA_07396	0.633775	6	0.795944	2.67071	0.914539	0.708171	1.35868	2.07463	1.84804	0.801766	2.80494	0.866131	2.48455	0.804831	1.02322	0.635335	0.400097	0.56089	1.46204	1.51453	0.635171	1.3769	0.716991	12	-	exonic
circRNA_04815	0.634017	2	0.875539	0.942604	1.99536	1.25897	0.879147	0	1.07803	0.801766	1.56747	0.551174	1.2022	0.160966	1.02322	0.555918	0.320077	1.52242	0.406123	0	0.555775	0.485963	1.07549	10	-	sense-overlapping
circRNA_21657	0.640538	2	0.557161	0.471302	1.33024	0.5508	0.719302	1.11711	0.693017	0.801766	0.824982	0.551174	0	0.965797	0	1.4295	0.320077	0.320509	0.406123	0	0.714567	0.323976	0.537743	4	+	sense-overlapping
circRNA_25737	0.641883	1	0.159189	0.785503	1.74594	0.393429	1.67837	0.877728	0	0.881943	0.494989	0.787392	0.48088	0.482898	0.550967	0.794169	0.480116	0.721144	0.974695	1.75366	0.555775	1.21491	0.448119	5	+	sense-overlapping
circRNA_18013	0.642863	1	1.19392	0.785503	0	0.708171	0.63938	0.718141	0.693017	0.561236	0.412491	0.393696	0.24044	0	0.550967	0.476501	0.480116	0.641017	0.974695	0.159424	0.317585	0.404969	0.985862	2	+	sense-overlapping
circRNA_06434	0.644638	1	0.557161	0.549852	0.831399	0.157371	0.239767	0.797935	0.462011	0.160353	0	0.551174	0.641174	0	0.393548	0.794169	0	0.160254	0.649797	0.637695	0	0.323976	0.448119	11	+	sense-overlapping
circRNA_28310	0.645055	1	0.636756	0.157101	1.2471	0.944229	0.799224	0.718141	0	0.881943	0.659986	0.314957	0.641174	0	0.787096	0.476501	0.640155	0.320509	0.649797	1.03625	0.635171	0.323976	0.448119	7	-	intergenic
circRNA_22817	0.648792	2	1.59189	0.628402	0.581979	0.786857	0.399612	0.478761	0.539013	0.561236	0	1.02361	0.561027	0.643865	0.787096	1.11184	0.400097	0.641017	0.406123	0.557983	1.11155	0.890933	0	4	+	sense-overlapping
circRNA_10054	0.648865	5	3.34297	1.96376	4.07385	3.46217	1.75829	2.4736	3.00307	4.00883	1.48497	2.67713	3.04558	0	2.59742	2.06484	3.36081	2.24356	2.35551	2.23193	1.74672	2.91578	0	14	+	sense-overlapping
circRNA_25521	0.651108	4	1.35311	0.864053	1.2471	0.708171	1.11891	1.35649	0.924022	1.20265	0.742484	0.787392	0	0.563381	0.629677	0.476501	1.04025	0.240381	0.893471	2.86963	0.555775	1.78187	1.16511	5	-	sense-overlapping
circRNA_24448	0.652651	7	0.795944	2.04231	2.66048	1.33766	1.51853	1.1969	1.30903	1.0423	0.989979	1.25983	1.76323	2.57546	2.67613	1.66775	1.36033	2.08331	0.974695	2.31164	1.03215	2.10584	1.79248	5	+	sense-overlapping
circRNA_16594	0.658313	1	0.397972	0.706953	0.997679	0.157371	0.799224	1.2767	0.616015	0.641413	0.659986	0.472435	0.561027	0	0.157419	1.27067	0.720174	0.240381	0.406123	0.239136	0.476378	1.13391	0.268871	2	+	sense-overlapping
circRNA_25792	0.658624	1	0.875539	0.157101	0	0.786857	0.239767	0.558554	1.92505	0.320706	0.412491	1.33857	0.48088	1.4487	0.236129	1.19125	0.960232	1.20191	0.731021	0.478271	0.635171	0.728945	0.806614	6	-	exonic
circRNA_27875	0.660639	5	0.557161	0.706953	1.57966	0.5508	0.959069	0.877728	0.539013	0.320706	0.577488	0.236217	0.721321	0.885314	0.550967	0.714752	1.12027	0.801271	0.568572	0.956543	0.555775	1.05292	0.627367	6	+	sense-overlapping
circRNA_32963	0.661401	4	1.27351	0.864053	1.16396	0.865543	0.879147	0.797935	0.539013	0.962119	0.577488	0.708652	1.04191	0.643865	0.314838	0.397084	1.04025	0.480763	0.406123	1.67395	0.952756	0.566957	0.448119	9	+	sense-overlapping
circRNA_30951	0.666286	3	0.875539	0.942604	0.997679	0.236057	1.59845	1.11711	1.00102	0.320706	0.494989	0.314957	1.60293	0.885314	0.865806	0.714752	1.20029	1.44229	0.893471	1.19568	0.317585	0.566957	0.985862	8	+	sense-overlapping
circRNA_32774	0.668795	1	0.318378	0.942604	0.748259	1.1016	0.63938	0.638348	0.924022	1.363	0	0.236217	0.48088	1.04628	0.157419	0.555918	0	0.400636	0.649797	0.239136	0	0.971927	0.537743	9	+	sense-overlapping
circRNA_25430	0.670984	1	1.11432	0.628402	0.33256	0.314743	0.479535	0.957522	0.693017	0.641413	0.412491	0.629913	0	0.402415	0.787096	0.555918	0.880213	0.240381	1.05592	0.956543	0.238189	0.323976	0.806614	5	-	sense-overlapping
circRNA_12772	0.675435	1	0.557161	0.392752	0.581979	0	0.31969	0.877728	0.924022	0.160353	0.412491	1.4173	0.561027	0.563381	0.236129	1.19125	0.240058	0.240381	1.29959	0.956543	0.158793	0.323976	0.537743	17	-	sense-overlapping
circRNA_11770	0.682915	1	0.477567	0.471302	0.498839	0.865543	0.559457	1.1969	0.693017	0.160353	0.494989	0.708652	0	0.965797	0.472258	0.158834	1.20029	1.12178	0.406123	0.318848	0.317585	0.242982	0.448119	16	+	sense-overlapping
circRNA_00233	0.683117	1	0.477567	0.471302	0	0.157371	0.239767	0.319174	0.84702	0.561236	0.824982	0.472435	0	0.804831	0.944515	0	0.320077	0	1.21837	0.318848	0.238189	0	0.537743	1	-	sense-overlapping
circRNA_28208	0.683707	1	0.795944	0.314201	0.415699	1.33766	0.879147	0.398967	0.385009	0.320706	0.659986	0.708652	0	0.885314	0.472258	1.66775	0.400097	0.641017	1.78694	0.956543	1.50853	0	1.16511	7	+	sense-overlapping
circRNA_05937	0.687612	7	1.83067	2.67071	2.82676	2.2032	2.63744	4.14926	2.15605	1.44318	2.39245	2.51965	3.12572	2.01208	2.04645	2.77959	3.12075	2.40381	3.41143	2.23193	1.98491	3.23976	2.86796	11	+	sense-overlapping
circRNA_20411	0.6879	7	0.636756	0.942604	1.57966	1.1016	0.879147	1.59587	0.693017	1.68371	1.15498	0.787392	1.04191	1.36821	1.33806	1.90601	1.36033	1.04165	1.78694	0.876831	1.34974	1.2959	1.70285	3	-	sense-overlapping
circRNA_09000	0.690148	6	2.14905	2.04231	2.66048	3.46217	0.959069	0	1.69404	1.20265	0.824982	2.28344	2.4044	2.01208	2.44	1.82659	2.00048	1.84292	1.78694	2.7102	3.01706	0.728945	1.5236	14	+	sense-overlapping
circRNA_25358	0.691335	6	3.97972	2.67071	2.74362	0	2.95713	2.95236	2.77207	1.84406	1.97996	2.51965	2.64484	3.05836	3.3058	1.98542	2.00048	2.80445	2.27429	2.94934	1.90551	3.88771	3.04721	5	+	sense-overlapping
circRNA_13663	0.692501	4	0.955133	0.392752	0.33256	0.708171	0.879147	1.43628	1.07803	0.721589	0.659986	0.629913	1.68308	0.885314	1.02322	1.03242	1.20029	0.801271	1.13714	0.398559	0.396982	0.809939	1.61323	18	-	sense-overlapping
circRNA_18163	0.697508	4	0.71635	1.0997	1.41338	1.25897	1.03899	1.03732	0.462011	0.48106	2.06246	0.787392	0.48088	1.04628	0.472258	1.19125	1.84044	0.961526	1.29959	1.67395	1.58793	1.61988	1.25473	20	+	sense-overlapping
circRNA_33393	0.699464	3	0.875539	0.628402	0.498839	0.708171	1.99806	0.877728	0.308007	0.721589	0.494989	0.94487	0.48088	1.4487	1.10193	0.873586	0.800193	0.56089	0.893471	1.11597	1.42913	1.78187	0	9	-	sense-overlapping
circRNA_16319	0.709657	3	1.35311	0.864053	0	1.02291	0.719302	0.558554	1.38603	0.962119	0.577488	0	1.36249	0.402415	0.629677	1.03242	1.12027	0.721144	0.731021	0	1.27034	0.485963	1.70285	2	+	sense-overlapping
circRNA_26216	0.714253	2	1.35311	0.235651	0.581979	0.708171	0.63938	0.558554	0.770018	0.721589	0.329993	0.472435	0.801467	0.885314	0.236129	0.555918	0.160039	0.480763	1.13714	0.318848	0.555775	1.13391	0.627367	6	-	sense-overlapping
circRNA_29965	0.71508	2	0.636756	0.864053	1.57966	0.629486	0.559457	1.51608	0.770018	0	0.742484	0.551174	1.12205	0.160966	0.629677	0.317668	0.800193	0.320509	0.731021	1.11597	0	1.21491	0	8	+	sense-overlapping
circRNA_26879	0.718149	1	0	9.89734	0	9.67834	7.91232	0	0	0	5.60988	0	9.61761	0	8.26451	7.38577	7.76187	0	0	8.52917	8.6542	0	0	6	-	sense-overlapping
circRNA_05335	0.719047	1	0.318378	0.392752	0.748259	0.629486	0.63938	0.638348	0.924022	0.561236	0.164996	0.629913	0.24044	0	0.393548	0.635335	0.400097	0.320509	0.324898	0.557983	0.238189	0.890933	0.537743	10	+	sense-overlapping
circRNA_25389	0.719669	1	1.35311	1.41391	0.415699	0.5508	0.799224	0.797935	1.23203	0.801766	0	1.18109	0.400734	0.482898	0.393548	0.317668	0.400097	1.20191	0.324898	0.557983	0.793964	0.242982	1.34436	5	-	sense-overlapping
circRNA_10793	0.72001	3	0	1.57101	2.0785	0.944229	1.19884	2.3938	0.539013	2.08459	1.48497	0.472435	0.801467	0.804831	0.393548	0.953003	0.880213	0.801271	1.46204	0.797119	0.476378	0.728945	1.8821	15	+	intergenic
circRNA_14492	0.726165	1	1.4327	1.0997	0.16628	0.472114	1.51853	0.638348	0.385009	0.721589	0.164996	1.02361	0.561027	0	0.393548	0.635335	0.480116	0.160254	0.568572	0.876831	0.635171	0.566957	0.627367	18	+	sense-overlapping
circRNA_13335	0.729192	1	0.477567	0.471302	0.748259	0.5508	0.719302	0.797935	0.462011	0.400883	0.247495	0.472435	0.320587	0.241449	0.865806	0	0.320077	0.721144	0.649797	0	0.317585	0.161988	0.806614	17	-	sense-overlapping
circRNA_24994	0.729631	7	1.35311	1.80666	3.3256	1.41634	3.11698	2.3938	1.54004	2.726	2.14495	1.65352	2.48455	0.885314	1.49548	2.22367	3.28079	1.68267	2.03061	4.14502	1.19095	2.10584	1.07549	5	+	sense-overlapping
circRNA_26483	0.729669	3	0.557161	0.628402	0.665119	0.5508	1.11891	0.558554	0.154004	1.44318	0.164996	0.551174	1.2022	1.28773	1.02322	0.555918	0.320077	0.480763	0.731021	0	1.03215	0.485963	0.358495	6	+	sense-overlapping
circRNA_21402	0.731133	2	0.875539	0.864053	0.498839	0.629486	1.51853	0.797935	0.462011	1.20265	0.494989	0.314957	0.24044	1.20725	0.393548	1.27067	0.720174	0.56089	0.893471	1.11597	0.238189	0.404969	0.716991	4	-	intergenic
circRNA_27917	0.731802	4	0.636756	1.0997	1.33024	0.314743	1.19884	1.59587	0	0.881943	0.824982	1.02361	0.641174	0.724348	0.708386	0.158834	1.52037	1.04165	1.13714	1.03625	0.793964	0.728945	0.537743	6	+	sense-overlapping
circRNA_27862	0.740998	5	3.90013	1.88521	5.65351	2.754	4.55558	4.22905	2.38706	0	3.95992	1.811	2.16396	3.29981	1.33806	3.09726	3.44083	2.48394	4.06123	4.14502	2.2231	5.50758	0	6	+	sense-overlapping
circRNA_12130	0.742416	4	0.318378	0.314201	1.08082	0.393429	0.959069	0.877728	0.84702	1.12247	1.15498	1.25983	1.84338	0	0.787096	1.98542	0.800193	1.04165	0.731021	0.717407	0.952756	0.971927	1.34436	16	+	sense-overlapping
circRNA_25474	0.743819	1	0.795944	1.02115	0.581979	0.865543	0.31969	0.558554	0.462011	0.721589	0.577488	0.551174	0.320587	0.160966	0.157419	1.11184	0.400097	0.881398	0.243674	0.478271	0.952756	0.566957	0.268871	5	+	sense-overlapping
circRNA_28791	0.745857	6	4.93486	5.65562	8.48027	5.03589	8.87139	3.11195	7.16117	5.61236	4.20741	6.92905	0	4.98995	5.82451	8.33877	7.68186	8.25309	9.66573	2.39136	5.31956	8.34237	7.16991	7	-	sense-overlapping
circRNA_29649	0.749529	1	0.71635	0.628402	0.831399	0.629486	0.239767	0	0.308007	0.962119	0	0.94487	0.320587	0.482898	0.236129	0.714752	0	0.721144	0.649797	0	0.555775	0	0.627367	7	+	sense-overlapping
circRNA_04409	0.753044	3	1.27351	1.17825	1.6628	0.865543	2.79729	0.398967	2.07905	1.44318	0.659986	0.866131	0.320587	0.965797	0.236129	0.714752	0.880213	1.7628	1.78694	0	0.87336	1.78187	0.627367	10	+	sense-overlapping
circRNA_18532	0.757256	1	0.159189	1.49246	0.748259	0.5508	0.799224	0.398967	1.00102	0.400883	0	0.314957	0.48088	0.482898	0	0.635335	0.480116	0.721144	0.406123	0.398559	0.793964	0.809939	0.537743	20	-	sense-overlapping
circRNA_30178	0.757539	2	0.557161	0.471302	0.498839	0.5508	0.63938	1.03732	0.462011	1.20265	0	0.393696	0.160293	0.724348	0.629677	0	0.480116	0.56089	0.731021	0.717407	0.317585	0.485963	0.627367	8	-	sense-overlapping
circRNA_14884	0.75924	1	0.636756	0.392752	0.581979	0.5508	0.63938	0.718141	0.539013	0	0.412491	1.02361	0.160293	0.965797	0.393548	0.555918	1.12027	0.641017	0.568572	0.398559	0	0.809939	0.716991	19	-	sense-overlapping
circRNA_15987	0.759879	5	1.51229	1.72811	1.49652	1.25897	1.03899	0.478761	2.54106	1.28283	0.742484	1.10235	0.961761	1.04628	1.6529	0.953003	0.880213	1.84292	1.62449	0.478271	1.50853	2.51081	0.627367	2	+	sense-overlapping
circRNA_27887	0.760943	5	3.02459	2.27796	6.31863	0	3.35674	6.86224	2.38706	0	2.39245	2.04722	1.76323	2.97787	1.41677	3.49434	2.96072	2.00318	3.57388	5.10156	1.03215	4.13069	2.68871	6	-	sense-overlapping
circRNA_04385	0.768318	4	1.75108	0.235651	1.08082	0.472114	0.879147	1.51608	0.462011	1.0423	0.577488	0.629913	1.60293	0.563381	1.18064	0.873586	1.68041	1.04165	0.974695	0.637695	1.27034	1.05292	1.43398	10	-	sense-overlapping
circRNA_09790	0.770463	3	0.955133	0.706953	0.748259	0.708171	1.11891	0.398967	0.770018	0.801766	0.412491	0.236217	0.801467	1.52918	0.314838	1.19125	0.320077	0.721144	1.29959	1.03625	1.42913	0.647951	1.07549	14	-	sense-overlapping
circRNA_32149	0.77152	5	1.75108	2.19941	0	0.865543	2.07798	0	1.46304	2.00441	0.907481	2.36217	2.72499	0.885314	1.81032	1.4295	1.04025	2.16343	1.13714	1.19568	2.38189	1.05292	2.33022	9	-	sense-overlapping
circRNA_01187	0.771886	1	1.19392	0	0.24942	0.865543	0	1.03732	0.539013	1.44318	0.412491	0.787392	0.801467	0.321932	0.708386	0.953003	0.640155	1.12178	0	0	0.396982	1.13391	1.61323	1	-	intergenic
circRNA_29385	0.77791	2	0.71635	0.864053	0.831399	0.629486	0.63938	1.59587	0.84702	0.962119	0.164996	0.236217	0.320587	1.52918	0.236129	0.317668	0.720174	0.480763	0.893471	0.797119	0	0.728945	0.716991	7	+	exonic
circRNA_02005	0.780811	1	1.98986	0.471302	0.581979	0.472114	1.03899	0.558554	1.00102	0.160353	0.412491	0.787392	0.24044	0.482898	0.629677	1.11184	0.560135	0.320509	0.812246	0	0.396982	1.2959	0	1	+	sense-overlapping
circRNA_09227	0.791318	7	2.70621	1.17825	2.41106	2.36057	1.27876	2.87257	1.46304	1.20265	1.31997	1.65352	2.88528	0.563381	2.51871	1.35009	2.16052	0.881398	2.92409	2.47107	1.19095	1.70087	1.79248	14	-	sense-overlapping
circRNA_29101	0.794308	2	1.59189	0.549852	0.415699	0.629486	1.51853	0.478761	0.539013	0.721589	0.907481	0.157478	0.801467	0.643865	0.236129	0.317668	1.04025	0.641017	1.05592	0.398559	1.03215	0.890933	0.985862	7	-	sense-overlapping
circRNA_06537	0.794871	3	1.4327	1.0997	0.748259	0.865543	1.27876	1.2767	0.539013	0.48106	1.40247	0.94487	0.400734	0.885314	1.25935	0.794169	0.720174	0.320509	1.13714	0.797119	1.03215	1.70087	0.448119	11	-	sense-overlapping
circRNA_23834	0.80237	2	1.11432	1.72811	0	0	1.59845	0	1.00102	1.20265	0.494989	0.787392	0.561027	0.724348	0.472258	0.555918	0	0.881398	0	1.27539	0.555775	1.21491	1.25473	5	+	sense-overlapping
circRNA_30572	0.812476	3	0.795944	0.471302	0.914539	0.629486	1.51853	1.11711	1.15503	0.400883	0.329993	0.708652	1.12205	0.804831	0.393548	1.27067	0.640155	0.56089	1.46204	0.557983	0.158793	0.728945	0.985862	8	+	sense-overlapping
circRNA_25119	0.812525	1	1.35311	0.864053	0	0.865543	0.719302	1.1969	0.462011	0.881943	0.659986	0.236217	0.721321	0.321932	0.236129	0	1.12027	0.961526	0.487348	0.797119	0.555775	0.323976	1.61323	5	+	intergenic
circRNA_21366	0.813172	4	0.477567	0.942604	1.49652	0.865543	1.03899	0.718141	1.46304	0.962119	0.742484	0	2.72499	0	0.314838	0.714752	0.480116	0.881398	0.974695	1.67395	1.27034	0.728945	2.41984	4	-	sense-overlapping
circRNA_19480	0.81414	1	0.71635	0.392752	0.498839	0.629486	0.799224	0	0.539013	1.0423	0.494989	0.708652	0.721321	0	0.787096	0.555918	0.800193	0	0.893471	0	0	0.809939	0.537743	3	+	sense-overlapping
circRNA_32037	0.814928	5	1.03473	1.17825	1.99536	0.236057	1.99806	1.1969	1.23203	1.20265	0.742484	0.787392	2.08382	0.965797	1.18064	0.555918	0.480116	0.961526	1.05592	1.27539	1.50853	0.971927	0.985862	9	+	sense-overlapping
circRNA_06654	0.815598	7	3.58175	1.88521	4.40641	2.83269	2.4776	2.31401	3.38808	3.44759	2.39245	3.07083	3.04558	2.33401	2.91225	1.90601	1.84044	1.68267	4.71103	1.19568	3.81103	3.07777	2.50947	11	-	sense-overlapping
circRNA_27703	0.819122	6	2.22864	1.57101	1.33024	1.41634	0.959069	1.83525	0.616015	1.84406	1.64996	0.472435	2.32426	0.885314	1.18064	1.11184	1.12027	1.04165	1.70572	1.3551	1.11155	0.890933	1.25473	6	-	sense-overlapping
circRNA_30001	0.824583	3	5.41242	3.53476	4.57269	0	4.07604	6.30368	4.46611	4.57007	4.8674	4.48813	4.40807	0	4.72258	5.79743	3.92095	3.92623	5.52327	0	4.4462	0	4.1227	8	-	sense-overlapping
circRNA_27369	0.826148	6	0.557161	0.235651	3.49187	1.57371	1.51853	1.91504	1.30903	0.801766	1.07248	1.25983	1.76323	0.643865	0.708386	1.03242	0.880213	0.56089	0.649797	1.27539	0.793964	1.86286	1.16511	6	+	sense-overlapping
circRNA_06378	0.828063	1	1.03473	0.314201	0.33256	1.02291	0.399612	1.83525	0.308007	0.48106	1.07248	1.811	0.561027	0	0.236129	0.555918	0.640155	0	0.812246	0.717407	0.555775	1.05292	0.537743	11	-	sense-overlapping
circRNA_12658	0.845252	1	0.397972	1.64956	0.415699	0.708171	0.719302	1.35649	1.15503	0.721589	0.494989	0.551174	0.48088	0.724348	0.393548	1.19125	1.04025	0.400636	0.812246	0.318848	0.793964	0.485963	1.25473	17	+	sense-overlapping
circRNA_26297	0.849515	2	0.955133	0.706953	1.2471	0.786857	1.51853	0.877728	1.00102	1.0423	0.412491	0.787392	0.641174	0.321932	0.157419	0.794169	1.20029	1.04165	0.974695	0.318848	0.158793	1.21491	1.34436	6	+	sense-overlapping
circRNA_25699	0.853062	4	1.11432	1.0997	2.16164	0.944229	0	4.14926	0.539013	1.84406	1.40247	0.472435	1.68308	0.241449	0.550967	2.06484	1.44035	0.641017	1.13714	0	1.11155	0.890933	1.8821	5	-	sense-overlapping
circRNA_29994	0.857335	2	0.477567	0.471302	0.997679	0.393429	0.159845	1.1969	1.07803	0.641413	0.989979	0.629913	0.641174	0.563381	0.550967	0.397084	0.640155	0.400636	0.893471	0.717407	0.396982	1.13391	0.179248	8	-	sense-overlapping
circRNA_28199	0.858451	1	0.477567	1.17825	0.24942	1.1016	0.799224	0.319174	0.616015	0.48106	0.989979	1.73226	1.04191	0	1.18064	0.158834	0.560135	1.7628	1.46204	0.398559	0.555775	1.21491	0.627367	7	+	sense-overlapping
circRNA_01283	0.859236	7	1.11432	1.57101	0.665119	1.49503	0.959069	1.35649	0.539013	1.44318	1.23747	1.25983	1.12205	1.93159	1.25935	1.03242	1.12027	0.881398	2.43674	1.3551	0.635171	0.809939	1.8821	1	-	sense-overlapping
circRNA_03593	0.859297	7	1.27351	1.17825	2.66048	0.865543	1.35868	1.43628	1.92505	0.881943	1.15498	1.25983	1.60293	1.52918	1.81032	1.4295	1.68041	1.92305	1.05592	0.876831	0.952756	1.61988	1.8821	10	+	sense-overlapping
circRNA_28576	0.868517	2	1.03473	1.02115	0.16628	0.393429	1.27876	0.478761	0.308007	0.160353	1.07248	0.472435	1.2022	0.885314	0.629677	1.19125	0.880213	0.721144	1.94939	0.557983	0.396982	0.728945	1.07549	7	-	sense-overlapping
circRNA_22411	0.871799	2	0	2.04231	0.415699	0.708171	0.559457	1.1969	0.462011	0.320706	0.742484	0.393696	0	0.804831	0.236129	0.873586	0.480116	0.56089	0.649797	0.398559	0.635171	0.809939	0.896238	4	-	sense-overlapping
circRNA_12734	0.873921	3	0.71635	0.864053	1.82908	0.944229	0.719302	0.558554	0.385009	1.52336	0.329993	0.472435	0.721321	0.643865	0	0.714752	1.36033	0.56089	1.05592	0.797119	0.476378	1.13391	0.896238	17	-	sense-overlapping
circRNA_22483	0.878951	2	0.795944	0.549852	0.914539	0.393429	1.03899	0.398967	1.07803	0.400883	1.56747	0.393696	0.320587	1.20725	0.550967	0.555918	0.640155	0.961526	0.406123	0.956543	0.714567	1.21491	0	4	-	exonic
circRNA_25145	0.886653	3	1.83067	1.0997	0.581979	1.80977	0.719302	0.478761	1.15503	0.962119	0.247495	1.10235	0.881614	0.643865	0.708386	0.476501	1.12027	0.881398	0	1.3551	0.87336	1.13391	1.43398	5	-	sense-overlapping
circRNA_09231	0.886864	2	0.955133	0.785503	0.415699	0.472114	0.559457	0.718141	0.385009	1.0423	0.494989	0	1.12205	0.724348	0.787096	0.555918	1.20029	0.961526	0.324898	0.956543	1.19095	0.728945	0.806614	14	-	sense-overlapping
circRNA_32421	0.891837	4	1.35311	0.471302	0.33256	0.865543	0.959069	0.638348	2.23305	0.721589	0	1.18109	1.44264	0.804831	1.02322	1.66775	0.880213	1.60254	0.893471	0.239136	1.58793	0.728945	1.61323	9	-	sense-overlapping
circRNA_30135	0.898681	1	0.238783	1.17825	0.16628	1.02291	0.719302	0.797935	1.00102	0.400883	0.742484	0.551174	0.48088	0.563381	0.550967	1.11184	0.480116	0	0.243674	1.19568	0.238189	0.890933	1.16511	8	-	sense-overlapping
circRNA_08684	0.904349	2	1.03473	1.17825	1.08082	1.25897	1.91814	0.478761	1.38603	0.962119	0.989979	0.314957	0.48088	1.12676	0.472258	0.953003	1.84044	1.28203	0	1.51453	0.714567	1.61988	0.179248	13	-	sense-overlapping
circRNA_28803	0.906711	2	0.955133	0.628402	0.581979	0.314743	1.11891	0.718141	0.693017	0.641413	0.742484	0.629913	0.320587	1.04628	0.314838	0	1.28031	0.400636	0.487348	0.318848	0.555775	1.05292	0.448119	7	+	intergenic
circRNA_11306	0.908489	5	1.91027	0.628402	3.3256	2.43926	2.39767	1.43628	1.46304	1.52336	1.40247	1.33857	0.400734	2.01208	2.04645	1.50892	2.24054	3.76598	2.84286	0	0.952756	2.26783	2.33022	15	+	sense-overlapping
circRNA_08095	0.912048	6	2.22864	1.96376	1.49652	1.88846	1.75829	1.67566	0.924022	1.28283	1.73246	1.33857	1.92352	1.36821	1.49548	2.22367	2.0805	1.12178	1.29959	3.74646	1.50853	2.91578	0.448119	13	+	sense-overlapping
circRNA_33280	0.921315	7	1.11432	3.53476	1.6628	1.49503	2.4776	1.83525	1.92505	1.20265	0.907481	1.33857	1.84338	1.4487	1.49548	2.85901	1.04025	2.72432	0.649797	1.59424	1.42913	2.34882	1.79248	9	-	exonic
circRNA_23011	0.921769	6	1.11432	1.64956	2.16164	1.49503	1.27876	2.31401	1.46304	2.56565	0.907481	0.94487	2.08382	1.28773	0.393548	1.11184	1.92046	0.641017	1.70572	1.59424	1.03215	2.34882	1.5236	4	+	sense-overlapping
circRNA_18651	0.927974	5	0.557161	0.864053	1.99536	0.157371	1.03899	0.957522	0.693017	1.44318	0.907481	0.472435	0.48088	1.4487	0.550967	1.4295	0.880213	0.56089	0.893471	0.876831	1.11155	0.728945	0.896238	20	-	sense-overlapping
circRNA_02761	0.93479	1	0.636756	0.706953	0.498839	0.5508	0.479535	1.11711	0.693017	0.721589	0.577488	0.94487	0.721321	0.482898	0.787096	0.317668	1.04025	0.320509	0.812246	1.51453	0.635171	0.485963	0.627367	1	+	sense-overlapping
circRNA_06692	0.93641	7	2.30824	2.51361	2.16164	2.28189	2.23783	3.27153	2.92607	1.60353	1.73246	2.04722	2.72499	1.93159	2.04645	1.74717	2.40058	3.04483	3.24898	1.11597	1.90551	3.23976	2.2406	12	-	sense-overlapping
circRNA_20285	0.956256	3	0.71635	0.628402	0.914539	0.5508	1.51853	0.718141	0.770018	1.12247	0.742484	0.708652	0	1.52918	0	0.953003	0.720174	0.320509	1.13714	0.717407	0.714567	0.485963	0.806614	3	-	sense-overlapping
circRNA_01504	0.959274	1	0.955133	0.785503	0.831399	0.786857	0.799224	0.319174	0.385009	1.0423	0.164996	0.393696	0.48088	0.965797	0.314838	1.27067	0.320077	0.721144	0.893471	0.239136	0.555775	0.323976	0.985862	1	-	sense-overlapping
circRNA_28789	0.962232	6	1.59189	0.628402	1.16396	0.786857	1.51853	0.877728	1.92505	0.721589	0.412491	0.708652	0.881614	1.4487	0.629677	0.953003	0.800193	1.36216	1.05592	0.956543	0.87336	0.890933	1.79248	7	-	sense-overlapping
circRNA_12790	0.964226	2	1.03473	0.235651	1.16396	0.865543	0.719302	0.478761	1.54004	0.641413	0.494989	1.02361	1.52279	0.643865	1.18064	1.03242	0.720174	1.68267	0.649797	0	0.714567	0.323976	1.16511	17	-	sense-overlapping
circRNA_29958	0.966375	2	0.71635	1.0997	0.748259	0.5508	1.03899	1.1969	0.539013	0.320706	1.40247	0.787392	0.48088	0.804831	0.629677	0.317668	1.04025	0.881398	0.487348	0.717407	0.396982	0.647951	1.34436	8	+	sense-overlapping
circRNA_08186	0.968959	1	0.557161	0.157101	0.831399	1.1016	0.399612	0.398967	0.84702	0	0.824982	0.157478	0.641174	0.402415	0.708386	0.794169	0.400097	0.480763	1.78694	0	0.87336	0.728945	0.537743	13	+	sense-overlapping
circRNA_22081	0.982174	4	0	1.96376	0.997679	0.629486	1.59845	0.797935	0.84702	0.881943	0.659986	0.551174	1.36249	0.563381	0.629677	0.476501	1.12027	1.12178	1.13714	0.876831	1.19095	0.485963	1.07549	4	+	sense-overlapping
circRNA_31262	0.983576	1	0.71635	0.314201	1.33024	1.02291	0.879147	0.558554	0.308007	0.48106	1.23747	0.472435	1.28235	0.241449	0.314838	0.873586	0.400097	0.320509	0.893471	0.557983	1.27034	0.566957	0	8	+	sense-overlapping
circRNA_13203	0.987871	2	1.11432	1.64956	0.415699	0.472114	1.59845	1.35649	1.00102	0.721589	0.742484	1.65352	0.400734	0.563381	0.472258	1.19125	1.12027	1.04165	0.812246	0.956543	1.66732	0.242982	0.716991	17	+	sense-overlapping
circRNA_21535	0.999108	4	1.4327	0.942604	1.16396	1.1016	2.95713	0	1.23203	1.68371	1.15498	0.472435	2.16396	1.60966	2.04645	0	2.4806	0.721144	2.03061	0.956543	1.74672	0.971927	1.70285	4	+	sense-overlapping
