# Supplementary material for: Differential Circular RNA Expression Profiles Following Spinal Cord Injury in Rats: A Temporal and Experimental Analysis
Source: Front Neurosci. 2019 Dec 10;13:1303. doi: 10.3389/fnins.2019.01303 (PMC6916439; doi:10.3389/fnins.2019.01303)
Supplement: Supplementary file 1 [file Data_Sheet_1.zip › 482683_Yu_SupMaterial-proof/Table 3-The microarray result of differentially expressed mRNAs after circRNA_01477 knockdown..XLS]

## Sheet: Table S3
ProbeName	FC ([sc-AS-siCirc7] vs [sc-AS-siCtrl])	Log FC ([sc-AS-siCirc7] vs [sc-AS-siCtrl])	FC (abs) ([sc-AS-siCirc7] vs [sc-AS-siCtrl])	Regulation ([sc-AS-siCirc7] vs [sc-AS-siCtrl])	sc-AS-siCirc7.txt:gProcessedSignal(normalized)	sc-AS-siCtrl.txt:gProcessedSignal(normalized)	sc-AS-siCirc7.txt:gFEFlags	sc-AS-siCtrl.txt:gFEFlags	GeneSymbol	Description	ControlType	EntrezGeneID	GenbankAccession	GeneName	GenomicCoordinates	Go	RefSeqAccession	UniGeneID	Sequence
A_44_P1109519	-5.31029	-2.40879	5.31029	down	1.91644	4.32524	Not Detected	Detected			FALSE				chr9:107588992-107589051				TCTGTGCCACAGTTTCCTCACCTGTAAGGTATGAGAGGCACCTACCTAACTCCTTAAATT
A_44_P1094447	-2.04998	-1.03561	2.04998	down	4.51513	5.55074	Detected	Detected	LOC102550066	PREDICTED: Rattus norvegicus uncharacterized LOC102550066 (LOC102550066), mRNA [XM_008776406]	FALSE	102550066	XM_008776406	uncharacterized LOC102550066	chr7:15558815-15558874		XM_008776406		ATTGCTAATCTTGCTAATAGCCCTTCCCTGGAAACCCATCTACAAGCTTTGTAGCTCGTG
A_64_P020398	2.44821	1.29173	2.44821	up	4.43277	3.14104	Detected	Not Detected	Scgb2b2	PREDICTED: Rattus norvegicus secretoglobin, family 2B, member 2 (Scgb2b2), transcript variant X3, mRNA [XM_008774501]	FALSE	494527	XM_008774501	secretoglobin, family 2B, member 2	chr1:86337362-86337421		XM_008774501	Rn.137009	ACTATAGCAAGGAAGTGCTAACGAAAATTAAGGCTCAATTTACCCAAGCGTTGAAAGCAT
A_42_P758810	-2.5287	-1.3384	2.5287	down	5.18174	6.52014	Detected	Detected	Bdkrb2	Rattus norvegicus bradykinin receptor B2 (Bdkrb2), transcript variant 1, mRNA [NM_001270713]	FALSE	25245	NM_001270713	bradykinin receptor B2	chr6:129750481-129750539	GO:0005515|GO:0002438|GO:0004947|GO:0035633|GO:0008285|GO:0009651|GO:0046982|GO:0005886|GO:0042493|GO:0071456|GO:0031698|GO:0045776|GO:0002020|GO:0031702|GO:0007204|GO:0019233|GO:0006939|GO:0007186|GO:0033137|GO:0042311|GO:0042310|GO:0016021|GO:0050482|GO:0005768	NM_001270713	Rn.9845	CTAGTGACCTTTCACCTACTAGGTCCTACATCTTAAAAGCTTCCATCGCCTTTCAAAATA
A_44_P1096611	-3.71811	-1.89457	3.71811	down	2.99769	4.89226	Not Detected	Detected	Il31	PREDICTED: Rattus norvegicus interleukin 31 (Il31), transcript variant X1, mRNA [XM_008769274]	FALSE	690028	XM_008769274	interleukin 31	chr12:34244420-34244479	GO:0005147|GO:0005615|GO:0005125|GO:0005126	XM_008769274		TCATGTTGGAAACACAAGGCCTTGATCCATCTGCTCACTCCCAGGGTCTTAGTTTTGTTT
A_64_P108870	-2.01946	-1.01397	2.01946	down	5.16694	6.18091	Detected	Detected	Dusp23	AGENCOURT_109869613 NIH_MGC_420 Rattus norvegicus cDNA clone IMAGE:9032434 5', mRNA sequence [EV766261]	FALSE	360881	EV766261	dual specificity phosphatase 23	chr13:88637614-88637555	GO:0016791|GO:0005737|GO:0016311|GO:0005654|GO:0005634|GO:0008138|GO:0004722|GO:0035335|GO:0004725|GO:0070062		Rn.45931	CGGGCTGGAAGGGAAAAGGACTAAAAAAGTACTACCTCCTTCAGCGCCCTCTGGCTCCTA
A_44_P1121259	-8.44845	-3.07869	8.44845	down	1.61849	4.69717	Not Detected	Detected			FALSE				chr2:230354551-230354610				TGAGGTGTCCTAAATGGAACTGGCTTGTGATGGTTGCTTCTTGGAACAGTTACCCAGAAT
A_64_P087261	-2.02219	-1.01592	2.02219	down	3.25116	4.26708	Not Detected	Detected		AGENCOURT_17674231 NIH_MGC_237 Rattus norvegicus cDNA clone IMAGE:7114503 5', mRNA sequence [CK653326]	FALSE		CK653326		chr3:189030-188971			Rn.123532	GATTCTTCCATGAATAATTTAGACAGTTACAGGTTGTCTCTGCGCATAGCTCTCCACATG
A_44_P1091675	-2.18549	-1.12796	2.18549	down	4.53067	5.65863	Detected	Detected			FALSE				chr1:261427506-261427447				TACTTCCTACTTCTTCCTGCTGGCGGAGACAATTACCTTCTTTACTCTGCCTCAGGAATT
A_44_P1147896	-3.04637	-1.60709	3.04637	down	3.10813	4.71522	Not Detected	Detected			FALSE				chr10:090400964-090400905				TTTTTTATGTGGGTGCTGGGAGTCAAATTCAGGTAAACCTACAAACCAGGTCCTCACGCT
A_64_P003054	-5.418	-2.43776	5.418	down	9.19971	11.6375	Detected	Detected	Rab15	Rattus norvegicus RAB15, member RAS oncogene family (Rab15), mRNA [NM_198749]	FALSE	299156	NM_198749	RAB15, member RAS oncogene family	chr6:99379026-99378967	GO:0048471|GO:0009306|GO:0005886|GO:0003924|GO:0005525|GO:0007269|GO:0006904|GO:0005929|GO:0005737|GO:0016020|GO:0017157|GO:0010008|GO:0070062	NM_198749	Rn.24234	CCGTGTCTTGAGTTCATTATATGAATTGTGAGCAGGGTTCATCTATTTTAAACACAAATG
A_44_P247081	-2.90435	-1.53822	2.90435	down	11.2465	12.7847	Detected	Detected	Pla2g2a	Rattus norvegicus phospholipase A2 group IIA (Pla2g2a), mRNA [NM_031598]	FALSE	29692	NM_031598	phospholipase A2 group IIA	chr5:157657033-157657092	GO:0048471|GO:0005886|GO:0005783|GO:0005509|GO:0005615|GO:0016042|GO:0005543|GO:0004623|GO:0047498|GO:0070374|GO:0006644|GO:0030141|GO:0046473|GO:0070062|GO:0050482	NM_031598	Rn.11346	TACAGTTTAAAGTACCAGTTCTACCTCAACAAGTTTTGCAAAGGGAAGACGCCCAGTTGC
A_42_P579305	-4.6819	-2.22709	4.6819	down	3.86235	6.08944	Not Detected	Detected	Unc45b	Rattus norvegicus unc-45 myosin chaperone B (Unc45b), mRNA [NM_001107028]	FALSE	303373	NM_001107028	unc-45 myosin chaperone B	chr10:71155950-71156009	GO:0061077|GO:0051879|GO:0005829	NM_001107028	Rn.61093	TCCTGATTTGTGACTCTTCCTTTTGGTCCTGGGAAGGTTCGAGTGTTCCTGCCTCCCTAA
A_64_P055477	-2.01834	-1.01317	2.01834	down	5.30569	6.31886	Detected	Detected	Adh1	Rattus norvegicus alcohol dehydrogenase 1 (class I) (Adh1), mRNA [NM_019286]	FALSE	24172	NM_019286	alcohol dehydrogenase 1 (class I)	chr2:235810196-235810962	GO:0005886|GO:0046186|GO:0031100|GO:0042803|GO:0005829|GO:0005739|GO:0005622|GO:0004022|GO:0051287|GO:0008144|GO:0004024|GO:0042573|GO:0042572|GO:0032526|GO:0004745|GO:0006069|GO:0006068|GO:0033574|GO:0048545|GO:0001523|GO:0035276|GO:0048149|GO:0032570|GO:0008270|GO:0005654|GO:0055114	NM_019286	Rn.40222	TGAAAAGATAAATGAAGCATTTGACCTGCTCCGTGCTGGAAAGAGTATCCGTACCGTCCT
A_44_P1368068	-2.70313	-1.43463	2.70313	down	4.87081	6.30544	Detected	Detected			FALSE				chr19:39110940-39110881				GGGCATCTGTTGCAGCAGAAGGCACTTGTATGGTCTATTTTTGTTTTTTCATTAAATTTT
A_44_P828772	-2.86146	-1.51675	2.86146	down	3.29795	4.8147	Not Detected	Detected		UI-R-Y0-acy-f-02-0-UI.s1 UI-R-Y0 Rattus norvegicus cDNA clone UI-R-Y0-acy-f-02-0-UI 3', mRNA sequence [AI764079]	FALSE		AI764079		chr20:3818054-3818113			Rn.168684	TCAGTGGGTCTTTTGGGCATCGCTCCCTGGAAACAAGACAGGAGTTCTTCCAGACCTAGA
A_44_P1127011	2.28819	1.1942	2.28819	up	4.8956	3.70139	Detected	Not Detected	LOC102546566	PREDICTED: Rattus norvegicus uncharacterized LOC102546566 (LOC102546566), ncRNA [XR_347342]	FALSE	102546566	XR_347342	uncharacterized LOC102546566	chr6:99491914-99491855		XR_347342		ATTCTTGGGGGGATACAATAAACTGGGGCTGAAGCAATAAACTGGCACTTGTCATGCACT
A_44_P1140914	4.65245	2.21799	4.65245	up	4.30709	2.0891	Detected	Not Detected	LOC103690886	PREDICTED: Rattus norvegicus uncharacterized LOC103690886 (LOC103690886), transcript variant X3, ncRNA [XR_589762]	FALSE	103690886	XR_589762	uncharacterized LOC103690886	chrX:126984386-126984327		XR_589762		GCTAAGAACAGAAACTGTTTAATGAGGAAACAACACGAAAAATTGATGATATTGGCAGCT
A_64_P161838	-2.448	-1.2916	2.448	down	7.74598	9.03758	Detected	Detected	Snai2	Rattus norvegicus snail family transcriptional repressor 2 (Snai2), mRNA [NM_013035]	FALSE	25554	NM_013035	snail family transcriptional repressor 2		GO:0010839|GO:0000790|GO:2000810|GO:0007605|GO:0003705|GO:2000811|GO:0014032|GO:0007219|GO:0006933|GO:0032642|GO:0030335|GO:0003273|GO:0000122|GO:0001649|GO:0071479|GO:0050872|GO:0045600|GO:0060536|GO:0035921|GO:0060429|GO:0060693|GO:0005634|GO:0001837|GO:0035066|GO:0035414|GO:0046872|GO:1900387|GO:0003674|GO:0005737|GO:2001240|GO:0060021|GO:0032331|GO:0060070|GO:0090090|GO:0009314|GO:0043066|GO:…	NM_013035	Rn.43117	CAAAAACTGCTCCAAAACCTTCTCCAGAATGTCGCTTCTGCATAAACATGAGGAGTCTGG
A_64_P035162	-2.29763	-1.20015	2.29763	down	3.59472	4.79487	Not Detected	Detected	Ntrk3	Rattus norvegicus neurotrophic receptor tyrosine kinase 3 (Ntrk3), transcript variant 1, mRNA [NM_001270656]	FALSE	29613	NM_001270656	neurotrophic receptor tyrosine kinase 3	chr1:133925589-133925530	GO:0005515|GO:0070306|GO:0071300|GO:0019056|GO:2000251|GO:0048678|GO:0007507|GO:0005004|GO:0046777|GO:0060548|GO:0007178|GO:0051965|GO:0051412|GO:0030335|GO:0018108|GO:0043235|GO:0005030|GO:0005887|GO:0048691|GO:0007623|GO:0008284|GO:0005886|GO:0007264|GO:0045471|GO:0007265|GO:0007202|GO:0050927|GO:0007190|GO:0000187|GO:0002039|GO:0000186|GO:0005737|GO:0033138|GO:0032148|GO:0090102|GO:0048011|GO:…	NM_001270656	Rn.9963	TTGACCGAAACGAACATCTTCATATAAACTCAAGTGCCTGCTACACATACAACACTGAAT
A_44_P1101898	-4.8604	-2.28107	4.8604	down	1.63351	3.91459	Not Detected	Detected	Tpd52l3	Rattus norvegicus tumor protein D52-like 3 (Tpd52l3), mRNA [NM_001106349]	FALSE	293894	NM_001106349	tumor protein D52-like 3	chr1:233745534-233745593		NM_001106349	Rn.225788	AGTTTGTTCAAGCTTTCTTATGTCCCACTTCCACAGGAACTGTGTTTTGTTTTTGTTCTA
A_64_P078799	-2.41561	-1.27239	2.41561	down	2.99376	4.26614	Not Detected	Detected			FALSE				chr4:59865667-59865726				GATGACGCCTTCAAAGCTCTGCACACTGAGGCTTTCATGAGCTCCAGTCCTCCGGAGCTT
A_42_P612977	-2.08153	-1.05764	2.08153	down	7.74202	8.79966	Detected	Detected	Cyb561	Rattus norvegicus cytochrome b-561 (Cyb561), mRNA [NM_001107056]	FALSE	303601	NM_001107056	cytochrome b-561	chr10:95328415-95328356	GO:0000293|GO:0022865|GO:0016491|GO:0016021|GO:0022900|GO:0005765|GO:0055085|GO:0055114	NM_001107056	Rn.14673	TGTGACGTACATACAGTGTGTTGTTGGTGCAACAGACAAATCAATAAATGTCTACAGCCG
A_44_P1137840	-4.99667	-2.32097	4.99667	down	1.67908	4.00005	Not Detected	Detected	LOC102554927	PREDICTED: Rattus norvegicus uncharacterized LOC102554927 (LOC102554927), transcript variant X1, ncRNA [XR_596706]	FALSE	102554927	XR_596706	uncharacterized LOC102554927	chr17:26689539-26689480		XR_596706		CTATGTATTAGAGGAATTAGATTCTTGCCATGGGAGAAGTTTTGTTTTGTTTTCCTGCCT
A_64_P010935	-7.26712	-2.86138	7.26712	down	1.79791	4.6593	Not Detected	Detected	Vom1r22	vomeronasal 1 receptor 22 [Source:RGD Symbol;Acc:1359531] [ENSRNOT00000038190]	FALSE	494252	AY510355	vomeronasal 1 receptor 22	chr1:59777305-59777246	GO:0016503|GO:0007186|GO:0005886|GO:0007606|GO:0016021|GO:0019236		Rn.129446	CAGCCCCTTCTTAATCTTAAGACCTGAGTCTACTGTGTTCATGAGTTTTTCTTTTATCTC
A_44_P1086140	-2.07884	-1.05578	2.07884	down	3.96357	5.01935	Not Detected	Detected	Syn2	Rattus norvegicus synapsin II (Syn2), transcript variant 1, mRNA [NM_001034020]	FALSE	29179	NM_001034020	synapsin II	chr4:151413161-151413220	GO:0005515|GO:0008092|GO:0030054|GO:0005886|GO:0046928|GO:0045202|GO:0014069|GO:0031201|GO:0003824|GO:0005524|GO:0007269|GO:0008021|GO:0043195|GO:0043209|GO:0030672|GO:0048306	NM_001034020	Rn.506	TGTTCCTCACCTTATGAATGTCAAGACCTTGGTGTAATAAAAGCAGCAGCTTTAACCAGC
A_64_P123603	3.26031	1.70501	3.26031	up	16.0818	14.3768	Detected	Detected	Mt1	Rattus norvegicus metallothionein 1 (Mt1), mRNA [NM_138826]	FALSE	24567	NM_138826	metallothionein 1	chr19:11261690-11261631	GO:0071294|GO:0048471|GO:0007263|GO:0005507|GO:0006882|GO:0005634|GO:0005575|GO:0006875|GO:0005764|GO:0010043|GO:0046872|GO:0005829|GO:0071247|GO:0003674|GO:0010273|GO:0043524|GO:0005737|GO:0008270|GO:0071276|GO:0046686|GO:0045926	NM_138826	Rn.54397	CCCAGTTTACTAAACCCCGTTTTCTACCGAGCATGTGAATAATAAAAGCCTGTTTATTCT
A_44_P1122275	-2.15587	-1.10827	2.15587	down	4.17156	5.27983	Detected	Detected	LOC103691862	PREDICTED: Rattus norvegicus uncharacterized LOC103691862 (LOC103691862), ncRNA [XR_591612]	FALSE	103691862	XR_591612	uncharacterized LOC103691862	chr3:100747889-100747830		XR_591612		CCCCTCTCTGTGGCAAATTATACAAGAAGAAAAACACTGCTAAACTACTTTTGCAAATTA
A_43_P11441	-2.02086	-1.01497	2.02086	down	3.23617	4.25114	Not Detected	Detected	Atp4b	Rattus norvegicus ATPase H+/K+ transporting beta subunit (Atp4b), mRNA [NM_012510]	FALSE	24217	NM_012510	ATPase H+/K+ transporting beta subunit	chr16:81008937-81008996	GO:0032496|GO:0010243|GO:0008900|GO:0005575|GO:0007155|GO:0006814|GO:0005890|GO:0006813|GO:0001696	NM_012510	Rn.10033	ACCATTTGTCTGTCCTGCACTTCGATATGAACTATGGGTCCACATCAGTGTAACACTGGT
A_44_P1156779	-4.20218	-2.07114	4.20218	down	2.36199	4.43313	Not Detected	Detected	Rptn	repetin [Source:RGD Symbol;Acc:1311687] [ENSRNOT00000025249]	FALSE	295190	XM_001054767	repetin	chr2:186487051-186487107	GO:0005509|GO:0046914|GO:0001533	XM_001054767		GCTAACACCTCCAGCCCTTTCTATGACTATGTCCAAGAGCAGGCAGCATATCATTATTAG
A_44_P419710	-2.51284	-1.32932	2.51284	down	4.72445	6.05377	Detected	Detected	Ppef1	Rattus norvegicus protein phosphatase with EF-hand domain 1 (Ppef1), mRNA [NM_001034935]	FALSE	317498	NM_001034935	protein phosphatase with EF-hand domain 1	chrX:55426098-55426157	GO:0050906|GO:0030145|GO:0006470|GO:0005506|GO:0005509|GO:0004721	NM_001034935	Rn.103108	TGCCTTCAGGATACTAAAGGAAAGAATGATTGCAAGAAAAACTGACCTTATCAATGCTTT
A_44_P116591	-3.30043	-1.72265	3.30043	down	12.1749	13.8975	Detected	Detected	Cx3cl1	Rattus norvegicus C-X3-C motif chemokine ligand 1 (Cx3cl1), mRNA [NM_134455]	FALSE	89808	NM_134455	C-X3-C motif chemokine ligand 1	chr19:10667088-10667029	GO:0048020|GO:0019221|GO:0042995|GO:0005615|GO:0050902|GO:0032914|GO:0006935|GO:0071356|GO:0070374|GO:0008009|GO:0030336|GO:0030335|GO:0070098|GO:0009986|GO:0002523|GO:0007568|GO:0030593|GO:0030168|GO:0045785|GO:0043547|GO:0031737|GO:0005178|GO:0060080|GO:0007186|GO:0071346|GO:0071347|GO:0010976|GO:0042060|GO:0010759|GO:0048247|GO:0048246|GO:0048471|GO:0005886|GO:0050710|GO:0033622|GO:0051041|GO:…	NM_134455	Rn.107266	TTGGGACACCCATGGTTGGACTTTGTTGGTTCCCGCGCCTCGTGGGCCAAAACAATCTGA
A_44_P1029805	2.00112	1.00081	2.00112	up	13.1594	12.1586	Detected	Detected	Krt7	keratin 7 [Source:RGD Symbol;Acc:1310865] [ENSRNOT00000010660]	FALSE	300242	XM_003750407	keratin 7	chr7:140175626-140175685	GO:0008150|GO:0003674|GO:0005737|GO:0005198|GO:0005634|GO:0005575|GO:0045095|GO:0070062	XM_003750407	Rn.229557	CTGGAAGACGGTTTGAAACTGTCATTGGTTTTAATAAAGGGCCTCTCGGAGAGAGCTTCA
A_64_P034666	-2.41018	-1.26914	2.41018	down	3.74829	5.01743	Not Detected	Detected	Olr75	Rattus norvegicus olfactory receptor 75 (Olr75), mRNA [NM_001001281]	FALSE	365327	NM_001001281	olfactory receptor 75	chr1:160834475-160834534	GO:0050911|GO:0004984|GO:0007186|GO:0005886|GO:0004930|GO:0016021	NM_001001281	Rn.141910	ATATGTACTGATCATTCACTCTTTCCTCAATATTGCCTCCTCGGAAGGACGGCACAAAGC
A_64_P121932	-2.27846	-1.18806	2.27846	down	3.56578	4.75384	Not Detected	Detected	Spag6l	Rattus norvegicus sperm associated antigen 6-like (Spag6l), mRNA [NM_001106125]	FALSE	291340	NM_001106125	sperm associated antigen 6-like	chr17:92850180-92850239	GO:0015630|GO:0005634	NM_001106125	Rn.124742	AGCTACAATGTATAGAAAGACTTTACAGTCATTTGCTTGAATAAAGGAAAATTTAAAAGG
A_43_P13109	3.03297	1.60073	3.03297	up	4.17397	2.57324	Detected	Not Detected	Cyp26a1	Rattus norvegicus cytochrome P450, family 26, subfamily a, polypeptide 1 (Cyp26a1), mRNA [NM_130408]	FALSE	154985	NM_130408	cytochrome P450, family 26, subfamily a, polypeptide 1	chr1:241945710-241945651	GO:0006805|GO:0005506|GO:0071300|GO:0005575|GO:0007417|GO:0009952|GO:0048384|GO:0004497|GO:0014032|GO:0042573|GO:0034653|GO:0001972|GO:0016709|GO:0008401|GO:0016125|GO:0055114|GO:0020037	NM_130408	Rn.81072	TGTGGACAATCTTCCTGCAAGATTCACCCACTTCCAGGGAGATATCTGACAGCTATTTCA
A_42_P714166	-3.09127	-1.6282	3.09127	down	2.31632	3.94452	Not Detected	Detected	Lax1	Rattus norvegicus lymphocyte transmembrane adaptor 1 (Lax1), mRNA [NM_001017491]	FALSE	498232	NM_001017491	lymphocyte transmembrane adaptor 1	chr13:46606561-46606502	GO:0046649|GO:0005794|GO:0005886|GO:0019901|GO:0050868|GO:0050851|GO:0005829|GO:0000188|GO:0002250|GO:0035556|GO:0042113|GO:0006955|GO:0016020|GO:0045121|GO:0016021|GO:0042169|GO:0048305	NM_001017491	Rn.137613	TCCTTCGGGATGTTGGAGGGAAAAGTGTGATGTGGTAGAAAATCATCACCTTTAAAAACT
A_64_P137277	-2.58786	-1.37176	2.58786	down	5.77703	7.1488	Detected	Detected	Mycn	Rattus norvegicus v-myc avian myelocytomatosis viral oncogene neuroblastoma derived homolog (Mycn), mRNA [NM_001013096]	FALSE	298894	NM_001013096	MYCN proto-oncogene, bHLH transcription factor	chr6:36508621-36508562	GO:0006355|GO:0008284|GO:0003700|GO:0030324|GO:0005730|GO:0048704|GO:0002053|GO:0005634|GO:0000978|GO:0003677|GO:0048712|GO:0010628|GO:0045607|GO:0001077|GO:0001502|GO:0045944|GO:0010629|GO:0046983|GO:0048754|GO:2000378|GO:0045893|GO:0019900|GO:0010942|GO:0042733	NM_001013096	Rn.81116	GTACTGTACTAATTCCTACACGGCCTGTATACTTTAGTATGATGCTGATACATAACTAAA
A_43_P15220	-2.40865	-1.26823	2.40865	down	5.35855	6.62678	Detected	Detected	Celsr2	Rattus norvegicus cadherin, EGF LAG seven-pass G-type receptor 2 (Celsr2), mRNA [NM_001191110]	FALSE	83465	NM_001191110	cadherin, EGF LAG seven-pass G-type receptor 2	chr2:203961191-203960787	GO:0022407|GO:0006355|GO:0005886|GO:0004930|GO:0005509|GO:0003341|GO:0007283|GO:0021999|GO:0032880|GO:0048813|GO:0005737|GO:0007186|GO:0060271|GO:0021591|GO:0033326|GO:0016021|GO:0001764|GO:0016055|GO:0007156|GO:0007166	NM_001191110	Rn.222746	GGCACTGTGGATGAGGACTCTTCTGGCTCCGAATTTCTCTTCTTTAACTTCCTGCATTAA
A_64_P047656	-2.02879	-1.02062	2.02879	down	5.52351	6.54413	Detected	Detected	Slc12a8	Rattus norvegicus solute carrier family 12, member 8 (Slc12a8), mRNA [NM_153625]	FALSE	266733	NM_153625	solute carrier family 12, member 8	chr11:68934312-68934253	GO:0015379|GO:0016021|GO:0055085|GO:0071805|GO:0022820	NM_153625	Rn.15381	AGAACCTTTGGAAGTTGCTTCTACCAATAAGAAATCCCAAGACTGGTCTTCCCACCACAG
A_64_P074885	-2.51301	-1.32941	2.51301	down	3.78198	5.11139	Not Detected	Detected	Wfdc16	Rattus norvegicus WAP four-disulfide core domain 16 (Wfdc16), mRNA [NM_001253678]	FALSE	685201	NM_001253678	WAP four-disulfide core domain 16	chr3:155663061-155663002	GO:0010466|GO:0005576|GO:0030414	NM_001253678	Rn.231111	ACCTGGACTGTGATGACGAGTTTCGCTGCTGCCACGCCTTCTGTGGCAATGTCTGCATGA
A_44_P334875	-2.18705	-1.12898	2.18705	down	3.83972	4.9687	Not Detected	Detected	Olr859	Rattus norvegicus olfactory receptor 859 (Olr859), mRNA [NM_001000585]	FALSE	366458	NM_001000585	olfactory receptor 859	chr5:139215844-139215903	GO:0050911|GO:0004984|GO:0007186|GO:0016021	NM_001000585	Rn.112083	TAATATAATCCTCTTCAACGTCTTCTTCTTCCTCTACCTTTCTACACTTGTGGGCAATGG
A_44_P177931	-2.3085	-1.20696	2.3085	down	9.45157	10.6585	Detected	Detected	Anapc15	Rattus norvegicus anaphase promoting complex subunit 15 (Anapc15), mRNA [NM_001170435]	FALSE	293155	NM_001170435	anaphase promoting complex subunit 15	chr1:159359343-159359402	GO:0005622|GO:0005680|GO:0090266|GO:0051301	NM_001170435	Rn.6268	CCTTCACTCTTTCCTCGTGTGACTGAGACACTGTGGTTTAATCTGGATCGACCCTGTGTG
A_44_P1127748	2.04058	1.02898	2.04058	up	6.71523	5.68625	Detected	Detected	LOC102548848	PREDICTED: Rattus norvegicus uncharacterized LOC102548848 (LOC102548848), transcript variant X5, ncRNA [XR_001838799]	FALSE	102548848	XR_001838799	uncharacterized LOC102548848	chr7:30144113-30144054		XR_001838799		ATTGTCCTACTTCTGCCTTGCAAGTCGCTGAAATAAAACAAACGAACAAACAAACAAACA
A_44_P1121450	-7.08281	-2.82432	7.08281	down	1.91626	4.74058	Not Detected	Detected	LOC102548237	PREDICTED: Rattus norvegicus uncharacterized LOC102548237 (LOC102548237), ncRNA [XR_344759]	FALSE	102548237	XR_344759	uncharacterized LOC102548237	chr2:249068970-249061565		XR_344759		TATTTGGTGGTTTCCCTAATCTCTGGAGTAAAAGGATTGCCTCATGCTGTGCCTCTAACC
A_64_P099816	3.15931	1.65961	3.15931	up	6.38493	4.72532	Detected	Detected	Prl2c1	Rattus norvegicus Prolactin family 2, subfamily c, member 1 (Prl2c1), mRNA [NM_001044271]	FALSE	502122	NM_001044271	Prolactin family 2, subfamily c, member 1	chr17:43420946-43420887	GO:0005179|GO:0005576	NM_001044271	Rn.194900	AAGGTTGATATTTATCTCAATGTCCTGAAGTGCTACGTGTTACAAATGGATAACTGCTGA
A_43_P12232	-2.32987	-1.22025	2.32987	down	11.9042	13.1245	Detected	Detected	Acads	Rattus norvegicus acyl-CoA dehydrogenase, C-2 to C-3 short chain (Acads), mRNA [NM_022512]	FALSE	64304	NM_022512	acyl-CoA dehydrogenase, C-2 to C-3 short chain	chr12:42774463-42774522	GO:0006635|GO:0031966|GO:0004085|GO:0050660|GO:0051384|GO:0005634|GO:0033539|GO:0005739|GO:0042594|GO:0051289|GO:0005759|GO:0003995|GO:0005654|GO:0000062|GO:0046359|GO:0055114	NM_022512	Rn.1167	AAGTGGCCGCAGGTGGTTCTGTGGCTGTAGAGCTGCCTGTGGTCAATAAAGCTCACCTGT
A_43_P13875	-4.05699	-2.02041	4.05699	down	8.48878	10.5092	Detected	Detected	Sfrp4	secreted frizzled-related protein 4 [Source:RGD Symbol;Acc:621075] [ENSRNOT00000079368]	FALSE	89803	FQ220865	secreted frizzled-related protein 4	chr17:53120871-53120812	GO:0017147|GO:0008285|GO:0090263|GO:0043434|GO:0005634|GO:0005615|GO:0030154|GO:0043433|GO:0046697|GO:2000051|GO:0005737|GO:0046329|GO:0016055|GO:0030510|GO:0090090|GO:0032355|GO:0042813|GO:0007565|GO:0043065|GO:0009986|GO:2000119|GO:0004930|GO:0060056|GO:0055062|GO:0051384|GO:0007275|GO:0005576|GO:0010628|GO:0045606|GO:0007186|GO:0060349|GO:0016021|GO:0002092|GO:0035567		Rn.203610	TAGGCAGCCTGTTAGGACAGGAAGAGAGTTAGAAAGAAAATCCATCACACTCTGCGGAAA
A_44_P1360130	2.17828	1.12319	2.17828	up	4.73165	3.60846	Detected	Not Detected	Gramd1c	Rattus norvegicus GRAM domain containing 1C (Gramd1c), mRNA [NM_001191826]	FALSE	360717	NM_001191826	GRAM domain containing 1C	chr11:58252170-58252229	GO:0016021	NM_001191826	Rn.15307	TTGAATAAGAATGAGTACCTTTCTCTGGACAAGAGCAGTACTTCAGATTCTGTGGATGAA
A_44_P1087198	-2.05734	-1.04078	2.05734	down	12.3082	13.349	Detected	Detected	Emc10	Rattus norvegicus ER membrane protein complex subunit 10 (Emc10), mRNA [NM_001004221]	FALSE	292878	NM_001004221	ER membrane protein complex subunit 10	chr1:94967892-94967833	GO:0072546|GO:0016021	NM_001004221	Rn.1470	TGAATGCACACTCTAGTAACTTGTGTGCAGGTTTTGAGAGCCAGTTTTGCACTAGCTGCT
A_64_P149482	-2.03735	-1.02669	2.03735	down	5.81361	6.8403	Detected	Detected	Mrgprf	Rattus norvegicus MAS related GPR family member F (Mrgprf), mRNA [NM_153722]	FALSE	266762	NM_153722	MAS related GPR family member F	chr1:205759477-205759536	GO:0031965|GO:0007186|GO:0005886|GO:0005887|GO:0004930|GO:0016021|GO:0070062	NM_153722	Rn.9848	AAGGAGGTCACCTCCTCAAATGTGACTCAGTCAGCACAAGACTCACTGGGCCAGCAGCCT
A_43_P13771	-4.11755	-2.04179	4.11755	down	3.51428	5.55606	Not Detected	Detected		UI-R-A0-av-c-06-0-UI.s1 UI-R-A0 Rattus norvegicus cDNA clone UI-R-A0-av-c-06-0-UI 3', mRNA sequence [AA818886]	FALSE		AA818886		chr2:24067062-24067121			Rn.163594	TCACCATTTCATTTCAATTTCTGTGCAGACGGAATGTGTTTGGCTCACTGACGATGGGAA
A_64_P130551	-2.23969	-1.1633	2.23969	down	4.14142	5.30471	Not Detected	Detected	Ptchd3	patched domain containing 3 [Source:RGD Symbol;Acc:1590039] [ENSRNOT00000074372]	FALSE	688333	XM_001081846	patched domain containing 3		GO:0097225|GO:0016021	XM_001081846		CTTGTTATGTTTTTCGGGGCTGCCCATGGCCTAATTTTTATTCCAGTATTCTTAACCTTT
A_44_P1148577	-2.31287	-1.20969	2.31287	down	3.55032	4.76001	Not Detected	Detected			FALSE				chr13:048546492-048546551				ATCTAGGGTATGACACCTTACATTTCCACAGCTGAGTCTGCTCTGTGTGTATGTGTGTGT
A_44_P241971	-4.55116	-2.18623	4.55116	down	2.00432	4.19055	Not Detected	Detected		Pmis2, sperm specific protein [Source:MGI Symbol;Acc:MGI:1922177] [ENSRNOT00000070888]	FALSE		XR_145754		chr1:85726603-85726544		XR_145754	Rn.114277	ACTGAAGATGAAAAGAAATTTCACGCTCGGAATCACATCTTGCTGTCGCTCTTCTCGATA
A_44_P1162975	-2.39866	-1.26223	2.39866	down	3.61433	4.87656	Not Detected	Detected	Kcnn2	Rattus norvegicus potassium calcium-activated channel subfamily N member 2 (Kcnn2), transcript variant 1, mRNA [NM_001309404]	FALSE	54262	NM_001309404	potassium calcium-activated channel subfamily N member 2	chr18:39705223-39705282	GO:0005516|GO:0030018|GO:0005886|GO:0009986|GO:0019904|GO:0030315|GO:0042803|GO:0005790|GO:0016286|GO:0042383|GO:0048168|GO:0043197|GO:0051393|GO:0043025|GO:0016021|GO:0005216|GO:0006813|GO:0015269|GO:0071805|GO:0006811	NM_001309404	Rn.44421	CACAGGGAATGCACCAATTATTGCTATATAGATTGTTCCTCCTGTAATTTCACTAACTTT
A_44_P888273	-2.6703	-1.417	2.6703	down	4.0838	5.50081	Not Detected	Detected	LOC691000	Rattus norvegicus hypothetical protein LOC691000 (LOC691000), long non-coding RNA [NR_144437]	FALSE	691000	NR_144437	hypothetical protein LOC691000	chr8:65016945-65017004		NR_144437	Rn.120531	GTCTTGTTGTCCCTCGTCCTGACAATCATGAGGCTATAACCCAGCTATGGAAATCTTCAT
A_44_P425570	-2.6931	-1.42927	2.6931	down	2.82671	4.25598	Not Detected	Detected		FQ125903 Rattus norvegicus skeletal muscle Sprague-Dawley Rattus norvegicus cDNA 5', mRNA sequence [FQ125903]	FALSE		FQ125903		chr4:66268311-66268370			Rn.140928	TACAGAGATCAGAGCTGTCATGATATTTATCAAGTACAGTAAAAAATAGCATTTTGGAAA
A_44_P360876	-2.20561	-1.14117	2.20561	down	3.35176	4.49293	Not Detected	Detected	LOC362795	AGENCOURT_28542106 NIH_MGC_249 Rattus norvegicus cDNA clone IMAGE:7376096 5', mRNA sequence [CO560757]	FALSE	362795	BC098733	immunoglobulin G heavy chain	chr6:138392890-138392831	GO:0003823		Rn.205046	CATTCCTCCACCTCGTGAACAAATGTCCAAGAATAAGGTTAGCCTCACCTGCATGGTCAC
A_44_P1087288	-2.41028	-1.2692	2.41028	down	11.6425	12.9117	Detected	Detected	Mras	Rattus norvegicus muscle RAS oncogene homolog (Mras), mRNA [NM_012981]	FALSE	25482	NM_012981	muscle RAS oncogene homolog	chr8:104244754-104244695	GO:0005515|GO:0007165|GO:0030742|GO:0016020|GO:0005886|GO:0003924|GO:0005525|GO:0070062	NM_012981	Rn.10641	CCTGGATATCTTGTTGATGCTTGAGCCTTTTATGTACTTTTTATCAAGTCTTTGTGTATC
A_44_P1092301	-2.21535	-1.14754	2.21535	down	5.60445	6.75198	Detected	Detected	Fam19a3	PREDICTED: Rattus norvegicus family with sequence similarity 19 member A3, C-C motif chemokine like (Fam19a3), transcript variant X2, mRNA [XM_006224235]	FALSE	691123	XM_006224235	family with sequence similarity 19 member A3, C-C motif chemokine like	chr2:200025086-200025027	GO:0005615	XM_006224235		GATTGCAAACTAAAGCACATGGGGTTTTTGTTTGTTTGTTTTTTGTTGTTGTTTTGGGGT
A_44_P1102828	-2.0423	-1.0302	2.0423	down	2.94099	3.97119	Not Detected	Detected	Il6r	PREDICTED: Rattus norvegicus interleukin 6 receptor (Il6r), transcript variant X2, mRNA [XM_006232587]	FALSE	24499	XM_006232587	interleukin 6 receptor	chr2:182077443-182077384	GO:0005138|GO:0032755|GO:0008284|GO:0070119|GO:0045471|GO:0019221|GO:0050731|GO:0043434|GO:0019981|GO:0051591|GO:0005615|GO:0042803|GO:0070110|GO:0016324|GO:0051092|GO:0048589|GO:0032496|GO:0070102|GO:0004897|GO:0034097|GO:0010332|GO:0010536|GO:0042531|GO:0009986|GO:0004915|GO:0051384|GO:0005896|GO:0005576|GO:0032722|GO:0070120|GO:0048661|GO:0046427|GO:0032809|GO:0032966|GO:0031018|GO:0016049|GO:…	XM_006232587		AGAAAAACCTGGGACCCAGCCTTCTCAATATTCCGAACAGAAGGAAAACCATCATGTGGA
A_44_P110788	-3.04762	-1.60768	3.04762	down	2.90996	4.51764	Not Detected	Detected	Itgad	Rattus norvegicus integrin subunit alpha D (Itgad), mRNA [NM_031691]	FALSE	64350	NM_031691	integrin subunit alpha D	chr1:187462990-187463537	GO:0008305|GO:0046982|GO:0009986|GO:0007229|GO:0031072|GO:0050798|GO:0034113|GO:0010668|GO:0007155|GO:0046872|GO:0070062	NM_031691	Rn.34728	AGGTGGAGACAACGTTAGAAGAATACGTGGTCTATGAGCCCATCTTCCTCGTGGCGGGCA
A_44_P421375	-2.02257	-1.01619	2.02257	down	6.08435	7.10054	Detected	Detected	Ina	Rattus norvegicus internexin neuronal intermediate filament protein, alpha (Ina), mRNA [NM_019128]	FALSE	24503	NM_019128	internexin neuronal intermediate filament protein, alpha	chr1:252340311-252340370	GO:0005515|GO:0060052|GO:0031965|GO:0046982|GO:0045104|GO:0005883|GO:0042246|GO:0005615|GO:0030154|GO:0007399|GO:0005198|GO:0021762|GO:0043209|GO:0005654|GO:0045111	NM_019128	Rn.88941	CATTAGGGTAGTATGCTATGTATAGGACATTTTATCACCAGACACAACGCTACTGCCCAA
A_44_P116332	-6.08548	-2.60537	6.08548	down	1.98806	4.59343	Not Detected	Detected	Olr1338	Rattus norvegicus olfactory receptor 1338 (Olr1338), mRNA [NM_001000789]	FALSE	405073	NM_001000789	olfactory receptor 1338	chr8:43009104-43009045	GO:0050911|GO:0004984|GO:0007186|GO:0005886|GO:0004930|GO:0005549|GO:0016021	NM_001000789	Rn.143464	GTGGGTGTCAGTATAATAGTTCCCAGTGTCACCGTCTCTGTTTCTTATACCTTGATCCTC
A_42_P743580	-2.13732	-1.0958	2.13732	down	7.1226	8.2184	Detected	Detected	Rgs4	Rattus norvegicus regulator of G-protein signaling 4 (Rgs4), mRNA [NM_017214]	FALSE	29480	NM_017214	regulator of G-protein signaling 4	chr13:85534158-85534099	GO:0043547|GO:0043234|GO:0001965|GO:0005737|GO:0045744|GO:0016020|GO:0007186|GO:0005886|GO:0005634|GO:0005829|GO:0005096	NM_017214	Rn.11065	TTGTACCTGTACTCCCAGACTGCTGTCTCACAAATAGGTCTGGGAAAAGTCATTCTGAAT
A_44_P652323	-2.3698	-1.24477	2.3698	down	3.3077	4.55246	Not Detected	Detected	Ifna16l1	interferon, alpha 16-like 1 [Source:RGD Symbol;Acc:1565225] [ENSRNOT00000040254]	FALSE	500491	XM_575856	interferon, alpha 16-like 1	chr5:108070507-108070448	GO:0005132|GO:0019221|GO:0033141|GO:0005125|GO:0005615|GO:0002250|GO:0051607|GO:0042100|GO:0006959|GO:0045087|GO:0030183|GO:0043330|GO:0002286|GO:0002323	XM_575856		TTGGAGAAGGTGGATGGCCAGCAGATCCAGAAGGCTCAAGCTATCCCTGTCCTGCAAGAG
A_44_P337473	-2.34142	-1.22738	2.34142	down	2.78068	4.00806	Not Detected	Detected	Dpysl5	Rattus norvegicus dihydropyrimidinase-like 5 (Dpysl5), mRNA [NM_023023]	FALSE	65208	NM_023023	dihydropyrimidinase-like 5	chr6:25559085-25559026	GO:0008017|GO:0005515|GO:0043234|GO:0005737|GO:0016810|GO:0007411|GO:0030182|GO:0043025|GO:0030425	NM_023023	Rn.44871	TAGCCCCAGGTAATGACCCTGGAGGGTGATGACCCTTCACAGGTAACATAAGCAGTGACA
A_44_P1100654	-2.06168	-1.04382	2.06168	down	6.96282	8.00664	Detected	Detected	C5ar2	PREDICTED: Rattus norvegicus complement component 5a receptor 2 (C5ar2), transcript variant X1, mRNA [XM_006228352]	FALSE	445269	XM_006228352	complement component 5a receptor 2		GO:0050679|GO:2000482|GO:0004930|GO:0007200|GO:0032720|GO:0045177|GO:0050900|GO:0007204|GO:0006954|GO:0009925|GO:1900165|GO:0007186|GO:0060326|GO:0005887|GO:0090024|GO:0070374|GO:0016021|GO:0004878	XM_006228352		GTTCAAAGAATTTTTGGTTAATTTACTGGACCAGAGAGCCTCTTTAGAAAGCCTTTTGAA
A_64_P065117	-3.02168	-1.59535	3.02168	down	3.70624	5.30159	Not Detected	Detected	Olr1057	Rattus norvegicus olfactory receptor 1057 (Olr1057), mRNA [NM_001000072]	FALSE	288866	NM_001000072	olfactory receptor 1057	chr7:7912978-7912919	GO:0050911|GO:0004984|GO:0007186|GO:0016021	NM_001000072	Rn.143353	GTGCTCAACACTTCAGTTGCCCCTTTGTTGAACCCATTCATTTATACACTGAGGAATAAA
A_42_P728032	-2.43892	-1.28624	2.43892	down	12.2418	13.5281	Detected	Detected	Gas1	PREDICTED: Rattus norvegicus growth arrest-specific 1 (Gas1), mRNA [XM_001066058]	FALSE	683470	XM_001066058	growth arrest-specific 1		GO:0035924|GO:0030308|GO:0008284|GO:0005886|GO:0060628|GO:0050680|GO:0048706|GO:0048592|GO:0045879|GO:0009953|GO:0048598|GO:0048701|GO:0045880|GO:0048589|GO:0007411|GO:2001240|GO:0042476|GO:0060021|GO:0021904|GO:0042474|GO:0043010|GO:0042473|GO:0046658|GO:0050679|GO:0043066|GO:0021587|GO:0002053|GO:0012501|GO:0045165|GO:0016020|GO:0008589|GO:0045930|GO:0010955|GO:0042733	XM_001066058	Rn.216556	AGGAATCCACTCCCGCAGCCTATTTTAGGTGTGCCCTGTGTAGAAGAACAGACTTAAAAA
A_44_P1362406	-2.20928	-1.14358	2.20928	down	2.86964	4.01321	Not Detected	Detected	LOC102556096	PREDICTED: Rattus norvegicus pyrin domain-containing protein 3-like (LOC102556096), transcript variant X7, mRNA [XM_008763584]	FALSE	102556096	XM_008763584	pyrin domain-containing protein 3-like	chr13:89653708-89653649		XM_008763584	Rn.226836	AACAGTATCCAGTGGTTTCAATAAATCTCAGATGACTCCAGCCACAGTGTCCAGCAGTGT
A_44_P960487	-5.88529	-2.55711	5.88529	down	6.45446	9.01158	Detected	Detected			FALSE		FQ224877		chr9:92571351-92571410			Rn.165462	GTCTTTGAGCAGTTTCTCAGCATTGGCATTGCTTTGTGGACTGATGTGTGGTGCAATGTA
A_44_P529753	-2.93854	-1.5551	2.93854	down	3.89174	5.44684	Not Detected	Detected		AGENCOURT_66814088 NIH_MGC_365 Rattus norvegicus cDNA clone IMAGE:8363938 5', mRNA sequence [DY312400]	FALSE		DY312400		chr14:97080376-97080435			Rn.207014	CCAAGCAAAGTCCACAATCAGGTATGAAACCCCATTTTGAGCCTTTCATTTTATCACTCA
A_64_P091169	-2.75352	-1.46128	2.75352	down	3.63015	5.09143	Not Detected	Detected	Tm4sf20	Rattus norvegicus transmembrane 4 L six family member 20 (Tm4sf20), mRNA [NM_001109618]	FALSE	691066	NM_001109618	transmembrane 4 L six family member 20	chr9:82074101-82074042	GO:0005886|GO:0005789|GO:0016021|GO:0005925|GO:0045861	NM_001109618	Rn.146111	TCATCCCAAAGTGAAAGGAAAATGCTGCATTTAACTGAGAGGCACACAGCAGCAAGTCCT
A_44_P1109679	-2.57012	-1.36184	2.57012	down	8.27696	9.6388	Detected	Detected	Fbxl16	PREDICTED: Rattus norvegicus F-box and leucine-rich repeat protein 16 (Fbxl16), transcript variant X2, mRNA [XM_017597442]	FALSE	494223	XM_017597442	F-box and leucine-rich repeat protein 16	chr10:15087028-15087087	GO:0005737|GO:0004842	XM_017597442		CGGAAGATATAACCTTATATTTGGTAAGTGTTTCTTGTGCTATTTTATCACGTGACCTGT
A_44_P1100044	-2.26095	-1.17693	2.26095	down	2.858	4.03493	Not Detected	Detected	LOC103690721	PREDICTED: Rattus norvegicus double homeobox protein 1-like (LOC103690721), mRNA [XM_008758278]	FALSE	103690721	XM_008758278	double homeobox protein 1-like	chr20:38266402-38266461		XM_008758278		GATGTGCCTGCTTCACAAGTGCAGGATGTGGCAACCGGAGGTCTCAGTGGCAAGGATTAG
A_44_P1090822	-2.88069	-1.52642	2.88069	down	2.84141	4.36783	Not Detected	Detected	LOC100359972	PREDICTED: Rattus norvegicus osteoclast-associated receptor-like (LOC100359972), transcript variant X2, mRNA [XM_017589924]	FALSE	100359972	XM_017589924	osteoclast-associated receptor-like	chr1:63975312-63975371		XM_017589924	Rn.140574	TTGTGTACCCTCCTGGATATCATTGGCACTATGTATGTAGTATGCAAATTAGGTACCTTT
A_44_P273355	12.1935	3.60804	12.1935	up	5.17625	1.56821	Detected	Not Detected	Cxcr1	Rattus norvegicus C-X-C motif chemokine receptor 1 (Cxcr1), mRNA [NM_019310]	FALSE	54258	NM_019310	C-X-C motif chemokine receptor 1	chr9:73510606-73510547	GO:0008284|GO:0070098|GO:0005886|GO:0009986|GO:0030593|GO:0007200|GO:0004918|GO:0019959|GO:0042629|GO:0031623|GO:0006968|GO:0038112|GO:0016021|GO:0042119|GO:0007166	NM_019310	Rn.138115	CCTTTGTTGGCCAAAGTTTTCGCCATGAATTCCTCAAGATCCTTGCTAACCTGGTTCACA
A_44_P1139435	-5.57058	-2.47783	5.57058	down	1.60147	4.07929	Not Detected	Detected	LOC102551515	PREDICTED: Rattus norvegicus uncharacterized LOC102551515 (LOC102551515), transcript variant X1, ncRNA [XR_001834647]	FALSE	102551515	XR_001834647	uncharacterized LOC102551515	chr19:21135033-21135092		XR_001834647		CCAAAACCACAACACAGTGGCAACTGGGTGTTTCTTTGTTTTGTTTCATTTTTTGTTTTT
A_64_P001229	2.18554	1.12799	2.18554	up	14.5245	13.3965	Detected	Detected	Wisp1	Rattus norvegicus WNT1 inducible signaling pathway protein 1 (Wisp1), mRNA [NM_031716]	FALSE	65154	NM_031716	WNT1 inducible signaling pathway protein 1	chr7:104291538-104291597	GO:0005578|GO:0007267|GO:0005576|GO:0005575|GO:0048661|GO:0001558|GO:0005615|GO:0061051|GO:0005829|GO:0003674|GO:0007165|GO:0005178|GO:0060548|GO:0016055|GO:0007155|GO:0008201|GO:0005520	NM_031716	Rn.63486	CAAGTCACCAAACATGTTCTAGGTGAGGAAAATACTTGCACCATTTTGATTTGAAATTGA
A_42_P736919	-2.21644	-1.14824	2.21644	down	2.84829	3.99653	Not Detected	Detected		UI-R-CA1-bjr-a-06-0-UI.s1 UI-R-CA1 Rattus norvegicus cDNA clone UI-R-CA1-bjr-a-06-0-UI 3', mRNA sequence [BF409807]	FALSE		BF409807		chr10:82794645-82794704			Rn.63071	TCAAAGGCCTGTGTAAGACTCTCCATCTGTTACCCTTGGCGCACTGGTCACCCTGGACTT
A_44_P111212	-3.04142	-1.60475	3.04142	down	2.39464	3.99939	Not Detected	Detected	Clvs1	Rattus norvegicus clavesin 1 (Clvs1), mRNA [NM_001108969]	FALSE	366311	NM_001108969	clavesin 1	chr5:23335849-23335908	GO:0005802|GO:0005215|GO:0031901|GO:0030136|GO:0080025|GO:0006810|GO:0007040|GO:0005768	NM_001108969	Rn.168299	ACACCAATTCACTTTGTATAGACCTTTTGAATCATAAAATAAGAACCTTCACAAATATCT
A_44_P406636	-2.09399	-1.06626	2.09399	down	9.49221	10.5585	Detected	Detected	Abca1	ATP binding cassette subfamily A member 1 [Source:RGD Symbol;Acc:631344] [ENSRNOT00000024564]	FALSE	313210	XM_008763708	ATP binding cassette subfamily A member 1	chr5:70490745-70490686	GO:0008509|GO:0031267|GO:0071300|GO:0030301|GO:0043231|GO:0071397|GO:0015914|GO:0034364|GO:0006497|GO:0051117|GO:0015917|GO:0019905|GO:0042632|GO:0033344|GO:0005794|GO:0009986|GO:0050702|GO:0043691|GO:0005548|GO:0038027|GO:0055099|GO:0055098|GO:0007186|GO:0005887|GO:0042157|GO:0055091|GO:0045121|GO:0007040|GO:0009897|GO:0032367|GO:0042158|GO:0048471|GO:0005886|GO:0017127|GO:0030819|GO:0042626|GO:…	XM_008763708	Rn.148916	AATTTGTACTCTCGATACTATTAACTGGTAATAGTGTAATGCCACAGTAATACTGTTCCG
A_44_P1128068	-4.00992	-2.00357	4.00992	down	2.03227	4.03584	Not Detected	Detected	LOC102547249	PREDICTED: Rattus norvegicus uncharacterized LOC102547249 (LOC102547249), transcript variant X3, ncRNA [XR_001838873]	FALSE	102547249	XR_001838873	uncharacterized LOC102547249	chr7:59758273-59758332		XR_001838873		GAATGAATTGACTGTATACTGACCTGATTTTGCCCTATGCTATCTGTCTTTCTCCCAGGA
A_44_P1161295	6.56247	2.71424	6.56247	up	4.40954	1.6953	Detected	Not Detected	LOC103690357	PREDICTED: Rattus norvegicus DNA repair endonuclease XPF-like (LOC103690357), transcript variant X1, mRNA [XM_008774079]	FALSE	103690357	XM_008774079	DNA repair endonuclease XPF-like	chr10:2169683-2169624		XM_008774079		CAAGATCCTTTTTGAAGGAAGGTCCAAATGAAGATCTCCTGAACTTCATTTTTCTCATTT
A_64_P132507	-2.01462	-1.01051	2.01462	down	4.36839	5.37889	Detected	Detected	LOC684170	similar to olfactory receptor 566 [Source:RGD Symbol;Acc:1593886] [ENSRNOT00000067344]	FALSE	684170	XM_001069917	similar to olfactory receptor 566	chr1:160527159-160527218	GO:0050911|GO:0004984|GO:0007186|GO:0005886|GO:0004930|GO:0016021	XM_001069917		TGTCTTGTCTTATGTACTGATCATTCGCTCTGTCTTCACTATTGCCTCCTCTGAAGGACG
A_44_P558973	2.00115	1.00083	2.00115	up	5.5231	4.52227	Detected	Detected		UI-R-BO1-aix-e-03-0-UI.s1 UI-R-BO1 Rattus norvegicus cDNA clone UI-R-BO1-aix-e-03-0-UI 3', mRNA sequence [AW526473]	FALSE		AW526473		chr8:051110774-051110715			Rn.163757	CCCTCATATTGCAGTGGTTCTATCAGAAGTTAAAATGAAGACAAGAAAAAGAAATATCCT
A_64_P249785	-2.42708	-1.27922	2.42708	down	4.62846	5.90768	Detected	Detected	Sez6	Rattus norvegicus seizure related 6 homolog (Sez6), mRNA [NM_001105754]	FALSE	192247	NM_001105754	seizure related 6 homolog	chr10:64020948-64021007	GO:0008344|GO:0048471|GO:0005783|GO:0060079|GO:0005615|GO:0060074|GO:0043197|GO:0021680|GO:0043198|GO:0090036|GO:0043025|GO:0050773|GO:0016021|GO:2000171|GO:1900006	NM_001105754	Rn.52541	GGCTCCAGCCAGAGAACAATCTTTTATTTCTGTTGTTTCCTTATTAAAATGGTGTTTTGG
A_44_P222186	-2.85375	-1.51286	2.85375	down	2.6706	4.18345	Not Detected	Detected	Pdzk1	Rattus norvegicus PDZ domain containing 1 (Pdzk1), mRNA [NM_031712]	FALSE	65144	NM_031712	PDZ domain containing 1	chr2:191674545-191674604	GO:0005515|GO:0005886|GO:0090314|GO:0031528|GO:0046907|GO:0030301|GO:0031526|GO:0005124|GO:0030165|GO:0032403|GO:0005622|GO:0044070|GO:0016324|GO:0006810|GO:0045121|GO:0015879|GO:0034767|GO:0090002|GO:0070062	NM_031712	Rn.19842	AGCACGTCACTCTGTTGGTCTGTGGAAAGGTGGCCTACAGCTATTTTCAAGCTAAGAAAA
A_64_P115506	-3.76219	-1.91157	3.76219	down	7.90528	9.81685	Detected	Detected	Krt18	Rattus norvegicus keratin 18 (Krt18), mRNA [NM_053976]	FALSE	294853	NM_053976	keratin 18		GO:0005882|GO:0043066|GO:0005815|GO:0045104|GO:0003723|GO:0034451|GO:0097284|GO:0005730|GO:0097191|GO:0016363|GO:0033209|GO:0071944|GO:0005829|GO:0003674|GO:0008150|GO:0005737|GO:0005913|GO:0005198|GO:0097110|GO:0045095|GO:0043000|GO:0070062	NM_053976	Rn.103924	TAAGGCTCAGAAGAAGGGAACCCCTTGGGGACTGAGGGACCAATAAAAGTTTAGAATCCA
A_44_P1134815	2.08073	1.05709	2.08073	up	5.10328	4.0462	Detected	Detected			FALSE				chr14:017809113-017809172				ACCTACCTACCATGTGCTATGTGAACTAAGAGATGATTTAACCCAGCGGAGGGTGGAAAA
A_64_P129850	-2.37631	-1.24872	2.37631	down	3.75467	5.00339	Not Detected	Detected	Prm3	Rattus norvegicus protamine 3 (Prm3), mRNA [NM_001002855]	FALSE	442921	NM_001002855	protamine 3	chr10:4815222-4815281	GO:0005737|GO:0030261|GO:0007275|GO:0005634|GO:0030317|GO:0007283|GO:0000786|GO:0003677|GO:0030154	NM_001002855	Rn.126718	AGTGGGTGCCCATTGCCATGCCAGAGGAAGAGGACATTCAGAAAAGAATAAAGAGTCTCC
A_43_P11052	-2.64856	-1.40521	2.64856	down	8.28549	9.6907	Detected	Detected	Cops7b	Rattus norvegicus COP9 signalosome subunit 7B (Cops7b), mRNA [NM_001108807]	FALSE	363273	NM_001108807	COP9 signalosome subunit 7B	chr9:85378387-85378446	GO:0000338|GO:0008180|GO:0005654	NM_001108807	Rn.33834	CTGGGGTAGGAGTGGTGGTGCCGAAGCCCCTCAGACTGGTGAAGGACCATTGCTGCTTCT
A_44_P1153853	-5.14687	-2.36369	5.14687	down	1.80615	4.16984	Not Detected	Detected	Mstn	myostatin [Source:RGD Symbol;Acc:3115] [ENSRNOT00000038093]	FALSE	29152	FQ224469	myostatin	chr9:45425671-45425612	GO:0051898|GO:0048632|GO:0043627|GO:0009408|GO:0045471|GO:2000818|GO:0060395|GO:0005615|GO:0046716|GO:0045662|GO:0042803|GO:0042802|GO:0003674|GO:0005737|GO:0051602|GO:0043408|GO:0022602|GO:0007179|GO:0043403|GO:0048468|GO:0008201|GO:0033673|GO:0014850|GO:0046627|GO:0010862|GO:0005102|GO:0051384|GO:0014732|GO:0042981|GO:0033574|GO:0005160|GO:0005125|GO:0009629|GO:0014741|GO:0045893|GO:0008083|GO:…		Rn.44460	GAAGTTTCAGTGGCCATTGTGTTCAAATCTCAATGCCCCACTATTTTAAAAATTATAAGC
A_44_P1135152	-4.26864	-2.09378	4.26864	down	2.5973	4.69108	Not Detected	Detected			FALSE				chr14:074282746-074282687				AGGGCACTGGTTTCATTTCCAAGATCTTCTCCCTCATCATCTCAGCATCTCTCAAAGATA
A_44_P1123722	2.14664	1.10208	2.14664	up	4.03761	2.93553	Detected	Not Detected			FALSE				chr4:078017035-078017094				TATTCATTACGGCCACATTTGGAGGAGGAACAAAGGTCCAGTGAACCCCAAATCAGTCTT
A_64_P140781	-2.14908	-1.10372	2.14908	down	4.36865	5.47237	Detected	Detected	Slc51a	Rattus norvegicus solute carrier family 51, alpha subunit (Slc51a), mRNA [NM_001107087]	FALSE	303879	NM_001107087	solute carrier family 51, alpha subunit	chr11:70129769-70129828	GO:0043234|GO:0005215|GO:0046982|GO:0005886|GO:0015721|GO:0006810|GO:0005789|GO:0016021|GO:0042803	NM_001107087	Rn.19056	AGTCTTTCTCAGGAAAGTTTTGTAATAAATGGTGAAAGCAGAGATGCTTGCACAAAATAC
A_44_P1089756	-2.15847	-1.11001	2.15847	down	2.9124	4.02242	Not Detected	Detected	Scgb2a2	Rattus norvegicus secretoglobin, family 2A, member 2 (Scgb2a2), mRNA [NM_203333]	FALSE	361725	NM_203333	secretoglobin, family 2A, member 2	chr1:212300369-212300428	GO:0051262|GO:0046982|GO:0005615|GO:0005496|GO:0030521	NM_203333	Rn.103180	CTGGCAATGGCCAAGCAACTGATAACACAGATCATAACTCTTCTTTCTTGACCCCTTTTT
A_64_P022552	-2.48171	-1.31134	2.48171	down	4.41341	5.72475	Detected	Detected	Fbxo41	Rattus norvegicus F-box protein 41 (Fbxo41), mRNA [NM_001107871]	FALSE	312504	NM_001107871	F-box protein 41	chr4:119725961-119725902	GO:0004842	NM_001107871	Rn.147439	AGCCTTGTCCCCAGGAGTCACAGGCAACAGCACAACTTTCCTCCTTCAGTGGCCCAGAAA
A_64_P067613	-2.02229	-1.01599	2.02229	down	4.32339	5.33938	Detected	Detected	Pgr	Rattus norvegicus progesterone receptor (Pgr), mRNA [NM_022847]	FALSE	25154	NM_022847	progesterone receptor	chr8:5845716-5845775	GO:0005515|GO:0043627|GO:0003700|GO:0006366|GO:0001553|GO:0003707|GO:0030879|GO:0042220|GO:0051117|GO:0004879|GO:0005496|GO:0050678|GO:0050847|GO:0048286|GO:0060180|GO:0001542|GO:0000978|GO:0032570|GO:0016101|GO:0008270|GO:0002070|GO:0019899|GO:0045893|GO:0045892|GO:0030424|GO:0043005|GO:0008284|GO:0005886|GO:0005783|GO:0042562|GO:0005634|GO:0030425|GO:0014911|GO:0005829|GO:0071372|GO:0005739|GO:…	NM_022847	Rn.10303	GAAAGCCTTACGTGTATACATATCACACTGTAAACTTAGGAGAAAACCAATGAAATTTGG
A_64_P035766	-2.28076	-1.18952	2.28076	down	5.39349	6.58301	Detected	Detected		maestro heat-like repeat family member 2B [Source:RGD Symbol;Acc:1305413] [ENSRNOT00000060376]	FALSE		XM_017593723		chr2:54117266-54117325		XM_017593723		ATTATTCTCCATTTGACCAATCGATATGTGGAGTTATTAGACAGAGAGCAACTCACCATG
A_44_P1102673	-2.14133	-1.09851	2.14133	down	5.73249	6.831	Detected	Detected		S65415 protoplast regeneration and killer toxin resistance gene {Saccharomyces cerevisiae} (exp=-1; wgp=0; cg=0), partial (3%) [TC595377]	FALSE				chr2:153118375-153118434				GGCAGGTGTAGAGGATGTAGCTTTTTCCGAAACATCAAAATAAAGCTGGGAGAACCATCA
A_44_P1101878	-3.7022	-1.88838	3.7022	down	2.20079	4.08917	Not Detected	Detected	Gldc	PREDICTED: Rattus norvegicus glycine decarboxylase (Gldc), transcript variant X2, mRNA [XM_006231211]	FALSE	309312	XM_006231211	glycine decarboxylase	chr1:233859601-233859542	GO:0005960|GO:0005886|GO:0005634|GO:0004375|GO:0016829|GO:0005739|GO:0030170|GO:0016594|GO:0019464|GO:0046983|GO:0006546|GO:0019899|GO:0055114	XM_006231211		GGCGCTGTCTGAGTGCGATGACATTTATGATTCTTTTTTAAAGCTTATTTCTGAGACACA
A_44_P188280	-2.06865	-1.04869	2.06865	down	7.31104	8.35972	Detected	Detected	Adrb2	Rattus norvegicus adrenoceptor beta 2 (Adrb2), mRNA [NM_012492]	FALSE	24176	NM_012492	adrenoceptor beta 2	chr18:58175613-58175554	GO:0005515|GO:0043627|GO:0045453|GO:0004941|GO:0009409|GO:0002024|GO:0043268|GO:0002025|GO:0015459|GO:0010739|GO:0032403|GO:0042803|GO:0043231|GO:0010765|GO:0031398|GO:0045823|GO:0008306|GO:0007565|GO:0030501|GO:0008179|GO:0007568|GO:0035240|GO:0032781|GO:0030165|GO:0006898|GO:0002032|GO:0043235|GO:0001889|GO:0001993|GO:0048633|GO:0007186|GO:0005887|GO:0042060|GO:0002028|GO:0032570|GO:0035811|GO:…	NM_012492	Rn.10206	GGTACTGTGCCTAGCCTTAGCATTGACTCTCAAGGGAGGAACTGTAACACAAACGACTCG
A_44_P290187	-3.70552	-1.88968	3.70552	down	9.06883	10.9585	Detected	Detected	Sfrp4	Rattus norvegicus secreted frizzled-related protein 4 (Sfrp4), mRNA [NM_053544]	FALSE	89803	NM_053544	secreted frizzled-related protein 4	chr17:53122038-53121979	GO:0017147|GO:0008285|GO:0090263|GO:0043434|GO:0005634|GO:0005615|GO:0030154|GO:0043433|GO:0046697|GO:2000051|GO:0005737|GO:0046329|GO:0016055|GO:0030510|GO:0090090|GO:0032355|GO:0042813|GO:0007565|GO:0043065|GO:0009986|GO:2000119|GO:0004930|GO:0060056|GO:0055062|GO:0051384|GO:0007275|GO:0005576|GO:0010628|GO:0045606|GO:0007186|GO:0060349|GO:0016021|GO:0002092|GO:0035567	NM_053544	Rn.10788	TTTCTCTTTAAACCACAGATCCCTGTTATTTGTCAGTTTTCTTTTATGGAAAGGTACCTG
A_44_P1153878	-2.89524	-1.53368	2.89524	down	3.09514	4.62883	Not Detected	Detected	Slc10a2	Rattus norvegicus solute carrier family 10 member 2 (Slc10a2), mRNA [NM_017222]	FALSE	29500	NM_017222	solute carrier family 10 member 2	chr16:89955701-89955760	GO:0005902|GO:0016324|GO:0000502|GO:0015721|GO:0008508|GO:0008206|GO:0005634|GO:0016021|GO:0006814|GO:0055085	NM_017222	Rn.85891	TTCACCTTCCCACTCATCTATACTGTTTTCCAGCTCGTCTTTGCAGCAATAATATTAGGA
A_44_P111825	-3.17642	-1.6674	3.17642	down	2.37608	4.04348	Not Detected	Detected	Adtrp	Rattus norvegicus androgen-dependent TFPI-regulating protein (Adtrp), mRNA [NM_001014144]	FALSE	361228	NM_001014144	androgen-dependent TFPI-regulating protein	chr17:28828130-28828189	GO:0005886|GO:0016021|GO:0012505	NM_001014144	Rn.16893	CTAAAAAGAGTCATCGGAAGGAAAGACATCAAGTTCATCACCTACTTCAGAGATCTGCTT
A_44_P669819	-2.08006	-1.05662	2.08006	down	4.03507	5.09169	Not Detected	Detected	Adcy1	PREDICTED: Rattus norvegicus adenylate cyclase 1 (Adcy1), transcript variant X2, mRNA [XM_008770320]	FALSE	305509	XM_008770320	adenylate cyclase 1	chr14:87926378-87926437	GO:0005886|GO:0007616|GO:0042493|GO:0008294|GO:0005634|GO:0004383|GO:0007409|GO:0035556|GO:0008074|GO:0007165|GO:0005737|GO:0010226|GO:0004016|GO:0000166|GO:0006182|GO:0042752|GO:0006171|GO:0007623|GO:0016021|GO:0070062	XM_008770320		CCTTGGGGTTTGGTGATAAACGACTTTCTTTTTACTTGTGATAAAAATGTATTATATTGC
A_44_P1106287	-2.19561	-1.13462	2.19561	down	4.23886	5.37348	Not Detected	Detected	Pla2g2f	PREDICTED: Rattus norvegicus phospholipase A2, group IIF (Pla2g2f), transcript variant X1, mRNA [XM_008764289]	FALSE	690388	XM_008764289	phospholipase A2, group IIF	chr5:157562781-157562722	GO:0016042|GO:0005509|GO:0004623|GO:0005576|GO:0006644|GO:0050482|GO:0042130	XM_008764289		TGAGTTTTGACTTCAGACTTGTGGGCTCCTCCATAGGTATATACCTATAGAGTGGGCTAG
A_64_P067659	-2.32533	-1.21743	2.32533	down	5.67968	6.89711	Detected	Detected	Aldh1a1	Rattus norvegicus aldehyde dehydrogenase 1 family, member A1 (Aldh1a1), mRNA [NM_022407]	FALSE	24188	NM_022407	aldehyde dehydrogenase 1 family, member A1	chr1:223773152-223773211	GO:0014070|GO:0001758|GO:0045471|GO:0005634|GO:0005829|GO:0042802|GO:0005737|GO:0051287|GO:0051289|GO:0042573|GO:0042572|GO:0018479|GO:0032526|GO:0006979|GO:0002138|GO:0032355|GO:0070062|GO:0048048|GO:0043065|GO:0001822|GO:0042493|GO:0004029|GO:0004028|GO:0001523|GO:0001889|GO:0042905|GO:0007494|GO:0042904|GO:0002072|GO:0055114	NM_022407	Rn.6132	CCATGCCTGCTTATCAAATGAAATGCCCAGCTGTAATTAGAATGCAAAGCTAATAAAGGG
A_44_P1143939	2.26399	1.17887	2.26399	up	5.07261	3.89374	Detected	Not Detected	LOC103691774	PREDICTED: Rattus norvegicus uncharacterized LOC103691774 (LOC103691774), transcript variant X1, ncRNA [XR_001837091]	FALSE	103691774	XR_001837091	uncharacterized LOC103691774	chr4:99824889-99822280		XR_001837091		ATATATGGATATATTATCAGCTATCCCGTGCCGGGGACCAGCCCCACATTAGTCTTCTTT
A_44_P1127050	-3.83596	-1.93959	3.83596	down	2.1398	4.07939	Not Detected	Detected	LOC102546647	PREDICTED: Rattus norvegicus uncharacterized LOC102546647 (LOC102546647), transcript variant X2, ncRNA [XR_347359]	FALSE	102546647	XR_347359	uncharacterized LOC102546647	chr6:102876462-102876403		XR_347359		CACACCCTTATCTGTGTATTTGTCTCCTATCTACTTCTAGATAAACTAAAGTTCATGTGA
A_44_P1161349	-2.1702	-1.11783	2.1702	down	4.93401	6.05183	Detected	Detected	RGD1561730	PREDICTED: Rattus norvegicus similar to cell surface receptor FDFACT (RGD1561730), transcript variant X7, mRNA [XM_008759372]	FALSE	498169	XM_008759372	similar to cell surface receptor FDFACT	chr12:20435883-20435143	GO:0016021	XM_008759372		ATTCATGGAACCAAGAGAATCTGGGTCCTGTGTGTTGCTGCATTGTTTCCTTCCTCCTTT
A_64_P093088	-2.27168	-1.18376	2.27168	down	3.43764	4.6214	Not Detected	Detected	Olr1206	Rattus norvegicus olfactory receptor 1206 (Olr1206), mRNA [NM_001000816]	FALSE	405103	NM_001000816	olfactory receptor 1206	chr8:39422564-39422623	GO:0050911|GO:0004984|GO:0007186|GO:0005886|GO:0004930|GO:0005549|GO:0016021	NM_001000816	Rn.143552	TATCTACAGTATAAGGAATAAGGATGTCCACCTTGCACTGAGAAAAACGATGAAAAGGAG
A_44_P1121830	2.83599	1.50385	2.83599	up	4.22882	2.72497	Detected	Not Detected	LOC102556209	PREDICTED: Rattus norvegicus uncharacterized LOC102556209 (LOC102556209), transcript variant X2, ncRNA [XR_591512]	FALSE	102556209	XR_591512	uncharacterized LOC102556209	chr3:40603480-40603539		XR_591512		TATCTGTCAAGCTCTATGTGCTGTGGTCTGAATGTGATATGTCCACCTATAGGCCCATGT
A_42_P567268	2.01622	1.01165	2.01622	up	16.8957	15.8841	Detected	Detected	Mt2A	Rattus norvegicus metallothionein 2A (Mt2A), mRNA [NM_001137564]	FALSE	689415	NM_001137564	metallothionein 2A	chr19:11267893-11267834	GO:0071294|GO:0048471|GO:0007263|GO:0006882|GO:0005634|GO:0005575|GO:0048143|GO:0046870|GO:0035690|GO:0036016|GO:0036018|GO:0010273|GO:0005737|GO:0008144|GO:0008270|GO:0045926	NM_001137564	Rn.115549	TTTTTTGTACAACCCTGACCGGTTCTCCACACTTTTTTCTATAAAGCATGTAACTGACAA
A_44_P1366944	-3.97396	-1.99058	3.97396	down	2.51564	4.50622	Not Detected	Detected			FALSE				chr9:16504724-16504668				GTCATTTACGATTTGGATGAATTCTTGAAGTTATTGGCAGAGGTGCTGGTTTCCCATTAA
A_44_P652746	-2.03769	-1.02694	2.03769	down	11.9179	12.9448	Detected	Detected	Ube3b	Rattus norvegicus ubiquitin protein ligase E3B (Ube3b), mRNA [NM_001143894]	FALSE	687633	NM_001143894	ubiquitin protein ligase E3B		GO:0005737|GO:0004842|GO:0016567	NM_001143894	Rn.216438	AGGAGAGAGTGGGGTGTAAGCACTGATACCAGCTTGACCTGTTTGGTTTTGACCTAAGGT
A_64_P050348	-4.26839	-2.09369	4.26839	down	1.96769	4.06138	Not Detected	Detected		Morf4 family associated protein 1 [Source:RGD Symbol;Acc:628631] [ENSRNOT00000088221]	FALSE		AY325216		chr14:79581742-79581801				ATAGATTTGACAGGTATGTGCCAGGTCTTGGCTTCCCTACACAATATCAGGAAGAAGGAG
A_44_P1107623	-2.09998	-1.07038	2.09998	down	5.95443	7.02481	Detected	Detected	Nsmce2	PREDICTED: Rattus norvegicus NSE2/MMS21 homolog, SMC5-SMC6 complex SUMO ligase (Nsmce2), transcript variant X4, mRNA [XM_017594760]	FALSE	299957	XM_017594760	NSE2/MMS21 homolog, SMC5-SMC6 complex SUMO ligase	chr7:96335460-96335519	GO:0000781|GO:0004842|GO:0016567|GO:0030915|GO:0016874|GO:0016925|GO:0045842|GO:0005634|GO:0006303|GO:0016604|GO:0000724|GO:0016605|GO:0019789|GO:0000722|GO:0034184|GO:0008270|GO:0090398|GO:0051301	XM_017594760		GCTGAGGAAAAGCAGATTCATTTGTTCCTGTAACAAAATAATCAAATGTGTTTCTGTGGA
A_44_P1127307	-2.02026	-1.01454	2.02026	down	3.96045	4.97499	Not Detected	Detected	LOC103692697	PREDICTED: Rattus norvegicus uncharacterized LOC103692697 (LOC103692697), ncRNA [XR_593176]	FALSE	103692697	XR_593176	uncharacterized LOC103692697	chr6:128530688-128530747		XR_593176		TAAATTGATGGGCAAGAACTAGAGGCTGCAGTTTCAGTGGTGACTTCGCTGTGTTCGTTT
A_44_P1105627	-4.4428	-2.15147	4.4428	down	1.91695	4.06842	Not Detected	Detected	Atp8b5p	ATPase, class I, type 8B, member 5, pseudogene [Source:RGD Symbol;Acc:1587460] [ENSRNOT00000071201]	FALSE	691125	XM_017593722	ATPase, class I, type 8B, member 5, pseudogene	chr5:59850190-59850249	GO:0005794|GO:0000287|GO:0005886|GO:0001669|GO:0004012|GO:0007030|GO:0016021|GO:0005524|GO:0045332	XM_017593722		TTCTTCAACGGCTTCTCCGCACAGACAGTTTACGACATCTGGTTCATCACTTTCTACAAT
A_64_P149426	-3.21594	-1.68524	3.21594	down	11.185	12.8702	Detected	Detected	Pacs1	Rattus norvegicus phosphofurin acidic cluster sorting protein 1 (Pacs1), mRNA [NM_134406]	FALSE	171444	NM_134406	phosphofurin acidic cluster sorting protein 1	chr1:207751014-207750955	GO:0048471|GO:0005794|GO:0030137|GO:0072661|GO:0034613|GO:0044325|GO:0032092|GO:0000042	NM_134406	Rn.154425	GGGTGGGAAGACTGGGGCCATGTTGGGTTTTTTCATTCAATAAACTGGTGATTTCTTACC
A_44_P1115130	-5.30523	-2.40742	5.30523	down	1.60601	4.01343	Not Detected	Detected	LOC100910555	PREDICTED: Rattus norvegicus uncharacterized LOC100910555 (LOC100910555), mRNA [XM_006255167]	FALSE	100910555	XM_006255167	uncharacterized LOC100910555	chrUn:41071790-41071849		XM_006255167		TTCGATGTAGATTTATGGTTGCTTGATTTGGGTTCGTTGTTATTGTTGTTTTAAGACAGG
A_44_P1104240	-2.76966	-1.46971	2.76966	down	3.41234	4.88205	Not Detected	Detected	Nfatc2	PREDICTED: Rattus norvegicus nuclear factor of activated T-cells 2 (Nfatc2), transcript variant X4, mRNA [XM_017591801]	FALSE	311658	XM_017591801	nuclear factor of activated T-cells 2	chr3:159678762-159678703	GO:0050853|GO:0000790|GO:0003700|GO:0044212|GO:0006366|GO:0030890|GO:0000981|GO:0005634|GO:0001816|GO:0005829|GO:0003674|GO:0005737|GO:0045944|GO:0005667|GO:0000976|GO:0042493|GO:0033173|GO:0000122|GO:0000978|GO:0014904|GO:0006974|GO:0043565|GO:0010628|GO:0001078|GO:0008150|GO:0001077|GO:0016477|GO:0003682|GO:0030529|GO:0005654|GO:0045893|GO:0008134	XM_017591801		TCACTGGTTCTCCATTGTTTGGTGCTTGGCTTGTCTTCTTCCATAGGTTCTGTTCAGTGT
A_44_P1109194	-2.32317	-1.21609	2.32317	down	4.0712	5.2873	Not Detected	Detected	Icos	PREDICTED: Rattus norvegicus inducible T-cell co-stimulator (Icos), transcript variant X4, mRNA [XM_006245038]	FALSE	64545	XM_006245038	inducible T-cell co-stimulator		GO:0003674|GO:0016337|GO:0002517|GO:0005887|GO:0031295|GO:0016021|GO:0009897	XM_006245038	Rn.168816	TTGTTTTCATCTCTTGACTAAGCTCCTGTCAAGCTTCTCCATTGCGAAGTGATTCTGCCC
A_44_P221885	-5.88752	-2.55766	5.88752	down	2.02711	4.58477	Not Detected	Detected	Rasgef1b	PREDICTED: Rattus norvegicus RasGEF domain family, member 1B (Rasgef1b), transcript variant X1, mRNA [XM_017599427]	FALSE	100361238	XM_017599427	RasGEF domain family, member 1B	chr14:11693704-11693763	GO:0043547|GO:0005622|GO:0007264|GO:0005088	XM_017599427	Rn.156229	ACTGTTGGATCGCCCATCCTGTGGGAAGGGACCGTGTTTTCTTTACCCTTCTGAGCTGTT
A_43_P10333	-3.71131	-1.89193	3.71131	down	6.18938	8.08131	Detected	Detected	Efemp1	Rattus norvegicus EGF-containing fibulin-like extracellular matrix protein 1 (Efemp1), mRNA [NM_001012039]	FALSE	305604	NM_001012039	EGF-containing fibulin-like extracellular matrix protein 1	chr14:109828462-109828521	GO:0005515|GO:0005154|GO:0006355|GO:0008284|GO:0005509|GO:0018108|GO:0005615|GO:0005604|GO:0031012|GO:0005006|GO:0008150|GO:0005737|GO:0031346|GO:0007173|GO:0048050|GO:0010977|GO:0043010|GO:0032331|GO:0008083|GO:0070062|GO:0048048	NM_001012039	Rn.163265	AAATGGGGCCAAGCAATGATACTGTTCTGTGGTGAATAGAGAAATATACACCTCCACAAA
A_44_P1163484	2.15291	1.10628	2.15291	up	4.48972	3.38344	Detected	Not Detected	LOC102557581	PREDICTED: Rattus norvegicus uncharacterized LOC102557581 (LOC102557581), ncRNA [XR_349501]	FALSE	102557581	XR_349501	uncharacterized LOC102557581	chr6:135263129-135263188		XR_349501		ATTCAGTGTTTCTTGGAACGTTCTTGCTAATACTTGAGGGGTCCTGGAGTGATCATGGAA
A_44_P1360662	-5.15745	-2.36666	5.15745	down	2.46724	4.8339	Not Detected	Detected			FALSE				chr15:034093958-034093899				AAATCTATAGGCGTTATGACGAAAGCTTCAAGGTCTGTGTGGGCAGTCCTAGAAGGAAGA
A_44_P446944	-2.22923	-1.15654	2.22923	down	6.4337	7.59025	Detected	Detected	Kctd12	PREDICTED: Rattus norvegicus potassium channel tetramerization domain containing 12 (Kctd12), mRNA [XM_006252420]	FALSE	364458	XM_006252420	potassium channel tetramerization domain containing 12	chr15:86985636-86985577	GO:0043235|GO:0042734|GO:0008277|GO:0045211|GO:0003723|GO:0070062|GO:0042802	XM_006252420	Rn.166706	AGCAAAAATAAGTTCGATTTTAGTTACTTAGACTTAAGATCTCTTACTAGTATTATTATT
A_44_P914760	-2.50639	-1.32561	2.50639	down	4.88348	6.20909	Detected	Detected		RVL5283 Wackym-Soares normalized rat vestibular cDNA library Rattus norvegicus cDNA 5', mRNA sequence [DV715586]	FALSE		DV715586		chr2:39597639-39597698			Rn.228630	TTGAGTATGCTACATTGTTTCATAGTTTGGGAAATTATGAGATTGTATCCCTTGGCTATC
A_64_P044460	-2.03251	-1.02326	2.03251	down	5.2112	6.23447	Detected	Detected		PREDICTED: Rattus norvegicus RGD1561426 (RGD1561426), misc_RNA [XR_147003]	FALSE		XR_147003		chr5:155417213-155417272			Rn.105501	AACTTGACTCAGCTGGACTCTGGGGCTTTGGGGGTCTTTTTGATTTTTCTGAAACCTTAG
A_44_P1092211	2.15168	1.10546	2.15168	up	4.2071	3.10163	Detected	Not Detected	RGD1563667	Rattus norvegicus similar to TDPOZ3 (RGD1563667), mRNA [NM_001100985]	FALSE	365855	NM_001100985	similar to TDPOZ3	chr2:189213169-189213110	GO:0030162|GO:0005737|GO:0042787|GO:0043161|GO:0005634|GO:0031625|GO:0019005	NM_001100985	Rn.215717	TGCAAGTCTTTAAGGAAATGATGGCTTTCATTTACACAGGGAAGGCACCACACCTCCACA
A_42_P585695	2.19372	1.13338	2.19372	up	16.7465	15.6132	Detected	Detected	Lox	lysyl oxidase [Source:RGD Symbol;Acc:3015] [ENSRNOT00000074226]	FALSE	24914	XM_006254713	lysyl oxidase	chr18:47894039-47893980	GO:0005581|GO:0001568|GO:0005507|GO:0030324|GO:0042493|GO:0004720|GO:0048514|GO:0005578|GO:0005576|GO:0005634|GO:0048545|GO:0005615|GO:0035904|GO:0007507|GO:0030199|GO:0042060|GO:0009725|GO:0055114|GO:0048251	XM_006254713	Rn.11372	AGCCTTCAAGTTTAAACGGTGCTGAATTGTCTTAACTTGAATGTAAAAATGGATTAAGGC
A_44_P1134849	-3.09672	-1.63074	3.09672	down	6.30544	7.93618	Detected	Detected			FALSE								AACAGTACATGGCTCATAAGGGTTTACAGCTCTGTTGGGTCCACCAACGTGTGTTATAAG
A_44_P1089426	-2.52216	-1.33466	2.52216	down	4.91189	6.24654	Detected	Detected	Cecr2	Rattus norvegicus CECR2, histone acetyl-lysine reader (Cecr2), mRNA [NM_001191977]	FALSE	500308	NM_001191977	CECR2, histone acetyl-lysine reader	chr4:157174853-157174912	GO:0007338|GO:0060122|GO:0005719|GO:0043044|GO:0090102|GO:0021915|GO:0097194|GO:0001843|GO:0005634|GO:0031010|GO:0001842	NM_001191977	Rn.198687	AATGACTGTTGTACATCTCTGTTCTGTCATCCTGCTCCACCTCTTTGCTTTGAGTCAAGC
A_44_P331210	2.20369	1.13992	2.20369	up	4.17322	3.0333	Detected	Not Detected		UI-R-A0-bi-b-06-0-UI.s1 UI-R-A0 Rattus norvegicus cDNA clone UI-R-A0-bi-b-06-0-UI 3', mRNA sequence [AA858989]	FALSE		AA858989		chr8:48924297-48924238			Rn.16937	AGGATCCATTTCCTTGAAGTTTGATCTCCCTTTCAGTCAGTCCCATATCCAGGATCATCC
A_44_P1105135	-2.54145	-1.34565	2.54145	down	5.57307	6.91872	Detected	Detected	LOC100909657	PREDICTED: Rattus norvegicus uncharacterized LOC100909657 (LOC100909657), transcript variant X2, mRNA [XM_017593029]	FALSE	100909657	XM_017593029	uncharacterized LOC100909657	chr4:154160304-154160363	GO:0001078|GO:0006355|GO:0003700|GO:0000122|GO:0003676|GO:0000978	XM_017593029		CTGAAATGATGTGCCTTGTTTTTCATATTCCTTTTAAGTCCTAAATAGCCCTCTTTAACC
A_44_P139203	-2.9569	-1.56408	2.9569	down	2.75754	4.32163	Not Detected	Detected	Ppargc1a	PREDICTED: Rattus norvegicus PPARG coactivator 1 alpha (Ppargc1a), transcript variant X2, mRNA [XM_017599391]	FALSE	83516	XM_017599391	PPARG coactivator 1 alpha	chr14:64374383-64374442	GO:0005515|GO:0014070|GO:0009409|GO:0006094|GO:0002021|GO:0043231|GO:0043524|GO:0042594|GO:0014878|GO:0051602|GO:0043025|GO:0031667|GO:0045820|GO:0031625|GO:0016922|GO:0019395|GO:0001104|GO:0005719|GO:0014850|GO:0007568|GO:0003713|GO:0030331|GO:0046321|GO:0021549|GO:0051552|GO:0031490|GO:0032922|GO:0050873|GO:0002931|GO:0005654|GO:0007005|GO:0045893|GO:0000302|GO:0008134|GO:0003723|GO:0005634|GO:…	XM_017599391	Rn.34553	TTCTTACTTATCAAAAGACAATACTACAGATTTCATGTTGAGGATTCATTGACCTCCCTC
A_44_P684482	-3.22401	-1.68886	3.22401	down	2.78232	4.47117	Not Detected	Detected	Cadm1	PREDICTED: Rattus norvegicus cell adhesion molecule 1 (Cadm1), transcript variant X2, mRNA [XM_017595728]	FALSE	363058	XM_017595728	cell adhesion molecule 1	chr8:51120109-51120168	GO:0005515|GO:0030424|GO:0043005|GO:0008037|GO:0005886|GO:0045202|GO:0050715|GO:0030425|GO:0042803|GO:0070852|GO:0016323|GO:0051606|GO:0016338|GO:0005911|GO:0045211|GO:0043196|GO:0042271|GO:0007155|GO:0050839|GO:0007156|GO:0007157|GO:0070062|GO:0005102|GO:0014069|GO:0030165|GO:0007416|GO:0009826|GO:0008021|GO:0001889|GO:0060348|GO:0007420|GO:0001913|GO:0045954|GO:0050798|GO:0016021	XM_017595728		ATTAAACACTGTCTTTAACCGTAGATCTTCCCTAGACCCGCTAGAGTGGTTGTAATCAGT
A_64_P137630	2.29043	1.19562	2.29043	up	4.76068	3.56506	Detected	Not Detected	Cacna2d2	Rattus norvegicus calcium voltage-gated channel auxiliary subunit alpha2delta 2 (Cacna2d2), mRNA [NM_175592]	FALSE	300992	NM_175592	calcium voltage-gated channel auxiliary subunit alpha2delta 2	chr8:112775143-112775202	GO:0046622|GO:0005245|GO:0005246|GO:0065009|GO:0005891|GO:0046872|GO:0048747|GO:0007528|GO:0040014|GO:0070588|GO:0006816|GO:0034765|GO:0060024	NM_175592	Rn.91563	AGCTGGTGCAGAGACCGCGATACCGAACAGGCCCGCACATCTGTTTTGACTACAATGCGA
A_43_P10931	2.24039	1.16375	2.24039	up	9.58023	8.41648	Detected	Detected	Gpr68	Rattus norvegicus G protein-coupled receptor 68 (Gpr68), mRNA [NM_001108049]	FALSE	314386	NM_001108049	G protein-coupled receptor 68	chr6:125134361-125134302	GO:0045656|GO:0007186|GO:2001206|GO:0035774|GO:0004930|GO:0032024|GO:0016021|GO:0071467	NM_001108049	Rn.16653	GCCAAGTATCCCTGTGTTGCACTGTGAGATGGGTTTATGTAGTGACTTCAATCTGCCAAT
A_44_P1117779	-5.67544	-2.50473	5.67544	down	2.02649	4.53122	Not Detected	Detected	LOC102549042	PREDICTED: Rattus norvegicus uncharacterized LOC102549042 (LOC102549042), ncRNA [XR_590157]	FALSE	102549042	XR_590157	uncharacterized LOC102549042	chr1:91942357-91942298		XR_590157		CGTGCAGTCCTTATAAGTAGCCCTGAGTTTCAGCTCTATCTGTCTTTTCTTCCCTTTTTC
A_64_P037475	-2.00361	-1.0026	2.00361	down	3.44183	4.44443	Not Detected	Detected	Chgb	Rattus norvegicus chromogranin B (Chgb), mRNA [NM_012526]	FALSE	24259	NM_012526	chromogranin B	chr3:120584813-120584872	GO:0005576|GO:0030141	NM_012526	Rn.11090	GTCTGTGACAATGACCGTGTTACTGTCTTTGAAACACAAACAATAAAAGATTTACCTGAA
A_44_P1157036	-2.81465	-1.49295	2.81465	down	4.47155	5.9645	Detected	Detected	Gdf5	growth differentiation factor 5 [Source:RGD Symbol;Acc:620102] [ENSRNOT00000071099]	FALSE	252835	XM_001066344	growth differentiation factor 5		GO:0035137|GO:0035136|GO:0043932|GO:0060591|GO:0050680|GO:0030326|GO:0060395|GO:0005615|GO:0042802|GO:0005622|GO:0030513|GO:0043524|GO:0002062|GO:0036122|GO:0040014|GO:0043408|GO:0007178|GO:0032332|GO:0032331|GO:0010862|GO:0005102|GO:0005575|GO:0005160|GO:0005125|GO:0009612|GO:0045666|GO:0007184|GO:0008083|GO:2001054	XM_001066344	Rn.127822	AGGCCTGGATGGATCTGGCTGGGAGGTGTTCGACATCTGGAAACTCTTCCGAAATTTTAA
A_43_P12241	3.66169	1.87251	3.66169	up	5.19437	3.32186	Detected	Not Detected	Prl7a3	Rattus norvegicus prolactin family 7, subfamily a, member 3 (Prl7a3), mRNA [NM_022530]	FALSE	64361	NM_022530	prolactin family 7, subfamily a, member 3	chr17:43671230-43671289	GO:0007565|GO:0005179|GO:0005576	NM_022530	Rn.1615	ATTGCTTACGTGTAGATTTACAAACGATTGAACTTTATTTCAAGCTATTGCAATGTGCGG
A_44_P1118724	-2.36067	-1.2392	2.36067	down	3.2829	4.5221	Not Detected	Detected	LOC103695050	PREDICTED: Rattus norvegicus uncharacterized LOC103695050 (LOC103695050), ncRNA [XR_001836030]	FALSE	103695050	XR_001836030	uncharacterized LOC103695050	chr1:193827554-193816849		XR_001836030		TCAAAAGGATTTCTCCCAGGATGCCATCTTACCTTTAGTCATCATGCCTGCTTCTGCCTT
A_44_P1360452	-5.86185	-2.55136	5.86185	down	2.0372	4.58855	Not Detected	Detected	Camk2a	Rattus norvegicus calcium/calmodulin-dependent protein kinase II alpha (Camk2a), mRNA [NM_012920]	FALSE	25400	NM_012920	calcium/calmodulin-dependent protein kinase II alpha	chr18:56941217-56943617	GO:0005515|GO:0005516|GO:0030424|GO:0030054|GO:0051928|GO:0005634|GO:0032839|GO:0046872|GO:0042803|GO:0030154|GO:0030425|GO:0009931|GO:0035556|GO:0005739|GO:0000082|GO:0051092|GO:0046777|GO:0048168|GO:0018105|GO:0016301|GO:0018107|GO:0043025|GO:0010666|GO:0006816|GO:0004683|GO:0046928|GO:0014069|GO:0038166|GO:0005524|GO:0007399|GO:0032794|GO:0048813|GO:0042734|GO:0035235|GO:0004674|GO:0002931|GO:…	NM_012920	Rn.107499	ATAAGCAATGGAGACTTTGAATCCTACACGAAGATGTGCGACCCTGGAATGACAGCCTTT
A_64_P107459	-2.50978	-1.32756	2.50978	down	6.34129	7.66885	Detected	Detected	2019-09-06	Rattus norvegicus septin 6 (Sept6), mRNA [NM_001173429]	FALSE	691335	NM_001173429	septin 6	chrX:7949908-7949967	GO:0031105|GO:0097227|GO:0005940|GO:0043679|GO:0032173|GO:0005525|GO:0032154|GO:0008021	NM_001173429	Rn.48945	TCTGTAATTCTGGGTACCTCACAGATACAGAAGGGACAATAAACCAGAATGTCATTACCA
A_44_P1115837	-2.0294	-1.02106	2.0294	down	9.03123	10.0523	Detected	Detected	Vsir	PREDICTED: Rattus norvegicus V-set immunoregulatory receptor (Vsir), transcript variant X1, mRNA [XM_006256426]	FALSE	690899	XM_006256426	V-set immunoregulatory receptor	chr20:27688213-27688272	GO:2000562|GO:0048863|GO:0030513|GO:0005886|GO:2000738|GO:0002725|GO:0030509|GO:0016021|GO:0009897	XM_006256426		CCTCACAAGTTTGCAATTCCAGTTCACTCCACACCAGGAATAAACTCTTATTTATGCTCA
A_44_P1087876	2.4158	1.2725	2.4158	up	4.19982	2.92732	Detected	Not Detected	Dpm1	Rattus norvegicus dolichyl-phosphate mannosyltransferase subunit 1, catalytic (Dpm1), mRNA [NM_001106544]	FALSE	296394	NM_001106544	dolichyl-phosphate mannosyltransferase subunit 1, catalytic	chr3:159373937-159373878	GO:0004582|GO:0033185|GO:0043178|GO:0005783|GO:0019348|GO:0019673|GO:0005634|GO:0005537|GO:0035269|GO:0043231|GO:0035268|GO:0004169|GO:0016020|GO:0005789|GO:0006506	NM_001106544	Rn.7840	GCACTCATGGGGAAGTGACTTCTTCATCCTTAGTAACTAGAATATTTATTAGTGTTCAAT
A_44_P144557	-3.16898	-1.66402	3.16898	down	7.30339	8.96741	Detected	Detected	Sprr1a	Rattus norvegicus small proline-rich protein 1A (Sprr1a), mRNA [NM_021864]	FALSE	499660	NM_021864	small proline-rich protein 1A	chr2:185464502-185464443	GO:0005737|GO:0018149|GO:0030216|GO:0005198|GO:0031424|GO:0001533|GO:0071944	NM_021864	Rn.14720	TTGCCAGCCTAAGGTGCCAGAGCCTTGCCAGCCTAAGGTGCCAGAGCCTTGCCAGCCTAA
A_44_P1129229	-5.91448	-2.56425	5.91448	down	2.01472	4.57897	Not Detected	Detected	LOC103693068	PREDICTED: Rattus norvegicus uncharacterized LOC103693068 (LOC103693068), transcript variant X3, ncRNA [XR_593855]	FALSE	103693068	XR_593855	uncharacterized LOC103693068	chr8:47019073-47019014		XR_593855		ATAATGTCCGATGTGAAGTGAACCGGTCCACGGTCACCAGGTCAGCCCAAGTGTCAGCTG
A_64_P025543	-3.22901	-1.69109	3.22901	down	2.64088	4.33197	Not Detected	Detected	Tmem26	Rattus norvegicus transmembrane protein 26 (Tmem26), mRNA [NM_001107623]	FALSE	309724	NM_001107623	transmembrane protein 26	chr20:20629402-20629343	GO:0016021	NM_001107623	Rn.50686	GTGAGAACTAACTGCATTCATGTATGTGTGCACTCATACACAGAGAGATTTATTAAAAGT
A_64_P029312	2.00424	1.00306	2.00424	up	8.11672	7.11366	Detected	Detected	Prnd	Rattus norvegicus prion protein 2 (dublet) (Prnd), mRNA [NM_001102431]	FALSE	113910	NM_001102431	prion like protein doppel	chr3:119706033-119706092	GO:0006878|GO:0005886|GO:0005507|GO:0051260	NM_001102431	Rn.232812	ACCGTGGACCAACAGGCGATGGTCTGCCTGCTGGGTTTCATTTGGTTTATTGTGAAGTAA
A_44_P1126680	4.5891	2.19821	4.5891	up	4.12577	1.92756	Detected	Not Detected	LOC102557312	PREDICTED: Rattus norvegicus uncharacterized LOC102557312 (LOC102557312), ncRNA [XR_347209]	FALSE	102557312	XR_347209	uncharacterized LOC102557312	chr6:65217007-65217066		XR_347209		CAAGTTGACAATAACTAAACAGCACAGAAGAAATGAAGCCAAAGCTGAATTGTGATTTGT
A_64_P011929	-2.1006	-1.0708	2.1006	down	7.26768	8.33849	Detected	Detected	Il34	Rattus norvegicus interleukin 34 (Il34), mRNA [NM_001025766]	FALSE	498951	NM_001025766	interleukin 34	chr19:40662822-40662763	GO:0008284|GO:0006954|GO:0045657|GO:0045087|GO:0005157|GO:0001934|GO:0045651|GO:0008083|GO:0005615|GO:0005125	NM_001025766	Rn.16799	GGTGCTGGACCAAGGACGGACCAATTGCCATATCTTGCCACGACAATGTTCTTCTGGCTC
A_44_P431092	-2.66127	-1.41211	2.66127	down	3.44958	4.86169	Not Detected	Detected	Cyp2d4	AB008425 CYP2D4 {Rattus norvegicus} (exp=-1; wgp=0; cg=0), complete [TC575097]	FALSE	171522	FQ211703	cytochrome P450, family 2, subfamily d, polypeptide 4	chr7:120741692-120741633	GO:0019369|GO:0017144|GO:0070989|GO:0043231|GO:0005739|GO:0042416|GO:0004497|GO:0005737|GO:0009820|GO:0042417|GO:0009822|GO:0008144|GO:0031090|GO:0016712|GO:0008202|GO:0046483|GO:0033076|GO:0008391|GO:0007565|GO:0010033|GO:0070330|GO:0005506|GO:0004509|GO:0009804|GO:0016098|GO:0006587|GO:0051100|GO:0042737|GO:0005789|GO:0016491|GO:0090350|GO:0055114|GO:0020037		Rn.26060	AGGCCCATGCACAGTAAGAAAGTGACTCTAACCAGGGATGGAAGGACCCGCAAGCTTAGT
A_44_P426219	-3.17911	-1.66862	3.17911	down	3.66312	5.33175	Not Detected	Detected	Ano7	Rattus norvegicus anoctamin 7 (Ano7), mRNA [NM_001004071]	FALSE	367318	NM_001004071	anoctamin 7	chr9:92682643-92682702	GO:0005622|GO:0006821|GO:0005886|GO:0005783|GO:0017128|GO:0006869|GO:0046983|GO:0005229|GO:0005634|GO:0016021	NM_001004071	Rn.163084	GGTGTTCTCTACTGGCCGTTTCCTGGATCTCTTGGTTCCTGACATCCCAGAATCTGTGGA
A_64_P013837	2.10906	1.0766	2.10906	up	4.82104	3.74444	Detected	Not Detected	Cfap206	Rattus norvegicus cilia and flagella associated protein 206 (Cfap206), mRNA [NM_001079701]	FALSE	366347	NM_001079701	cilia and flagella associated protein 206	chr5:51301885-51301826	GO:0005737|GO:0035082|GO:0031514|GO:0003341|GO:0001534	NM_001079701	Rn.162804	CAAAGCAAAACAACCCATGGGGTAAAGATAAACTTAACCAGAGCCGTGGACGAAACCTAG
A_44_P497275	-3.08201	-1.62387	3.08201	down	3.24726	4.87113	Not Detected	Detected	Zzef1	zinc finger ZZ-type and EF-hand domain containing 1 [Source:RGD Symbol;Acc:1311189] [ENSRNOT00000036278]	FALSE	287476	XM_001080236	zinc finger ZZ-type and EF-hand domain containing 1	chr10:59817518-59817577	GO:0005509|GO:0008270	XM_001080236	Rn.231983	CTGTGGCAGCTCTTTACTCACATGGAGTATGGCCTGTTTGAGGATGTGACACAGCCTGGC
A_44_P1360191	-11.6118	-3.53752	11.6118	down	2.44908	5.9866	Not Detected	Detected	LOC102552404	PREDICTED: Rattus norvegicus butyrophilin-like protein 10-like (LOC102552404), transcript variant X2, mRNA [XM_006221147]	FALSE	102552404	XM_006221147	butyrophilin-like protein 10-like	chr11:64661562-64661621		XM_006221147		TACTCTGTCCTCAGATATCCAGTCAAGTTAAATGAAAAATACGTCTGCCACATCACAGAG
A_64_P153674	-3.37346	-1.75423	3.37346	down	3.85054	5.60477	Not Detected	Detected	Mbnl3	Rattus norvegicus muscleblind-like splicing regulator 3 (Mbnl3), mRNA [NM_001106949]	FALSE	302492	NM_001106949	muscleblind-like splicing regulator 3	chrX:137891713-137891654	GO:0003723|GO:0043484|GO:0046872|GO:0045662	NM_001106949	Rn.105030	CAAATGTCAACCTCAAATCATTCCTCTTAAGTAATTTGAGAATCAAGTGTTCACACTCCA
A_44_P1125081	2.05188	1.03694	2.05188	up	4.95256	3.91562	Detected	Not Detected	LOC102555980	PREDICTED: Rattus norvegicus uncharacterized LOC102555980 (LOC102555980), ncRNA [XR_592466]	FALSE	102555980	XR_592466	uncharacterized LOC102555980	chr5:49393367-49392215		XR_592466		TCTAAGCAATCAGCCACAGCCCTTCGACTGAAGCAAAACAGTTCCTATCTGTGAAGGTTT
A_64_P098134	-2.62327	-1.39137	2.62327	down	4.15329	5.54466	Not Detected	Detected	Olr1582	Rattus norvegicus olfactory receptor 1582 (Olr1582), mRNA [NM_001000079]	FALSE	289240	NM_001000079	olfactory receptor 1582	chr13:89412016-89412075	GO:0050911|GO:0050907|GO:0004984|GO:0007186|GO:0005886|GO:0004930|GO:0016021|GO:0004888	NM_001000079	Rn.142344	AACAAAGAAGTTAAAGAGGCTCTACGAAAAGCCATAGGTCTTAGGCCCCTTTCCTCTTAA
A_44_P1083607	-2.40371	-1.26526	2.40371	down	9.35445	10.6197	Detected	Detected	Chchd4	Rattus norvegicus coiled-coil-helix-coiled-coil-helix domain containing 4 (Chchd4), mRNA [NM_001013431]	FALSE	312559	NM_001013431	coiled-coil-helix-coiled-coil-helix domain containing 4	chr4:125647906-125647847	GO:0005739|GO:0005758|GO:0043504|GO:0015035|GO:0072655|GO:0051084|GO:0034599|GO:0046825|GO:0055114|GO:0045041|GO:0022417	NM_001013431	Rn.16427	TTTAATAATCAGGGGTCTTGGCTACTTGCCGTATACACTGAAGAAAAGGGGGTGTGTGCA
A_44_P1116869	2.65653	1.40954	2.65653	up	4.26584	2.8563	Detected	Not Detected	LOC100910488	lysyl oxidase homolog 4 pseudogene [Source:RGD Symbol;Acc:9393570] [ENSRNOT00000077377]	FALSE	100910488	XM_003752219	tyrosine-protein kinase ZAP-70-like			XM_003752219		TGTACGCACTCATGAGTGACTGCTGGATCTACAAGTGGGAGGATCGCCCCGACTTCCTGA
A_64_P114148	-2.78743	-1.47894	2.78743	down	2.67427	4.15321	Not Detected	Detected	Tmem52b	Rattus norvegicus transmembrane protein 52B (Tmem52b), mRNA [NM_001109560]	FALSE	689963	NM_001109560	transmembrane protein 52B	chr4:166779786-166779845	GO:0016021|GO:0070062	NM_001109560	Rn.155690	CCTGATTTACCCTCTGTCCCAGAGGAAAAGCAGCTGCCTCCCACAGGGAAAGAGTCTCCT
A_44_P1101575	-2.97185	-1.57136	2.97185	down	2.90355	4.47491	Not Detected	Detected	LOC100909609	PREDICTED: Rattus norvegicus dedicator of cytokinesis protein 1-like (LOC100909609), mRNA [XM_003749001]	FALSE	100909609	XM_003749001	dedicator of cytokinesis protein 1-like	chr1:194740527-194740586		XM_003749001		GTTTTCAATAGGAATGAGACCGAAGACTGCGAGGTTTTTTAAATGGGGCTTTTGTTTTTT
A_44_P222385	-2.38672	-1.25503	2.38672	down	3.1121	4.36713	Not Detected	Detected	Zc3h4	zinc finger CCCH-type containing 4 [Source:RGD Symbol;Acc:1596943] [ENSRNOT00000020509]	FALSE	678741	XM_001053214	zinc finger CCCH-type containing 4	chr1:76692917-76692976	GO:0003723|GO:0046872	XM_001053214		TATGACCCAAGGACTCCCAATGCAGGTGGCAAAACTGCAGAGCTAACTTCCGACACAAGT
A_44_P189461	-2.17601	-1.12169	2.17601	down	3.7879	4.90959	Not Detected	Detected	C8b	Rattus norvegicus complement C8 beta chain (C8b), mRNA [NM_001191759]	FALSE	313421	NM_001191759	complement C8 beta chain	chr5:125762569-125765366	GO:0006957|GO:0005579|GO:0019835|GO:0006958|GO:0005576|GO:0032403|GO:0005615|GO:0070062	NM_001191759	Rn.110603	AATCGGAAAGATATCCCCATAGATGGGAAGTGGAGTTGCTGGTCTGACTGGTCTCCATGC
A_44_P1120224	-5.42053	-2.43843	5.42053	down	1.94997	4.3884	Not Detected	Detected			FALSE				chr2:105658589-105658530				CTGCCCTTTTTAATGTTGCTTATTTTTCAGAAGAGCACTTTGGGGTTTTTGTTTGTTTTG
A_42_P657495	-2.34473	-1.22942	2.34473	down	7.1495	8.37892	Detected	Detected	C9	Rattus norvegicus complement C9 (C9), mRNA [NM_057146]	FALSE	117512	NM_057146	complement C9	chr2:55791073-55791131	GO:0044218|GO:0005886|GO:0072562|GO:0005576|GO:0005615|GO:0005829|GO:0006957|GO:0006955|GO:0001906|GO:0005579|GO:0007596|GO:0006958|GO:0019835|GO:0051260|GO:0070062	NM_057146	Rn.10252	TGAGATATGCCAGGACTGCCTTTTCCCACAGGCAATGCCAATCTCTCGCTAATAAAACAA
A_44_P930826	2.03174	1.02271	2.03174	up	10.8374	9.81464	Detected	Detected	Clec2dl1	C-type lectin domain family 2, member D [Source:RGD Symbol;Acc:620070] [ENSRNOT00000087850]	FALSE	689790	XM_008763333	C-type lectin domain family 2 member D-like 1	chr4:166043941-166044000	GO:0005886|GO:0030246|GO:0016021	XM_008763333	Rn.230955	GAATGTTGCTCCCATAAACACACTTATTGAATGTGTACCTTATGGCAAAAATCCTTTAGA
A_44_P1364809	-2.04215	-1.03009	2.04215	down	3.69888	4.72897	Not Detected	Detected	LOC103691631	PREDICTED: Rattus norvegicus uncharacterized LOC103691631 (LOC103691631), ncRNA [XR_591213]	FALSE	103691631	XR_591213	uncharacterized LOC103691631	chr2:185827501-185827442		XR_591213		GCTGACATGGGTCATGAAGACTTCAGACAAACAGTAAAAGAGGCAGCCGTGTTCAGAAGA
A_44_P205869	-2.00826	-1.00595	2.00826	down	6.42696	7.4329	Detected	Detected	Gpr149	Rattus norvegicus G protein-coupled receptor 149 (Gpr149), mRNA [NM_138891]	FALSE	192251	NM_138891	G protein-coupled receptor 149	chr2:152176440-152176381	GO:0043005|GO:0042923|GO:0007218|GO:0007187|GO:0005887|GO:0004930|GO:0060280|GO:0007268|GO:0001546|GO:0001547	NM_138891	Rn.96392	CGTTGTATGTGCTCTGAGATTGTGTATACCTGCAGTTCAGGCCCATATGATGTTTACAGA
A_42_P580973	3.03635	1.60234	3.03635	up	5.70002	4.09769	Detected	Detected	Car4	Rattus norvegicus carbonic anhydrase 4 (Car4), mRNA [NM_019174]	FALSE	29242	NM_019174	carbonic anhydrase 4	chr10:73237515-73237574	GO:0005802|GO:0048471|GO:0005886|GO:0031225|GO:0031526|GO:0048513|GO:0031362|GO:0016323|GO:0016324|GO:0006730|GO:0046658|GO:0070062|GO:0030658|GO:0005791|GO:0005793|GO:0005794|GO:0009986|GO:0042493|GO:0004089|GO:0048545|GO:0042383|GO:0016529|GO:0016020|GO:0015701|GO:0008270|GO:0030667	NM_019174	Rn.51389	ACCTCAACCTTTAGAGGATATGGCTTCTCTTTCTCAATCTTTCCAGGTTGAACTTTGGGG
A_44_P1370151	-3.2463	-1.69879	3.2463	down	3.20813	4.90693	Not Detected	Detected			FALSE				chr14:036688728-036688667				ATCGCAGCAGCATATAGAGGATTCCCACTCTGGTGGCTCGTCTGAAGCCTCTCCACAGCA
A_44_P335446	-2.00008	-1.00006	2.00008	down	4.12956	5.12962	Not Detected	Detected	Dusp2	Rattus norvegicus dual specificity phosphatase 2 (Dusp2), mRNA [NM_001012089]	FALSE	311406	NM_001012089	dual specificity phosphatase 2	chr3:114839775-114839834	GO:0000188|GO:0031965|GO:0001706|GO:0006470|GO:0005634|GO:0004721|GO:0035335|GO:0017017|GO:0004725|GO:0051019	NM_001012089	Rn.136933	CGCTACAAGAGCATTCCAGTAGAAGATAATCAGATGGTGGAGATCAGTGCCTGGTTCCAG
A_44_P1160236	-4.14616	-2.05178	4.14616	down	2.21768	4.26946	Not Detected	Detected	Olr566	Rattus norvegicus olfactory receptor 566 (Olr566), mRNA [NM_001000665]	FALSE	404867	NM_001000665	olfactory receptor 566	chr3:71139343-71139402	GO:0050911|GO:0007608|GO:0004984|GO:0007186|GO:0005886|GO:0004930|GO:0016021	NM_001000665	Rn.142900	GTGTTTTTGTTTTTTGGATCAGCTACTGTTACCTATTTGAGGCCAAAATCTACCCATTCT
A_64_P075688	-2.22873	-1.15622	2.22873	down	2.83538	3.9916	Not Detected	Detected	Bcl7a	PREDICTED: Rattus norvegicus BCL tumor suppressor 7A (Bcl7a), transcript variant X2, mRNA [XM_006221347]	FALSE	690085	XM_006221347	BCL tumor suppressor 7A	chr12:34364167-34364108		XM_006221347	Rn.201710	TTCTGACTCTCAGAGGCCACAGGTAGATGGAGTCTCATTCCCAGTACGCGCTGTCGGTCT
A_64_P034615	-2.14806	-1.10303	2.14806	down	4.22288	5.32592	Detected	Detected	Susd4	Rattus norvegicus sushi domain containing 4 (Susd4), mRNA [NM_001105982]	FALSE	289335	NM_001105982	sushi domain containing 4	chr13:98950836-98950895	GO:0030449|GO:0045959|GO:0045957|GO:0016021	NM_001105982	Rn.19527	TAAACTCTGCTTTGAACTGTCTAGGGACTTTAGATCTGGACAGGTCGGCATCTGTAAAAA
A_64_P058227	-2.53641	-1.34279	2.53641	down	4.76769	6.11048	Detected	Detected	Frs3	Rattus norvegicus fibroblast growth factor receptor substrate 3 (Frs3), mRNA [NM_001017382]	FALSE	316213	NM_001017382	fibroblast growth factor receptor substrate 3	chr9:8754800-8754741	GO:0000186|GO:0005886|GO:0008543|GO:0005158|GO:0005104|GO:0042802	NM_001017382	Rn.34398	GGTTTTATTTATCAGTTTATTTTTCTATTTATTGTTTTAAATGTAACTTAACATATTTAT
A_44_P1109774	-2.75082	-1.45986	2.75082	down	3.02649	4.48635	Not Detected	Detected	Ccdc69	PREDICTED: Rattus norvegicus coiled-coil domain containing 69 (Ccdc69), transcript variant X2, mRNA [XM_006246394]	FALSE	497906	XM_006246394	coiled-coil domain containing 69	chr10:40458468-40458409	GO:0051255|GO:0051233	XM_006246394		GGATCTGTCAAATGTGGATTTGGTTTGTTTGGGTTTTTATTTAGTTGGTTGGTAGATAGA
A_44_P850555	-2.6594	-1.4111	2.6594	down	3.90981	5.32091	Not Detected	Detected	Ripor2	PREDICTED: Rattus norvegicus family with sequence similarity 65, member B (Fam65b), transcript variant X8, mRNA [XM_017600534]	FALSE	306934	XM_017600534	RHO family interacting cell polarization regulator 2	chr17:47425861-47425802	GO:2000391|GO:0060171|GO:0035024|GO:0007605|GO:0060088|GO:0051491|GO:0030175|GO:0071158|GO:0042130|GO:0042802|GO:0045184|GO:0006879|GO:0071889|GO:0016324|GO:0005737|GO:0006935|GO:0051260|GO:0007155|GO:0005856|GO:2000405|GO:2000114|GO:2001107|GO:0032420|GO:0048741|GO:0008199|GO:0007162|GO:0045663|GO:0090023|GO:0071260	XM_017600534	Rn.202381	CAGACTTTCAGGGTGTCATTTTTTAAAAGTTGTTTTTATAGTAATGCAACTTCAAACAGA
A_44_P792495	-2.50084	-1.32241	2.50084	down	9.70114	11.0236	Detected	Detected	Mbnl3	PREDICTED: Rattus norvegicus muscleblind-like splicing regulator 3 (Mbnl3), transcript variant X1, mRNA [XM_008773556]	FALSE	302492	XM_008773556	muscleblind-like splicing regulator 3	chrX:137885772-137885713	GO:0003723|GO:0043484|GO:0046872|GO:0045662	XM_008773556		GCTTCACCATGATGAGCTAAGTTACTCCCTTGTGTGATTATAAAGGGATAACTTCTAGCT
A_44_P1125649	-3.46275	-1.79192	3.46275	down	3.11077	4.90269	Not Detected	Detected	LOC103695272	PREDICTED: Rattus norvegicus uncharacterized LOC103695272 (LOC103695272), ncRNA [XR_601148]	FALSE	103695272	XR_601148	uncharacterized LOC103695272	chr5:134902582-134902523		XR_601148		TCTTTTTGATATTAGATTTCACTTCCGGGGCTTCCACAGTTGCTAGAAGTGGCAGAGCAG
A_44_P1119049	-2.19052	-1.13127	2.19052	down	6.47468	7.60595	Detected	Detected	LOC103691315	PREDICTED: Rattus norvegicus uncharacterized LOC103691315 (LOC103691315), ncRNA [XR_590624]	FALSE	103691315	XR_590624	uncharacterized LOC103691315	chr1:229525734-229525675		XR_590624		CCCACAAAAGCCATTTCCTCTTTCTACCTTTCCTATCAGTTCTAAGTCAAATTTCATAAA
A_44_P341075	-2.21647	-1.14826	2.21647	down	8.75981	9.90807	Detected	Detected	Enpp2	Rattus norvegicus ectonucleotide pyrophosphatase/phosphodiesterase 2 (Enpp2), mRNA [NM_057104]	FALSE	84050	NM_057104	ectonucleotide pyrophosphatase/phosphodiesterase 2	chr7:91301822-91296429	GO:0008284|GO:0090305|GO:2000394|GO:0004551|GO:0050731|GO:0051894|GO:0005615|GO:0046872|GO:0005737|GO:0006955|GO:0004528|GO:1900026|GO:0006935|GO:0071392|GO:0004622|GO:0047391|GO:0071276|GO:0005044|GO:0030334|GO:0005794|GO:0005509|GO:0045765|GO:0003676|GO:0006898|GO:0060326|GO:0048714|GO:0008270|GO:0030247|GO:0034638|GO:0006644|GO:0010634|GO:0009395|GO:0001953	NM_057104	Rn.20403	ACCGACCCGACAATGATGAGAGCTGTAATAGCTCCGAGGATGAGTCGAAGTGGGTAGAGG
A_44_P371172	-2.19916	-1.13695	2.19916	down	7.66832	8.80527	Detected	Detected	Snap25	Rattus norvegicus synaptosomal-associated protein 25 (Snap25), transcript variant 3, mRNA [NM_030991]	FALSE	25012	NM_030991	synaptosome associated protein 25	chr3:124893776-124893835	GO:0005515|GO:0005802|GO:0030054|GO:0048791|GO:0045202|GO:0060291|GO:0007409|GO:0006887|GO:0005249|GO:0070201|GO:0046887|GO:0043025|GO:0043229|GO:0030252|GO:0031629|GO:0032024|GO:0048787|GO:0008306|GO:0051963|GO:0007616|GO:0019904|GO:0030431|GO:0030027|GO:0044325|GO:0042734|GO:0031083|GO:0010975|GO:0017022|GO:0045121|GO:0048306|GO:0030424|GO:0035493|GO:0043005|GO:0048471|GO:0016082|GO:0005886|GO:…	NM_030991	Rn.107689	TTCTTGTAAAACTGTGACATTCCACAGAGCTACTACCACAGTCCTTTCTTAGGGTGTCAG
A_64_P049466	2.03101	1.02219	2.03101	up	6.25316	5.23097	Detected	Detected	Cd164l2	Rattus norvegicus CD164 molecule like 2 (Cd164l2), mRNA [NM_001271259]	FALSE	100359977	NM_001271259	CD164 molecule like 2	chr5:151902381-151902322	GO:0031410|GO:0016021	NM_001271259	Rn.16127	AGGCGACAGCTTTCTTTGTGCTACGCTTCCTCAAGGCCAAGGACAGCACTTACCAGACGC
A_42_P463602	-2.52141	-1.33423	2.52141	down	6.48614	7.82037	Detected	Detected	Loxl4	Rattus norvegicus lysyl oxidase-like 4 (Loxl4), mRNA [NM_001107592]	FALSE	309380	NM_001107592	lysyl oxidase-like 4	chr1:248287124-248287183	GO:0043235|GO:0016641|GO:0016020|GO:0005507|GO:0004720|GO:0005576|GO:0006898|GO:0070062|GO:0055114|GO:0005044	NM_001107592	Rn.146330	GGTAGAGTTAGGAACACAAGACTGAGTCAACAAGAAGCAAGAACGCTTAATTTAGTTCAG
A_44_P684180	-2.84578	-1.50882	2.84578	down	4.07028	5.5791	Detected	Detected	Lrrn1	Rattus norvegicus leucine rich repeat neuronal 1 (Lrrn1), mRNA [NM_001037363]	FALSE	500280	NM_001037363	leucine rich repeat neuronal 1	chr4:143008600-143008658	GO:0051965|GO:0005578|GO:0016021|GO:0007409|GO:0005615	NM_001037363	Rn.96330	CTTGCTACTTTGTTGAATGATGTTAGTTGACTGTACTGTAATGTTGTATCAACTGAACTG
A_44_P1104683	-3.30689	-1.72547	3.30689	down	2.60907	4.33454	Not Detected	Detected			FALSE				chr4:048048617-048048676				GGTGACTGACTATTGATGACTGTGTTAAGTGCAACTGTACTGTAAGTGAAATGTAATTAT
A_44_P463980	-2.26812	-1.1815	2.26812	down	13.3197	14.5012	Detected	Detected		Rattus norvegicus similar to fragilis (LOC289685), mRNA [XM_223483]	FALSE		XM_223483		chr14:66133570-66133511				GAACTTCTGCTGCCCAGAGGCTTCACTGCCTATGACTACTCCGTGAAGTCTATGGACCGG
A_44_P511346	-2.15571	-1.10817	2.15571	down	4.12685	5.23501	Not Detected	Detected	Xrcc3	X-ray repair cross complementing 3 [Source:RGD Symbol;Acc:1306849] [ENSRNOT00000016208]	FALSE	102551085	XM_006240649	X-ray repair cross complementing 3	chr6:136597404-136594886	GO:0048471|GO:0005657|GO:0000150|GO:0008821|GO:0005634|GO:0090267|GO:0005829|GO:0005739|GO:0003674|GO:0005737|GO:0003690|GO:0003697|GO:0000724|GO:0010212|GO:0000722|GO:0042148|GO:0007131|GO:0008094|GO:0000400|GO:0010033|GO:0071140|GO:0004520|GO:0005575|GO:0010824|GO:0006312|GO:0005524|GO:0000707|GO:0006281|GO:0033065|GO:0005654|GO:0033063	XM_006240649		CAGGACACCTTGATGGAGTGTGTGAGTAAGAGGGTCCCCATTCTGCTGTCAAGGGGCATG
A_44_P1112108	-3.0276	-1.59818	3.0276	down	4.19021	5.78838	Not Detected	Detected	Tnfsf18	PREDICTED: Rattus norvegicus tumor necrosis factor superfamily member 18 (Tnfsf18), mRNA [XM_008762608]	FALSE	364031	XM_008762608	TNF superfamily member 18	chr13:77147637-77147696	GO:0007267|GO:0032813|GO:0071637|GO:0032649|GO:0002309|GO:0051092|GO:0035741|GO:0042129|GO:0042531|GO:0090073|GO:2000329|GO:0009986|GO:0032680|GO:2000348|GO:0033209|GO:0045785|GO:0032615|GO:0002687|GO:0050729|GO:0010759|GO:0032675|GO:0032613|GO:2000508|GO:0016021|GO:0090026	XM_008762608		AGAACATGTCTTTCGGAAAACTGGTTCACTAGGACGGACGCCATTCTTTGTAAAAGCGCT
A_44_P1366038	-2.63908	-1.40003	2.63908	down	3.30452	4.70455	Not Detected	Detected			FALSE								ATTTTGCCAAAGAGAAAGCTGTTCCTCAACTCCAGCTTTTCCCTGGCAAATGGGATGTGT
A_64_P095005	-2.13314	-1.09298	2.13314	down	3.61701	4.70999	Not Detected	Detected	Mmd2	Rattus norvegicus monocyte to macrophage differentiation-associated 2 (Mmd2), mRNA [NM_001037217]	FALSE	304301	NM_001037217	monocyte to macrophage differentiation-associated 2	chr12:12406041-12406100	GO:0032880|GO:0048471|GO:0004672|GO:0045666|GO:0045860|GO:0019835|GO:0046579|GO:0006468|GO:0016021	NM_001037217	Rn.154557	AGCACCTGGAATCCCATATGTCAAAGCCAGTATTAAAGCAAGTTTATGCATTCCTCGGAA
A_44_P318767	-2.01239	-1.00891	2.01239	down	4.95752	5.96642	Detected	Detected	Rab30	RAB30, member RAS oncogene family [Source:RGD Symbol;Acc:1309507] [ENSRNOT00000092066]	FALSE	308821	XM_008759647	RAB30, member RAS oncogene family	chr1:149659842-149664957	GO:0005802|GO:0005801|GO:0031985|GO:0007030|GO:0003924|GO:0005525|GO:0043231	XM_008759647	Rn.161854	GGAGTTGATTTTATGATTAAGACAGTGGAGATTAATGGTGAGAAAGTGAAGTTACAGATC
A_44_P274130	-2.25186	-1.17112	2.25186	down	6.23207	7.40319	Detected	Detected	C9	Rattus norvegicus complement C9 (C9), mRNA [NM_057146]	FALSE	117512	NM_057146	complement C9	chr2:55784980-55789922	GO:0044218|GO:0005886|GO:0072562|GO:0005576|GO:0005615|GO:0005829|GO:0006957|GO:0006955|GO:0001906|GO:0005579|GO:0007596|GO:0006958|GO:0019835|GO:0051260|GO:0070062	NM_057146	Rn.10252	CTCTCATTAGTCAAAAACTGTCCCCTATCTATAATCTCATTCCTTTGACAATGAAAGATG
A_44_P608238	2.22665	1.15488	2.22665	up	4.30303	3.14815	Detected	Not Detected		Q37912_BPA51 (Q37912) ORF4 protein, partial (6%) [TC600100]	FALSE		FQ234121		chr20:43876937-43876996			Rn.209812	GAAAAAGGTATGAGACTCATTAGGGTCTCCAAAATAAATATCTGCTAAAGTGCATAAGTG
A_64_P024138	-2.17264	-1.11945	2.17264	down	6.13233	7.25178	Detected	Detected	Sbk1	Rattus norvegicus SH3 domain binding kinase 1 (Sbk1), mRNA [NM_147135]	FALSE	113907	NM_147135	SH3 domain binding kinase 1	chr1:185365496-185365555	GO:0005737|GO:0018105|GO:0007420|GO:0004674|GO:0018107|GO:0005524	NM_147135	Rn.35152	GTGTTGGTTACAGATGTTTACCTCAGTTTGTCTCTGTTGAAGAAACCAATAATAATAGCA
A_44_P1114570	-2.11198	-1.0786	2.11198	down	6.69399	7.77259	Detected	Detected	Chst9	PREDICTED: Rattus norvegicus carbohydrate sulfotransferase 9 (Chst9), transcript variant X1, mRNA [XM_017600922]	FALSE	291770	XM_017600922	carbohydrate sulfotransferase 9	chr18:6697905-6697846	GO:0016051|GO:0006790|GO:0000139|GO:0001537|GO:0016021	XM_017600922		CCTGACTTAAGCAAACCACATGTCAATCAAATCCTGTTAACATGTCTTTCTTAAACATGT
A_44_P1148311	-4.12277	-2.04361	4.12277	down	4.72375	6.76737	Detected	Detected	LOC102549959	PREDICTED: Rattus norvegicus uncharacterized LOC102549959 (LOC102549959), transcript variant X2, ncRNA [XR_001840620]	FALSE	102549959	XR_001840620	uncharacterized LOC102549959	chr12:5581461-5581402		XR_001840620		TAAAATGCCTTCTTCAGATCGACCACAATACCTCCTTTAGATCGGCCACGTTCAGTGTAG
A_64_P023401	-2.27469	-1.18567	2.27469	down	3.34455	4.53023	Not Detected	Detected	Fut4	Rattus norvegicus fucosyltransferase 4 (Fut4), mRNA [NM_022219]	FALSE	60670	NM_022219	fucosyltransferase 4	chr8:11543955-11543896	GO:0046920|GO:0009986|GO:0000139|GO:0032580|GO:0008417|GO:0006486|GO:0016021|GO:0036065|GO:0071944	NM_022219	Rn.44467	TCGGAGCTATGCGGTGCACATCACTTCTTTCTGGGATGAGCCATGGTGCCAGACATGCAG
A_44_P1132385	2.02252	1.01615	2.02252	up	8.15471	7.13856	Detected	Detected	LOC103695196	PREDICTED: Rattus norvegicus uncharacterized LOC103695196 (LOC103695196), ncRNA [XR_600571]	FALSE	103695196	XR_600571	uncharacterized LOC103695196	chr10:109657006-109656947		XR_600571		CTCTGAGTTCTACAGTGTCTTATTTGCACACTATTTTGTGTCTGATTTAATCTATAACCG
A_64_P082093	-2.03799	-1.02714	2.03799	down	3.06262	4.08977	Not Detected	Detected	Hoxd12	Rattus norvegicus homeo box D12 (Hoxd12), mRNA [NM_001191903]	FALSE	366082	NM_001191903	homeo box D12	chr3:57291311-57291370	GO:0043565|GO:0007389|GO:0005667|GO:0006355|GO:0001501|GO:0005634|GO:0042733	NM_001191903	Rn.228203	AATCTGGTTCCAGAACCGGCGTATGAAGAAGAAGCGTGTGGTGCAGCGCGAGCAAGCACT
A_44_P1123944	2.4209	1.27555	2.4209	up	5.22794	3.9524	Detected	Detected	LOC102549458	PREDICTED: Rattus norvegicus uncharacterized LOC102549458 (LOC102549458), transcript variant X1, ncRNA [XR_001837614]	FALSE	102549458	XR_001837614	uncharacterized LOC102549458	chr4:105924282-105924341		XR_001837614		GGGGGGAAATCACATTTTTTATGATTCATCACTTCCTCAAGATAATAAAACATGATCCGA
A_64_P009999	-2.41006	-1.26907	2.41006	down	3.75365	5.02272	Not Detected	Detected	Tac1	Rattus norvegicus tachykinin, precursor 1 (Tac1), transcript variant 1, mRNA [NM_012666]	FALSE	24806	NM_012666	tachykinin, precursor 1	chr4:32657551-32657610	GO:0030424|GO:0005886|GO:0007268|GO:2000854|GO:0045778|GO:0007204|GO:0005615|GO:0006954|GO:0002675|GO:0007218|GO:0031835|GO:0032496|GO:0043025|GO:0045760|GO:0009725|GO:0008306|GO:0010459|GO:0007616|GO:0050671|GO:0007217|GO:0005576|GO:0043278|GO:0019233|GO:0032230|GO:0032224|GO:0046878|GO:0051496|GO:0035815|GO:0008217|GO:0048265|GO:0010634	NM_012666	Rn.1920	CAATGTACTTCTCTGGTCTTCAGTCATTGTATGATGTGTTGTGATAGCTACCATTTTAAA
A_44_P1361658	3.50197	1.80817	3.50197	up	3.94096	2.13279	Detected	Not Detected			FALSE				chr10:012968659-012968596				TGAGGGGCAAGGCCAGTCAGGAGGAGGATTAGGGAAGTCCTCAGGTGCCCTAGATTTTCA
A_64_P144263	-2.50009	-1.32198	2.50009	down	11.6681	12.99	Detected	Detected	Cxcl14	Rattus norvegicus C-X-C motif chemokine ligand 14 (Cxcl14), mRNA [NM_001013137]	FALSE	306748	NM_001013137	C-X-C motif chemokine ligand 14	chr17:14295398-14295457	GO:0008009|GO:0048839|GO:0006955|GO:0005794|GO:0060326|GO:0007267|GO:0005576|GO:0045662|GO:2000503	NM_001013137	Rn.3130	GAATCTGCTATGTAAGTGCTGAGATTCATGAGTGCTGCATGCGGGTTTCATGTTCTTTCT
A_44_P745710	-2.34061	-1.22689	2.34061	down	4.6929	5.91979	Detected	Detected	Olfml2a	Rattus norvegicus olfactomedin-like 2A (Olfml2a), mRNA [NM_001106572]	FALSE	296708	NM_001106572	olfactomedin-like 2A	chr3:18751371-18751430	GO:0030198|GO:0050840|GO:0005578|GO:0042803	NM_001106572	Rn.144357	CAGAACTGGAAGTCACTTTGACCTGCAGTCTATACTAACCCACCTTGGAATCCCCAATTG
A_64_P091747	-2.38335	-1.25299	2.38335	down	7.84362	9.09661	Detected	Detected	Aox1	Rattus norvegicus aldehyde oxidase 1 (Aox1), mRNA [NM_019363]	FALSE	54349	NM_019363	aldehyde oxidase 1	chr9:56772944-56773894	GO:0006805|GO:0005506|GO:0017144|GO:0051537|GO:0004854|GO:0050660|GO:0050250|GO:0009055|GO:0016614|GO:0042803|GO:0005829|GO:0004031|GO:0016604|GO:0043546|GO:0051287|GO:0009115|GO:0070062|GO:0055114	NM_019363	Rn.15681	AGAAAAATGATTCCAAGAGATGAACCTGGATCCTATGTTCCCTGGAACATACCTGTGTGA
A_42_P763058	-2.25401	-1.1725	2.25401	down	8.7101	9.8826	Detected	Detected	Lypd1	Rattus norvegicus Ly6/Plaur domain containing 1 (Lypd1), mRNA [NM_001007727]	FALSE	360838	NM_001007727	Ly6/Plaur domain containing 1	chr13:38399869-38399810	GO:0030550|GO:0016020|GO:0005886|GO:0033130|GO:0005576|GO:0001662|GO:0031225|GO:2000272|GO:0007271|GO:0001775|GO:0035094	NM_001007727	Rn.231867	GCCTTGAAGTACGACTTGGTCCAGTCATGTTTGGGTTTTGCTGCGGCCATGATCCGTCGG
A_44_P876408	-6.11132	-2.61148	6.11132	down	1.57431	4.1858	Not Detected	Detected	Lrrc4	Rattus norvegicus leucine rich repeat containing 4 (Lrrc4), mRNA [NM_001037336]	FALSE	641521	NM_001037336	leucine rich repeat containing 4	chr4:55698747-55698688	GO:0030054|GO:0019221|GO:0045202|GO:0044309|GO:0060076|GO:0046426|GO:0005737|GO:0043197|GO:0050808|GO:0050807|GO:0045211|GO:0004860|GO:0006469|GO:0016021|GO:0097119	NM_001037336	Rn.198672	AAGCTTTTCTCATGCTTACGGTTTAGTGACTATTCATTCTAAATGCTGATTCATTAGGGA
A_44_P1100261	-6.81278	-2.76824	6.81278	down	1.96827	4.73652	Not Detected	Detected	LOC363324	PREDICTED: Rattus norvegicus similar to spermatogenesis associated glutamate (E)-rich protein 4d (LOC363324), transcript variant X1, mRNA [XM_017601430]	FALSE	363324	XM_017601430	similar to spermatogenesis associated glutamate (E)-rich protein 4d	chrUn:3579283-3579224		XM_017601430		GCTTAAAAATATCTGATAAAGTTTGCCAATTTGATACATCTTTGCTCTCTCCTACCACCT
A_44_P1080245	2.16674	1.11552	2.16674	up	5.25323	4.13771	Detected	Detected	Gabra2	Rattus norvegicus gamma-aminobutyric acid (GABA-A) receptor, subunit alpha 2 (Gabra2), mRNA [NM_001135779]	FALSE	289606	NM_001135779	gamma-aminobutyric acid type A receptor alpha2 subunit	chr14:39705838-39705897	GO:0030424|GO:0006821|GO:0005230|GO:0030054|GO:0005886|GO:0004890|GO:0034707|GO:0045202|GO:0060077|GO:0007214|GO:0005254|GO:0022851|GO:0030425|GO:0034220|GO:0032590|GO:0030285|GO:0045211|GO:0001505|GO:0043025|GO:0006836|GO:0008503|GO:0016021|GO:0030659	NM_001135779	Rn.48180	TAAATAGGAAGATATATGGACTTAGTCCTTCCAGGTGTGTGCTGTCAGCTGAAATTTTCT
A_42_P481167	-3.24565	-1.69851	3.24565	down	5.01389	6.7124	Detected	Detected	Gucy1a3	guanylate cyclase 1 soluble subunit alpha 3 [Source:RGD Symbol;Acc:68436] [ENSRNOT00000017190]	FALSE	497757	XM_017591011	guanylate cyclase 1 soluble subunit alpha 3	chr2:173755415-173755356	GO:0014070|GO:0046982|GO:0005886|GO:0007263|GO:0052565|GO:0047805|GO:0043167|GO:0009635|GO:0004383|GO:0005525|GO:0060087|GO:0005829|GO:0035556|GO:0008074|GO:0043234|GO:0004016|GO:0000166|GO:0006182|GO:0008217|GO:0006171|GO:0030828|GO:0020037	XM_017591011	Rn.1974	TATTCAATACAGGGGAACTAGTAGGAATCACAGACAATTAGAAAGCGTAAAACAGGATGT
A_43_P18426	-2.59912	-1.37802	2.59912	down	3.83086	5.20888	Not Detected	Detected	Ntrk3	neurotrophic receptor tyrosine kinase 3 [Source:RGD Symbol;Acc:3214] [ENSRNOT00000025536]	FALSE	29613	XM_008759513	neurotrophic receptor tyrosine kinase 3	chr1:134028099-134028040	GO:0005515|GO:0070306|GO:0071300|GO:0019056|GO:2000251|GO:0048678|GO:0007507|GO:0005004|GO:0046777|GO:0060548|GO:0007178|GO:0051965|GO:0051412|GO:0030335|GO:0018108|GO:0043235|GO:0005030|GO:0005887|GO:0048691|GO:0007623|GO:0008284|GO:0005886|GO:0007264|GO:0045471|GO:0007265|GO:0007202|GO:0050927|GO:0007190|GO:0000187|GO:0002039|GO:0000186|GO:0005737|GO:0033138|GO:0032148|GO:0090102|GO:0048011|GO:…	XM_008759513	Rn.9963	ATTCCAAGCCTCTTAACCATGGCATCTATGTTGAGGATGTCAATGTTTATTTCAGCAAAG
A_64_P061017	-2.08045	-1.05689	2.08045	down	4.40601	5.46291	Detected	Detected	Itga10	Rattus norvegicus integrin subunit alpha 10 (Itga10), mRNA [NM_001107699]	FALSE	310683	NM_001107699	integrin subunit alpha 10	chr2:191467882-191467941	GO:0008150|GO:0003674|GO:0034680|GO:0007160|GO:0007229|GO:0005575	NM_001107699	Rn.82866	CCTGGGGGTTGTCACGGTGAGCAGATGATCAGAACAAATAAAATCCAGTTATCAAATGGC
A_44_P1120772	-6.36835	-2.67092	6.36835	down	3.74314	6.41406	Not Detected	Detected	LOC103691620	PREDICTED: Rattus norvegicus uncharacterized LOC103691620 (LOC103691620), transcript variant X1, ncRNA [XR_599863]	FALSE	103691620	XR_599863	uncharacterized LOC103691620	chr2:182015647-182015588		XR_599863		CAAATATTGGAGCAGTTTTTGTTTTTGTTTTTGTTTTTTGTCTGCAAAACCTCCCCAGGT
A_43_P13472	-2.39105	-1.25764	2.39105	down	12.4813	13.7389	Detected	Detected	Zdhhc9	Rattus norvegicus zinc finger, DHHC-type containing 9 (Zdhhc9), mRNA [NM_001039016]	FALSE	302808	NM_001039016	zinc finger, DHHC-type containing 9	chrX:134537508-134537449	GO:0018345|GO:0005794|GO:0018230|GO:0005783|GO:0031228|GO:0002178|GO:0043849|GO:0016409|GO:0016021|GO:0019706|GO:0005829	NM_001039016	Rn.15254	ACGGGGACAGGGAGGGGTGCAAACCACGACTTTTAATCTATTTGAAGGTGATTAAACTGT
A_44_P273888	-5.10836	-2.35286	5.10836	down	1.96599	4.31885	Not Detected	Detected	Olr786	Rattus norvegicus olfactory receptor 786 (Olr786), mRNA [NM_001000916]	FALSE	405231	NM_001000916	olfactory receptor 786	chr3:97634037-97634096	GO:0050911|GO:0050907|GO:0004984|GO:0007186|GO:0005886|GO:0004930|GO:0016021|GO:0004888	NM_001000916	Rn.142745	ATATCCAACTGCTGCTCTTTCTGGTATCCTCAATGTTCTATGTGGCATGCATAATGGGAA
A_44_P1159765	2.83042	1.50102	2.83042	up	4.07578	2.57476	Detected	Not Detected	LOC686013	hypothetical protein LOC686013 [Source:RGD Symbol;Acc:1586683] [ENSRNOT00000007407]	FALSE	686013	XM_006255325	hypothetical protein LOC686013	chr19:25834615-25834556		XM_006255325		AGAACAGCTAGCCAAGGCTATGCCCACCTTCTTAACAATGTGCGAACCTTACTTCCTATA
A_44_P431400	2.22382	1.15304	2.22382	up	5.46385	4.3108	Detected	Detected	Elmod2	PREDICTED: Rattus norvegicus ELMO domain containing 2 (Elmod2), transcript variant X2, mRNA [XM_006255303]	FALSE	688581	XM_006255303	ELMO domain containing 2	chr19:26519254-26520065	GO:0050688|GO:0043547|GO:0016020|GO:0005096	XM_006255303		CTCAAATCACCCCAAGTTAGGTGGGATCAATCTCACCGAGATGGCTTACAGCTTATTGAA
A_44_P1143264	-2.25562	-1.17352	2.25562	down	6.49323	7.66676	Detected	Detected	Mroh2b	PREDICTED: Rattus norvegicus maestro heat-like repeat family member 2B (Mroh2b), transcript variant X2, mRNA [XM_017593723]	FALSE	361902	XM_017593723	maestro heat-like repeat family member 2B	chr2:54117985-54118044	GO:0005737|GO:0001669|GO:0097225|GO:0036126|GO:0010737	XM_017593723		AGATCAGCATCCCACTGTAAACCATCAAGAAATAAACTGCTAGGCTTTTTCTAAAACTAA
A_44_P555005	-2.32478	-1.21709	2.32478	down	2.75145	3.96855	Not Detected	Detected	Olr1472	Rattus norvegicus olfactory receptor 1472 (Olr1472), mRNA [NM_001000944]	FALSE	405286	NM_001000944	olfactory receptor 1472	chr10:60332337-60332396	GO:0050911|GO:0004984|GO:0007186|GO:0016021	NM_001000944	Rn.142096	TTTATCTTGGGAGGGCTCCTTGTGGTTATCCCATTCTTACTCATTGTTGTGTCTTATGTA
A_44_P1080350	-3.53356	-1.82112	3.53356	down	3.98615	5.80727	Not Detected	Detected	Cxxc4	Rattus norvegicus CXXC finger protein 4 (Cxxc4), mRNA [NM_053342]	FALSE	83824	NM_053342	CXXC finger protein 4	chr2:231726527-231726586	GO:0005515|GO:0008150|GO:0005737|GO:0030178|GO:0008270|GO:0005634|GO:0031410|GO:0005575|GO:0030165|GO:0016055|GO:0003677|GO:0005829	NM_053342	Rn.148586	CCCATTCTGAACTGTGCAGTTATCGGTTACATTTTCTAATAGATATTTGTGTAAAGGTGT
A_44_P1126869	3.95	1.98185	3.95	up	4.33088	2.34903	Detected	Not Detected	LOC103692643	PREDICTED: Rattus norvegicus uncharacterized LOC103692643 (LOC103692643), ncRNA [XR_593051]	FALSE	103692643	XR_593051	uncharacterized LOC103692643	chr6:85620038-85619979		XR_593051		CATGTTTATTCTGTCTGAATCTGAGAAGTGCCACAGTTTAAAGTTCCCATAAGTGAATAT
A_44_P1096215	-2.40972	-1.26887	2.40972	down	4.03369	5.30256	Not Detected	Detected	Krtap22-2	PREDICTED: Rattus norvegicus keratin associated protein 22-2 (Krtap22-2), mRNA [XM_006221081]	FALSE	102551069	XM_006221081	keratin associated protein 22-2	chr11:28817774-28817715		XM_006221081		GGACTCTACTAAGAATTTAGGCTCGCTGGCTCATTATTGGCCATTTTCTTTAAAATCCCA
A_64_P075087	-5.63494	-2.4944	5.63494	down	1.98449	4.47889	Not Detected	Detected	Camk1g	Rattus norvegicus calcium/calmodulin-dependent protein kinase IG (Camk1g), mRNA [NM_182842]	FALSE	171358	NM_182842	calcium/calmodulin-dependent protein kinase IG	chr13:109194540-109194481	GO:0043005|GO:0005516|GO:0019722|GO:0005886|GO:0005524|GO:0012505|GO:0035556|GO:0005737|GO:0000139|GO:0018105|GO:0018107|GO:0006468|GO:0004683|GO:0005954	NM_182842	Rn.91453	ACAAGGGAAAGTCTTCCTATTGCTCTGAGCCTACCCTCTTCAGAAAAGCCAACAAAAAAC
A_44_P163242	2.28429	1.19174	2.28429	up	4.47219	3.28044	Detected	Not Detected	Epcam	Rattus norvegicus epithelial cell adhesion molecule (Epcam), mRNA [NM_138541]	FALSE	171577	NM_138541	epithelial cell adhesion molecule	chr6:11181855-11182638	GO:0001657|GO:0008284|GO:0043066|GO:0005886|GO:0009986|GO:0023019|GO:2000648|GO:2000048|GO:0016328|GO:0032403|GO:2000147|GO:0048863|GO:0016323|GO:0016324|GO:0005887|GO:0045944|GO:0005923|GO:0016021|GO:0070062	NM_138541	Rn.106481	ACTGCACTTCAGGACACATTTGCATCTCGATACATGCTGAATCCGAAATTTATCAAAAGT
A_64_P005383	-2.67606	-1.42011	2.67606	down	3.47305	4.89316	Not Detected	Detected	Krtap19-5	Rattus norvegicus keratin associated protein 19-5 (Krtap19-5), mRNA [NM_001195612]	FALSE	685304	NM_001195612	keratin associated protein 19-5	chr11:28716092-28716033		NM_001195612	Rn.228293	GGATATGGCTACCGCCGCCCATTTTATTACGGAGGATATGGATTCTCCCGCTTCTACTGA
A_44_P1093276	-2.67393	-1.41896	2.67393	down	5.00992	6.42888	Detected	Detected	LOC690097	PREDICTED: Rattus norvegicus similar to immunoreceptor Ly49si3 (LOC690097), transcript variant X2, mRNA [XM_003753951]	FALSE	690097	XM_003753951	similar to immunoreceptor Ly49si3	chr4:167586425-167586366		XM_003753951		TTGTTTTTCTTTTGTTTGTTCGAAGAGAGCTTCCCTGTGGGCTACCCTGAGTCTGTCTGT
A_64_P062029	-2.49148	-1.317	2.49148	down	4.16704	5.48404	Not Detected	Detected	Gstm6l	Rattus norvegicus glutathione S-transferase, mu 6-like (Gstm6l), mRNA [NM_001106464]	FALSE	295362	NM_001106464	glutathione S-transferase, mu 6-like	chr2:203469524-203469465	GO:0008150|GO:0003674|GO:0005575|GO:0004364	NM_001106464	Rn.136894	GAAGTCCAGCCGCTTCCTTTCAGGCCCTGTGTATTTGAAGACAGCGCTGTGGGGTAACAA
A_44_P1106717	-3.0071	-1.58837	3.0071	down	3.15779	4.74616	Not Detected	Detected	LOC102551143	PREDICTED: Rattus norvegicus uncharacterized LOC102551143 (LOC102551143), transcript variant X1, mRNA [XM_006240122]	FALSE	102551143	XM_006240122	uncharacterized LOC102551143	chr6:76635783-76635724		XM_006240122		CAGCAATGCCGTCTCCTTTGATAGGATATTTTTAGAGATTTTAACCTGCTGATTGAAATA
A_44_P1111915	-2.24593	-1.16731	2.24593	down	3.25856	4.42588	Not Detected	Detected			FALSE				chr13:043320012-043319953				TTTGCATGGTCTAGAAAGATCCCAAGACTCACCCAGAGGTAGTGTTTTACTAGCCATCTG
A_64_P025633	-3.67081	-1.8761	3.67081	down	11.6924	13.5685	Detected	Detected	Tmem150a	Rattus norvegicus transmembrane protein 150A (Tmem150a), mRNA [NM_139107]	FALSE	245966	NM_139107	transmembrane protein 150A	chr4:105664557-105664616	GO:0046854|GO:0005887|GO:0009056|GO:0016021|GO:0090002|GO:0005764	NM_139107	Rn.144670	CTCACTTCCTTTAGGGCAAATAACACAGCAGAACCACACAAGTATTTTAGTACTTTTTTA
A_64_P121275	5.18696	2.37489	5.18696	up	4.16012	1.78523	Detected	Not Detected	LOC362921	Rattus norvegicus Ac2-224 (LOC362921), mRNA [NM_001008878]	FALSE	362921	NM_001008878	Ac2-224	chr7:97765005-97764946		NM_001008878	Rn.214922	ATAAGAGCAGGTGTTCTGGAGACTGCCAAGGCAGACAAAGCTGTTAAACCAATACTTCCT
A_44_P1113006	2.55321	1.35231	2.55321	up	4.75486	3.40254	Detected	Not Detected	Pus10	PREDICTED: Rattus norvegicus pseudouridylate synthase 10 (Pus10), transcript variant X1, mRNA [XM_008770428]	FALSE	305583	XM_008770428	pseudouridylate synthase 10	chr14:104632539-104632598	GO:0009982|GO:0003723|GO:0031119	XM_008770428		CTTTTCTGGTTCTGCTGATTTTCTGAATTTATGTGTCTCACATTTAGTCACAGGCTGCTT
A_44_P398116	3.08022	1.62303	3.08022	up	4.01411	2.39108	Detected	Not Detected	Mln	Rattus norvegicus motilin (Mln), mRNA [NM_001110056]	FALSE	100126231	NM_001110056	motilin	chr20:5451695-5451636		NM_001110056	Rn.218365	ACCTCCCAGATTGAAGCTTTCCTTACCATCTTCGTGCACGGTGAACTCCAGAGACTGCAG
A_44_P650529	-2.09623	-1.0678	2.09623	down	9.35592	10.4237	Detected	Detected	Add3	Rattus norvegicus adducin 3 (Add3), transcript variant 1, mRNA [NM_001164103]	FALSE	25230	NM_001164103	adducin 3	chr1:259348672-259348613	GO:0005515|GO:0005516|GO:0000794|GO:0005886|GO:0042493|GO:0014069|GO:0003779|GO:0005903|GO:0005737|GO:0016020|GO:0005198|GO:0005911|GO:0005080|GO:0005654|GO:0005856|GO:0005938	NM_001164103	Rn.76589	GGGAAGGCATATGAGGTCTGAAGTCGCGTGTGAACCGTGTAACGTATTGCGCTTAGTATC
A_42_P559452	-2.15386	-1.10692	2.15386	down	8.61044	9.71736	Detected	Detected	Golm1	PREDICTED: Rattus norvegicus golgi membrane protein 1 (Golm1), transcript variant X2, mRNA [XM_006253546]	FALSE	680692	XM_006253546	golgi membrane protein 1	chr17:10940510-10940569	GO:0006997|GO:0005794|GO:0005615|GO:0070062|GO:0019216	XM_006253546		GTTTCTCGTCAACTGCACGAATGACTACAGACCCTAACAACTGTGTCACAACAGTCACAA
A_44_P918404	-4.46274	-2.15793	4.46274	down	1.97141	4.12934	Not Detected	Detected	LOC682102	Rattus norvegicus hypothetical protein LOC682102 (LOC682102), mRNA [NM_001134732]	FALSE	682102	NM_001134732	hypothetical protein LOC682102			NM_001134732	Rn.216802	ATCAGGGCTAAAGGTTCTGGAATTCTGGATTCTGCAACAGCTTGGTGTGAAGTTTGGAAA
A_64_P016128	-3.37283	-1.75396	3.37283	down	2.76522	4.51918	Not Detected	Detected	Olr1252	Rattus norvegicus olfactory receptor 1252 (Olr1252), mRNA [NM_001000454]	FALSE	300577	NM_001000454	olfactory receptor 1252	chr8:40771175-40771116	GO:0050911|GO:0004984|GO:0007186|GO:0005886|GO:0004930|GO:0005549|GO:0016021	NM_001000454	Rn.143518	GGGAAAAATCTCCTCTGTCTTTTACACCAACACAGTTCCTCTGCTGAATCCCTTAATCTA
A_64_P082149	-2.47039	-1.30474	2.47039	down	4.80661	6.11135	Detected	Detected	Vom2r55	Rattus norvegicus vomeronasal 2 receptor, 55 (Vom2r55), mRNA [NM_001099495]	FALSE	691442	NM_001099495	vomeronasal 2 receptor, 55	chr7:14663984-14664043		NM_001099495	Rn.217934	ATTTAATGAGGCTAAGTTCCTGGCTTTCAGTATGCTGGTGTTCTGCTGTGTCTGGATCAC
A_44_P885189	-2.10698	-1.07518	2.10698	down	5.6395	6.71467	Detected	Detected	Lrrc4	Rattus norvegicus leucine rich repeat containing 4 (Lrrc4), mRNA [NM_001037336]	FALSE	641521	NM_001037336	leucine rich repeat containing 4	chr4:55699859-55699800	GO:0030054|GO:0019221|GO:0045202|GO:0044309|GO:0060076|GO:0046426|GO:0005737|GO:0043197|GO:0050808|GO:0050807|GO:0045211|GO:0004860|GO:0006469|GO:0016021|GO:0097119	NM_001037336	Rn.198672	CACAGTCACCACTATCTCTGAACCTTATATAATTCAGACCCATACCAAGGACAAGGTACA
A_64_P146557	-2.04298	-1.03068	2.04298	down	3.66483	4.6955	Not Detected	Detected	Dscam	Rattus norvegicus DS cell adhesion molecule (Dscam), mRNA [NM_133587]	FALSE	171119	NM_133587	DS cell adhesion molecule	chr11:36955416-36955357	GO:0030424|GO:0030054|GO:0005886|GO:0048842|GO:0045202|GO:0010842|GO:0007416|GO:0070593|GO:0060219|GO:0030426|GO:0048813|GO:0007162|GO:0005887|GO:0007626|GO:0060060|GO:0007155|GO:0007156|GO:0042327	NM_133587	Rn.24399	CTGGACTCTCGGGGCCACTTGAAAGGAAACAATCCCTACGCAAAATCCTACACCTTGGTA
A_43_P14837	-2.08152	-1.05764	2.08152	down	4.76192	5.81956	Detected	Detected	LOC102554193	PREDICTED: Rattus norvegicus uncharacterized LOC102554193 (LOC102554193), ncRNA [XR_345541]	FALSE	102554193	XR_345541	uncharacterized LOC102554193	chr4:5576503-5576444		XR_345541		CAACCTTTTGATGTTGGGATGGCTCATGCTCAGTAACCACACTGTCAAAGCCACAAAATA
A_44_P1093057	-2.04713	-1.03361	2.04713	down	3.18648	4.22008	Not Detected	Detected	Smkr1	PREDICTED: Rattus norvegicus small lysine-rich protein 1 (Smkr1), transcript variant X1, mRNA [XM_017593076]	FALSE	103692109	XM_017593076	small lysine-rich protein 1	chr4:56893285-56893344		XM_017593076		ACCAGGAAAACCAAACCCAAGTAGTTCATAAAGGCTACCCTGGCATTGGTAGTGTTTTTT
A_44_P306884	-2.21293	-1.14596	2.21293	down	12.3336	13.4796	Detected	Detected			FALSE				chr16:026375086-026375145				CATCCACGAAGTCCTGTATGCCAATACAGGGCTGCCTGGTGCTACCACCATGTATCCAGG
A_42_P535863	2.42047	1.27529	2.42047	up	3.96722	2.69194	Detected	Not Detected	LOC102555814	PREDICTED: Rattus norvegicus uncharacterized LOC102555814 (LOC102555814), transcript variant X2, mRNA [XM_017591352]	FALSE	102555814	XM_017591352	uncharacterized LOC102555814	chr2:235599583-235599642		XM_017591352		AGAAGGACATTGGATCATGTTGAACCGCACCCCCAACTATGAGTGATGGTATGGAAAGAA
A_44_P1144856	-4.21376	-2.07511	4.21376	down	1.97129	4.0464	Not Detected	Detected		CR474499 Rat pBluescript Lion Rattus norvegicus cDNA clone LIONp463G10123 3', mRNA sequence [CR474499]	FALSE		CR474499		chr4:173861814-173861755			Rn.134150	TAGGTATCCAATCGGATATTGGATGCGAGCGGAAGTAACTCTGGCCCCAATGTTATTGTA
A_44_P1105602	-2.00646	-1.00465	2.00646	down	4.16984	5.1745	Not Detected	Detected	Spink4	PREDICTED: Rattus norvegicus serine peptidase inhibitor, Kazal type 4 (Spink4), transcript variant X1, mRNA [XM_006238095]	FALSE	408233	XM_006238095	serine peptidase inhibitor, Kazal type 4	chr5:58327892-58327951	GO:0004867|GO:0042493|GO:0005615	XM_006238095		AGAGGACAACCTCAGGCTTTCCACCCTTTTATCCTTTTTCAAAGGATAGCTAGACTGGCT
A_42_P590834	-2.24226	-1.16496	2.24226	down	2.7324	3.89736	Not Detected	Detected	Ackr1	PREDICTED: Rattus norvegicus atypical chemokine receptor 1 (Ackr1), transcript variant X2, mRNA [XM_002724893]	FALSE	689105	XM_002724893	atypical chemokine receptor 1	chr13:89534732-89534673	GO:0008150|GO:0003674|GO:0006954|GO:0032642|GO:0005575|GO:0019957	XM_002724893	Rn.49370	CTCCCTGCAAGATAGGCTTCTCAAATGGATACCCTTGCAGGCAACTCGTAGTTTGTTTTT
A_44_P885679	-2.34073	-1.22696	2.34073	down	8.014	9.24095	Detected	Detected	Bnc1	Rattus norvegicus basonuclin 1 (Bnc1), mRNA [NM_001108916]	FALSE	365299	NM_001108916	basonuclin 1	chr1:138189782-138189723	GO:0050679|GO:0051276|GO:0005737|GO:0006357|GO:0006356|GO:0042060|GO:0005654|GO:0005634|GO:0003676	NM_001108916	Rn.26595	CCCCTGGCTTAAAGATAGAGAGAGCCAACAACCTGTTAGCAATTATTTCAATTTAAAAAA
A_44_P212803	2.08732	1.06166	2.08732	up	8.19837	7.13672	Detected	Detected			FALSE		AF050659		chr2:23621980-23622039			Rn.202875	GTGAAGGGAATCCATCTAAGAGCAGTTATGCTTCCTTTCTAGGGTCTAGCACAAATGTAT
A_44_P273783	-2.31326	-1.20993	2.31326	down	3.09795	4.30788	Not Detected	Detected	Aldh1a3	Rattus norvegicus aldehyde dehydrogenase 1 family, member A3 (Aldh1a3), mRNA [NM_153300]	FALSE	266603	NM_153300	aldehyde dehydrogenase 1 family, member A3	chr1:120853625-120847772	GO:0005886|GO:0001758|GO:0021983|GO:0070403|GO:0005634|GO:0070324|GO:0042803|GO:0005829|GO:0005737|GO:0031076|GO:0042574|GO:0051289|GO:0042573|GO:0042572|GO:0060166|GO:0050885|GO:0007626|GO:0002138|GO:0070062|GO:0048048|GO:0042472|GO:0043065|GO:0001822|GO:0042493|GO:0004029|GO:0060324|GO:0070384|GO:0002072|GO:0060013|GO:0043584|GO:0055114|GO:0021768|GO:0004030	NM_153300	Rn.8297	ATGGCAGAGAACTAGGTGAATACGCTTTGGCTGAATACACAGAAGTGAAAACTGTCACCA
A_42_P672907	-2.10424	-1.0733	2.10424	down	4.19714	5.27044	Detected	Detected	Tspan8	Rattus norvegicus tetraspanin 8 (Tspan8), mRNA [NM_133526]	FALSE	171048	NM_133526	tetraspanin 8	chr7:55120754-55128721	GO:0010468|GO:0005178|GO:0009986|GO:0005887|GO:0030195|GO:0007283|GO:0007166|GO:0070062	NM_133526	Rn.6087	AAGGCCATGATTGCATTTCAGTCAGAGTTTAAGTGCTGTGGCTTGAGATTTGGAGCTGCT
A_43_P13920	-2.17634	-1.12191	2.17634	down	7.33478	8.45669	Detected	Detected	Mpp2	PREDICTED: Rattus norvegicus membrane palmitoylated protein 2 (Mpp2), transcript variant X1, mRNA [XM_008768128]	FALSE	85275	XM_008768128	membrane palmitoylated protein 2	chr10:91124240-91124181	GO:0005515|GO:0030054|GO:0060079|GO:0014069|GO:0060291|GO:0030165|GO:0044325|GO:0005737|GO:0032590|GO:0032591|GO:0043197|GO:0043198|GO:0045211|GO:0051260|GO:0005856	XM_008768128	Rn.16404	AGCCCCATCTACTTTCTTAAATCTTCTTTCTTTTCCTTTGATTAAACGTGACAGCAAGTG
A_43_P16375	-3.84243	-1.94202	3.84243	down	2.19604	4.13806	Not Detected	Detected	Olr1366	Rattus norvegicus olfactory receptor 1366 (Olr1366), mRNA [NM_001000980]	FALSE	405335	NM_001000980	olfactory receptor 1366	chr10:12334386-12334327	GO:0050911|GO:0004984|GO:0007186|GO:0016021	NM_001000980	Rn.124615	TTGCTGAGTATTTCTCCTCTTCATCCCCTCACTCAGCTGGGAGGGACATGGCAGGTGCCA
A_44_P1126277	-2.19734	-1.13576	2.19734	down	5.74713	6.88289	Detected	Detected	LOC102554045	PREDICTED: Rattus norvegicus uncharacterized LOC102554045 (LOC102554045), transcript variant X2, misc_RNA [XR_592839]	FALSE	102554045	XR_592839	uncharacterized LOC102554045	chr6:6319355-6319296		XR_592839		GAAAAACAAGTTAATATTCCTTAGCCTCCATGGGTTTGTTTCCTAACTCTCCCCATTTCT
A_44_P398193	-2.28358	-1.1913	2.28358	down	7.90431	9.09561	Detected	Detected	Cgref1	Rattus norvegicus cell growth regulator with EF hand domain 1 (Cgref1), mRNA [NM_139087]	FALSE	245918	NM_139087	cell growth regulator with EF hand domain 1	chr6:25425788-25426018	GO:0030308|GO:0005509|GO:0007050|GO:0005576|GO:0007155	NM_139087	Rn.31842	ATCAACCCGGTGATCCTGGTAGTAGACATGGTGCTTGAGACTCAGGACCTGGATGGAGAC
A_44_P1114610	-2.07285	-1.05161	2.07285	down	2.95956	4.01118	Not Detected	Detected	Cabyr	PREDICTED: Rattus norvegicus calcium binding tyrosine phosphorylation regulated (Cabyr), transcript variant X4, mRNA [XM_006254426]	FALSE	686189	XM_006254426	calcium binding tyrosine phosphorylation regulated		GO:0005737|GO:0046982|GO:0035686|GO:0031514|GO:0019904|GO:0005509|GO:0097228|GO:0005634|GO:0097229|GO:0019899|GO:0005829	XM_006254426	Rn.216679	GGAAAGTAAAACCAAGAGGATTAATTCCCCAAAAGGCCATCTTACCAATTTAGTTTTTGT
A_43_P18174	-2.25244	-1.17149	2.25244	down	5.81956	6.99105	Detected	Detected	Mbnl3	Rattus norvegicus muscleblind-like splicing regulator 3 (Mbnl3), mRNA [NM_001106949]	FALSE	302492	NM_001106949	muscleblind-like splicing regulator 3	chrX:137901038-137900979	GO:0003723|GO:0043484|GO:0046872|GO:0045662	NM_001106949	Rn.105030	ACAATCTGCATGGATTACATTAAAGGCCGATGCTCCCGGGAGAAATGCAAGTACTTTCAC
A_44_P1115090	2.33272	1.22201	2.33272	up	4.03067	2.80866	Detected	Not Detected	Tepp	PREDICTED: Rattus norvegicus testis, prostate and placenta expressed (Tepp), transcript variant X1, mRNA [XM_008772274]	FALSE	291850	XM_008772274	testis, prostate and placenta expressed	chr19:10171229-10171170	GO:0019953	XM_008772274		ATCCAGGCAAAACATTCACCCACATAAAACCAACTACCTAGGCTAGAGGAGGTGGTGATT
A_44_P960333	2.0272	1.01949	2.0272	up	11.2917	10.2722	Detected	Detected	Mpzl2	Rattus norvegicus myelin protein zero-like 2 (Mpzl2), mRNA [NM_001106818]	FALSE	300679	NM_001106818	myelin protein zero-like 2	chr8:48002807-48002866	GO:0033077|GO:0016337|GO:0005886|GO:0016021	NM_001106818	Rn.8193	TGGCCTAAAGTTTTGATACCTAGTTTTGAAGCTACAAGCTAGACCTGTATATTCTCTTGT
A_44_P1161650	2.75356	1.4613	2.75356	up	3.95807	2.49677	Detected	Not Detected	LOC100911353	PREDICTED: Rattus norvegicus uncharacterized LOC100911353 (LOC100911353), mRNA [XM_008759427]	FALSE	100911353	XM_008759427	uncharacterized LOC100911353	chr16:21186631-21186572		XM_008759427	Rn.157902	TTTTGCTCTTCATATGGCTTATATCCTCACTCTTATCCATCATAACATGGATGAAAATCC
A_44_P1159492	2.18831	1.12982	2.18831	up	4.62418	3.49436	Detected	Not Detected	Syt7	synaptotagmin 7 [Source:RGD Symbol;Acc:62013] [ENSRNOT00000007429]	FALSE	59267	XM_017589637	synaptotagmin 7	chr1:212909073-212909132	GO:0006909|GO:0005516|GO:0005513|GO:0046850|GO:0030054|GO:0005886|GO:0048791|GO:0031045|GO:0032009|GO:0005765|GO:0005764|GO:0014059|GO:0030425|GO:0005829|GO:0050764|GO:0005544|GO:0017158|GO:0030276|GO:0043195|GO:0017156|GO:0000149|GO:0043025|GO:0030670|GO:0001778|GO:0043679|GO:0030672|GO:0090385|GO:0070092|GO:0005778|GO:0070062|GO:0005777|GO:0019905|GO:0005509|GO:0005546|GO:0008021|GO:0042734|GO:…	XM_017589637	Rn.91884	ATGGAGTTCCTATCCTCCCAAGGAGTTTATTCTAAACATTTCACCCTACGCCCCTTATGG
A_64_P019676	3.21623	1.68537	3.21623	up	4.42393	2.73856	Detected	Not Detected	Olr124	Rattus norvegicus olfactory receptor 124 (Olr124), mRNA [NM_001000157]	FALSE	293260	NM_001000157	olfactory receptor 124	chr1:161490901-161490842	GO:0050911|GO:0007165|GO:0004984|GO:0007186|GO:0005886|GO:0004930|GO:0016021	NM_001000157	Rn.141871	AGAATGTGCCTCCAAGTATCCATATAATTTTTGCAATCCTTTACCTGCTAGTCTCCCCCA
A_44_P1090514	2.74154	1.45499	2.74154	up	5.10752	3.65254	Detected	Not Detected	LOC102550367	Rattus norvegicus uncharacterized LOC102550367 (LOC102550367), long non-coding RNA [NR_110721]	FALSE	102550367	NR_110721	uncharacterized LOC102550367	chr3:116073057-116072998		NR_110721	Rn.231358	CGCATATACACAGTACATTGTACGTGCAGGCAGAACACCATACACATATAATATAATATA
A_44_P159430	-2.11418	-1.0801	2.11418	down	10.2337	11.3138	Detected	Detected	Calml4	Rattus norvegicus calmodulin-like 4 (Calml4), mRNA [NM_001127575]	FALSE	691455	NM_001127575	calmodulin-like 4	chr8:67018681-67018740	GO:0005509	NM_001127575	Rn.228661	TGAATACCAATAAATGATGTGGCCATGTACTGGTTGCCTGTAAGAGGAGGTCTGTCTGGA
A_64_P020724	3.13529	1.6486	3.13529	up	12.7741	11.1255	Detected	Detected	Snap23	Rattus norvegicus synaptosomal-associated protein 23 (Snap23), mRNA [NM_022689]	FALSE	64630	NM_022689	synaptosome associated protein 23	chr3:107362796-107362855	GO:0005515|GO:0016082|GO:0030054|GO:0005886|GO:0042581|GO:0031201|GO:0042582|GO:0015031|GO:0006887|GO:0005737|GO:0005913|GO:0043195|GO:0017157|GO:0031629|GO:0061025|GO:0016192|GO:0030659|GO:0070062|GO:0019905|GO:0031410|GO:0005484|GO:0006461|GO:0002553|GO:0005654|GO:0005925	NM_022689	Rn.14789	GGCTGGTGTGAATGCATGCTTATTTCTTGCCTTAATTTCTATATCTGTAAATGGGAATTA
A_44_P1106867	-7.22148	-2.85229	7.22148	down	1.80343	4.65572	Not Detected	Detected	Unc79	PREDICTED: Rattus norvegicus unc-79 homolog (C. elegans) (Unc79), transcript variant X8, mRNA [XM_017594179]	FALSE	314401	XM_017594179	unc-79 homolog, NALCN channel complex subunit	chr6:127466106-127466165	GO:0035264|GO:0048149|GO:0030534	XM_017594179		CACAAAAGAGTAACTTCATCTGACAAAGGTGTTTTCCCTCTTTTGATTTCTGTGGAAAAA
A_43_P13233	-2.0004	-1.00029	2.0004	down	7.34939	8.34968	Detected	Detected	Slc25a21	Rattus norvegicus solute carrier family 25 member 21 (Slc25a21), mRNA [NM_133614]	FALSE	171151	NM_133614	solute carrier family 25 member 21	chr6:77129093-77129034	GO:0005739|GO:0005310|GO:0006810|GO:0005743|GO:0006835|GO:0016021|GO:0006839	NM_133614	Rn.205044	AGGCTGCTTCAAAACCATGGAGACGGTCTACAGGGAAGAAGGGATTTTAGCCTTATACAA
A_64_P087543	-4.40679	-2.13973	4.40679	down	1.91559	4.05531	Not Detected	Detected	Foxi1	Rattus norvegicus forkhead box I1 (Foxi1), mRNA [NM_001105776]	FALSE	287185	NM_001105776	forkhead box I1	chr10:19185993-19185934	GO:0003700|GO:0042472|GO:0006366|GO:0044212|GO:0000981|GO:0005730|GO:0005634|GO:0000978|GO:0009653|GO:0030154|GO:0043231|GO:0043565|GO:0001077|GO:0045944|GO:0045893	NM_001105776	Rn.32116	GATGTCATATCACAGAACACCCTGAGAAGTGTTGTTTGGTTTCCTTGTTTTCTTTTTAAT
A_43_P13631	-2.45563	-1.2961	2.45563	down	3.70842	5.00452	Not Detected	Detected	Gdap1	Rattus norvegicus ganglioside-induced differentiation-associated-protein 1 (Gdap1), mRNA [NM_001107897]	FALSE	312890	NM_001107897	ganglioside-induced differentiation-associated-protein 1	chr5:1006445-1006386	GO:0000266|GO:0006626|GO:0006749|GO:0005634|GO:0004364|GO:0071305|GO:0005829|GO:0005739|GO:0003674|GO:0008053|GO:0016020|GO:0031307|GO:0032526	NM_001107897	Rn.45830	CCACCACTAGAGAATGCTCAAGTCATTAAAAGGTTATGTTGTCTATTTCTTTCTTAACAC
A_44_P1037342	-2.09762	-1.06876	2.09762	down	7.19049	8.25925	Detected	Detected	Cyp3a9	Rattus norvegicus cytochrome P450, family 3, subfamily a, polypeptide 9 (Cyp3a9), mRNA [NM_147206]	FALSE	171352	NM_147206	cytochrome P450, family 3, subfamily a, polypeptide 9	chr12:17204458-17204517	GO:0007608|GO:0043627|GO:0007565|GO:0070330|GO:0005506|GO:0045471|GO:0008395|GO:0070989|GO:0010043|GO:0002933|GO:0010628|GO:0004497|GO:0042737|GO:0009822|GO:0031090|GO:0005789|GO:0016491|GO:0016712|GO:0016021|GO:0071548|GO:0032355|GO:0008202|GO:0055114|GO:0020037	NM_147206	Rn.10489	AAGGATCTAATGACATAAATCCAAGATAAATATATTCAACTCGTGGTTCTTGTGGGATGG
A_44_P154513	-2.56552	-1.35925	2.56552	down	4.07892	5.43818	Not Detected	Detected	Tmem40	Rattus norvegicus transmembrane protein 40 (Tmem40), mRNA [NM_001191573]	FALSE	680858	NM_001191573	transmembrane protein 40	chr4:151856643-151856486	GO:0016021	NM_001191573	Rn.214834	GCTACCACTACTATTCAGACTGGTTCATGTCTCTTGGGGTTGGTCTGCTCACCTTCGCTT
A_44_P107535	-2.50392	-1.32419	2.50392	down	6.08893	7.41312	Detected	Detected	Ltbp4	Rattus norvegicus latent transforming growth factor beta binding protein 4 (Ltbp4), mRNA [NM_001170336]	FALSE	292734	NM_001170336	latent transforming growth factor beta binding protein 4	chr1:82387429-82386985	GO:0046879|GO:0031012|GO:0030162|GO:0050431|GO:0005509|GO:0005578|GO:0007179|GO:0005615|GO:0070062	NM_001170336	Rn.7961	CAGAGCCTGAGGAATCCTCTGAGCGTGGAAGCTATACAGGAGCCTTGTCTGAGCCCTATG
A_42_P592157	-2.24693	-1.16796	2.24693	down	8.24933	9.41728	Detected	Detected	Pbx2	Rattus norvegicus PBX homeobox 2 (Pbx2), mRNA [NM_001002828]	FALSE	406164	NM_001002828	PBX homeobox 2	chr20:4254419-4254360	GO:0005667|GO:0003700|GO:0000977|GO:0045944|GO:0003682|GO:0009954|GO:0005634|GO:0030326|GO:0008134	NM_001002828	Rn.901	AAAGCTTTCGGTTTTGTTTTTTAAACTGTTTGCAGAGTGGAGAAGATCGATCAGGAAGGG
A_42_P762202	-2.15719	-1.10915	2.15719	down	14.4765	15.5856	Detected	Detected	S1pr3	Rattus norvegicus sphingosine-1-phosphate receptor 3 (S1pr3), mRNA [NM_001271143]	FALSE	306792	NM_001271143	sphingosine-1-phosphate receptor 3	chr17:19657912-19657853	GO:0006954|GO:0005178|GO:0007219|GO:0005886|GO:0003376|GO:0016021|GO:0032651|GO:0001816|GO:0038036|GO:0007193	NM_001271143	Rn.23918	TGGGGCCTGCCCCAGGTAGCGAGTGACCTTTACTACTTGCAGTTTATGTTTGTTAATAAT
A_43_P11794	-2.19383	-1.13345	2.19383	down	5.94772	7.08117	Detected	Detected	Tacr3	Rattus norvegicus tachykinin receptor 3 (Tacr3), mRNA [NM_017053]	FALSE	24808	NM_017053	tachykinin receptor 3	chr2:232404773-232404832	GO:0060259|GO:0007568|GO:0007217|GO:0043278|GO:0042538|GO:0005634|GO:0045777|GO:0042220|GO:0042053|GO:0032809|GO:0004995|GO:0005737|GO:0032590|GO:0070474|GO:0016020|GO:0010460|GO:0016021|GO:0032355	NM_017053	Rn.9702	CCAAGGGAAACATGACCTACATAAAACAGAAATTCTCTGTGGCTATGAAGTAGAAAGGGC
A_42_P519807	-2.7204	-1.44382	2.7204	down	3.61231	5.05614	Not Detected	Detected	LOC100362814	PREDICTED: Rattus norvegicus hypothetical protein LOC100362814 (LOC100362814), transcript variant X1, mRNA [XM_008762074]	FALSE	100362814	XM_008762074	hypothetical protein LOC100362814	chr3:89277917-89277858	GO:0016021	XM_008762074	Rn.147337	ATGGTTAAAATCATGAGATATAAAAGTGAGCTGAAGTTCCACAGGCACCCAGAGGAGGCT
A_44_P363291	-2.17395	-1.12032	2.17395	down	3.93803	5.05835	Not Detected	Detected	Kcnk10	Rattus norvegicus potassium two pore domain channel subfamily K member 10 (Kcnk10), mRNA [NM_023096]	FALSE	65272	NM_023096	potassium two pore domain channel subfamily K member 10	chr6:122601143-122601084	GO:0005244|GO:0005886|GO:0005887|GO:0030322|GO:0005267|GO:0034765|GO:0007613|GO:0022841|GO:0071805	NM_023096	Rn.53999	ATATTCACACTGAGACACGTGCCTTAAATAGACTTGTTAGTCCAAAATTACATAGCATTG
A_44_P1105275	-3.53162	-1.82033	3.53162	down	4.6693	6.48964	Detected	Detected			FALSE				chr4:171762202-171762261				TGTATTTGTTTTTTGTTCTTTTGGGCTTTTGAGTCAGAGCTTCTCTGTGTAACCCTGGCT
A_44_P1112203	-2.29021	-1.19548	2.29021	down	5.5175	6.71298	Detected	Detected			FALSE				chr13:092800955-092801014				TCACTCTGAAGTGAAGGAGGGATTTTCTGCCCAAGCTCACTTACTCTGACTTTGGAGATA
A_44_P1362427	-2.17298	-1.11967	2.17298	down	12.8671	13.9868	Detected	Detected		Rattus norvegicus similar to put. type 5 nonmuscle actin (LOC360883), mRNA [XM_341158]	FALSE		XM_341158		chr13:090194404-090194464				ACCGGACTACACCTTTACACCACTGCCGAGAGGGAAATTGTTGTGCTATGTTGCCCTGGA
A_44_P1092686	-2.34613	-1.23028	2.34613	down	14.3582	15.5884	Detected	Detected	LOC100361457	PREDICTED: Rattus norvegicus actin, gamma 1 propeptide-like (LOC100361457), transcript variant X2, mRNA [XM_002726201]	FALSE	100361457	XM_002726201	actin, gamma 1 propeptide-like	chr3:71262238-71274752	GO:0005886|GO:0045214|GO:0072562|GO:0005634|GO:0030016|GO:0005524|GO:0042802|GO:0005829|GO:0070527|GO:0031012|GO:0031941|GO:0001895|GO:0043209|GO:0005200|GO:0005856|GO:0005925|GO:0031625|GO:0070062|GO:0034332	XM_002726201		ACCACTGGCATTGTCATGGACTCTGGTTTTCCAGTTTTGTTGACTTTGTCCTTCCTTTGA
A_64_P077051	-2.4782	-1.30929	2.4782	down	3.77693	5.08622	Not Detected	Detected	Olr1681	Rattus norvegicus olfactory receptor 1681 (Olr1681), mRNA [NM_001001006]	FALSE	405374	NM_001001006	olfactory receptor 1681	chr20:290022-289963	GO:0050911|GO:0004984|GO:0007186|GO:0016021	NM_001001006	Rn.142694	TGCGTTTTTCTTTCAGCTGTTCCTCTGTGTTTAATTCTTGCCTCCTATGCTAGTATTGGA
A_44_P1104335	3.19889	1.67757	3.19889	up	9.26687	7.5893	Detected	Detected	Apcdd1l	PREDICTED: Rattus norvegicus APC down-regulated 1 like (Apcdd1l), transcript variant X1, mRNA [XM_008762580]	FALSE	499949	XM_008762580	APC down-regulated 1 like	chr3:164683967-164683908		XM_008762580		TTCAATCAGGCCAAGGAGACTGCTCTAACTTATTATCCGAGAGAGAGAGAGAGAGAGAGA
A_64_P015951	-2.07207	-1.05107	2.07207	down	3.45178	4.50285	Not Detected	Detected	LOC499573	Rattus norvegicus LRRGT00056 (LOC499573), mRNA [NM_001047947]	FALSE	499573	NM_001047947	LRRGT00056	chr2:94928845-94928786		NM_001047947	Rn.116759	TATACTTCATTCATCAGGAAGTTACTTCTCTGGTCCATCGAGTGCTCCCAGAGCCAATGA
A_44_P1103360	-2.24325	-1.16559	2.24325	down	3.06746	4.23304	Not Detected	Detected			FALSE				chr3:008482673-008482732				ACTATCTTGGGAGGAACAGGAGACATCAGAACTGACAGGGAGACAGCTTTAATATTCGAC
A_44_P1157225	3.75985	1.91068	3.75985	up	3.95645	2.04577	Detected	Not Detected			FALSE				chr2:203762012-203761953				AAGATAGTTTTGTATCAAACGCAAATGGTACTGGGCACACTGTCTGGAGTCCTCTTGGGA
A_64_P113295	3.63134	1.8605	3.63134	up	4.29889	2.43839	Detected	Not Detected	LOC687056	Rattus norvegicus hypothetical protein LOC687056 (LOC687056), mRNA [NM_001134996]	FALSE	687056	NM_001134996	hypothetical protein LOC687056	chr4:129071657-129071716		NM_001134996	Rn.220603	GTTCATCTTCCCTGTTTTCCTGATTGTCAATACAATGTGACCGTCTTTCCTCAAGCTCCT
A_42_P726936	-2.70331	-1.43473	2.70331	down	3.54813	4.98286	Not Detected	Detected	LOC103694863	ras-like protein family member 10B [Source:RGD Symbol;Acc:9359312] [ENSRNOT00000088205]	FALSE	103694863	XM_006247029	ras-like protein family member 10B	chr10:71503706-71503765	GO:0007165|GO:0016020|GO:0003924|GO:0005525	XM_006247029	Rn.8804	TGTTTTGTTTGACAGTGTGGAGAGGATATTCCTCAAAGGATCAGTTTCTCTCCATAATGC
A_44_P1099020	2.22031	1.15076	2.22031	up	4.15665	3.00589	Detected	Not Detected	LOC102554431	PREDICTED: Rattus norvegicus putative protein FAM90A12P-like (LOC102554431), mRNA [XM_017588233]	FALSE	102554431	XM_017588233	putative protein FAM90A12P-like	chrX:81772418-81772359		XM_017588233		GGTGGTGGGATCTTTCTCAGTCTGAGTTTACATTTTTGATCTTTGAATAAAAGTTTCTTC
A_44_P232186	-2.87903	-1.52558	2.87903	down	4.76451	6.29009	Detected	Detected	Samd12	Rattus norvegicus sterile alpha motif domain containing 12 (Samd12), mRNA [NM_001130562]	FALSE	362910	NM_001130562	sterile alpha motif domain containing 12	chr7:90084125-90084066		NM_001130562	Rn.207680	GCTGAAGAAACACTGTCCAAATCAGTATCACATCTACAGTGAGTCATTCAAGCAACATGA
A_43_P20098	-2.82266	-1.49705	2.82266	down	3.114	4.61105	Not Detected	Detected	Dock2	PREDICTED: Rattus norvegicus dedicator of cytokinesis 2 (Dock2), transcript variant X1, mRNA [XM_008767630]	FALSE	360509	XM_008767630	dedicator of cytokinesis 2	chr10:19475720-19475661	GO:0001771|GO:0046633|GO:0046631|GO:0045059|GO:0050766|GO:0042110|GO:0042608|GO:0044351|GO:0006935|GO:0016020|GO:0042098|GO:0007010|GO:0001768|GO:0045060|GO:0001766|GO:0002277|GO:0030676|GO:0070062|GO:0005096	XM_008767630	Rn.178834	AGCAGAGGGACGATGGGCAGCACCAGGCCTTGGAGAAAAAGTACTGTGTGGAACTGCTCA
A_64_P002631	2.0668	1.0474	2.0668	up	4.1848	3.1374	Detected	Not Detected	Slc34a1	Rattus norvegicus solute carrier family 34 member 1 (Slc34a1), mRNA [NM_013030]	FALSE	25548	NM_013030	solute carrier family 34 member 1	chr17:15262988-15262929	GO:0048471|GO:2000187|GO:0097066|GO:0005886|GO:0033189|GO:0031226|GO:0035435|GO:0043434|GO:0031526|GO:0032403|GO:0042803|GO:0016323|GO:0044341|GO:0035864|GO:0009100|GO:0016324|GO:0015321|GO:0046849|GO:0071374|GO:0032026|GO:0006817|GO:0051260|GO:0035725|GO:0032355|GO:0042431|GO:0071107|GO:0010288|GO:0060416|GO:0009986|GO:0007584|GO:0001822|GO:0042493|GO:0055062|GO:0030165|GO:0031982|GO:0045838|GO:…	NM_013030	Rn.92022	CTGCCAATTCTGCTAACTGTGCATAGAAAAAGTTTTAAAAGTTGCATCTGTCCTGATCAT
A_44_P520959	-2.05223	-1.03719	2.05223	down	4.65064	5.68783	Detected	Detected		UI-R-FF0-cow-l-09-0-UI.s1 UI-R-FF0 Rattus norvegicus cDNA clone UI-R-FF0-cow-l-09-0-UI 3', mRNA sequence [BQ780042]	FALSE		BQ780042		chr8:62013790-62013849			Rn.15386	TTCGATATATTTTGGTCGAAAGGTCAAGCTGAGAGACTAAAGCTCTGGAAGTGGAACTTG
A_44_P1154229	-2.83447	-1.50308	2.83447	down	2.92831	4.43139	Not Detected	Detected		RIKEN cDNA gene D630044L22 gene [Source:MGI Symbol;Acc:MGI:3709661] [ENSRNOT00000065937]	FALSE				chr10:15221605-15221667				AACCAAAACTGTGCCTCGTGTAACACACTTATCCACCCTCAGGCAGTTGGGCCCCCTGGA
A_44_P1107949	-2.27325	-1.18476	2.27325	down	2.97127	4.15603	Not Detected	Detected		PREDICTED: Rattus norvegicus Protein FAM186A-like (LOC100362820), transcript variant X1, mRNA [XM_017595369]	FALSE		XM_017595369		chr7:138685558-138685499		XM_017595369		AATGAAGATCAGTCTTAGCCCTGAGCAAGCCCAATCTCTGGGCATCATTCTTACAGTTGA
A_44_P1133089	5.6136	2.48893	5.6136	up	4.05022	1.5613	Detected	Not Detected	LOC103690621	PREDICTED: Rattus norvegicus uncharacterized LOC103690621 (LOC103690621), ncRNA [XR_595149]	FALSE	103690621	XR_595149	uncharacterized LOC103690621	chr11:80341041-80340982		XR_595149		CGGATGGATCCTAGGGTAACTGGCATTCTGTTGGTTCTCATTTTATATTAAAGAAATAAA
A_44_P1091800	-2.43785	-1.28561	2.43785	down	10.385	11.6706	Detected	Detected	Gcnt4	PREDICTED: Rattus norvegicus glucosaminyl (N-acetyl) transferase 4, core 2 (Gcnt4), transcript variant X2, mRNA [XM_017594492]	FALSE	310011	XM_017594492	glucosaminyl (N-acetyl) transferase 4, core 2	chr2:27444233-27444292	GO:0048872|GO:0042403|GO:0060993|GO:0048729|GO:0002121	XM_017594492		GTCATCCTCATCCCTTACCATTTCAGTAACAAATTTCCCACATATGGATTTTAAATAGTG
A_44_P1128093	2.2024	1.13908	2.2024	up	5.23245	4.09337	Detected	Detected	LOC103692868	PREDICTED: Rattus norvegicus uncharacterized LOC103692868 (LOC103692868), ncRNA [XR_593468]	FALSE	103692868	XR_593468	uncharacterized LOC103692868	chr7:65000573-64999748		XR_593468		TTCTTGTTGCTGTGCATTCTGCTCCATTGTAGGTCAATCAATCAACCAACCAACCAACCA
A_44_P244755	2.1498	1.1042	2.1498	up	5.40427	4.30007	Detected	Detected		UI-R-DR1-clk-p-18-0-UI.s1 UI-R-DR1 Rattus norvegicus cDNA clone UI-R-DR1-clk-p-18-0-UI 3', mRNA sequence [BQ193187]	FALSE		BQ193187		chr17:57591491-57591550			Rn.12004	CAGGGAAGTGAGTTAGCTACTTCTTCAGGAAAGTTATGAAAACCAAAAACCATTTAATGC
A_44_P1080151	-5.01299	-2.32567	5.01299	down	1.93913	4.2648	Not Detected	Detected	Vom2r13	Rattus norvegicus vomeronasal 2 receptor, 13 (Vom2r13), mRNA [NM_001099489]	FALSE	690593	NM_001099489	vomeronasal 2 receptor, 13	chr1:60301374-60301433	GO:0007186|GO:0005886|GO:0004930|GO:0016021	NM_001099489	Rn.217646	AGCACAAAAGGCAAGATCATGGTGGCTGGTGAGATCATTTCCATTTTGGCTTCCAGTTCA
A_64_P073168	-2.11308	-1.07935	2.11308	down	2.88747	3.96681	Not Detected	Detected	LOC690020	similar to killer cell lectin-like receptor, subfamily A, member 17 [Source:RGD Symbol;Acc:1585190] [ENSRNOT00000080873]	FALSE	690020	XM_001072955	similar to killer cell lectin-like receptor, subfamily A, member 17	chr4:167160047-167159988	GO:0030246|GO:0016021	XM_001072955	Rn.15690	AGTAAACGTGAAAGTGTCTACCCCTGTATTTGTGAGAAGAGACTGGATAAATCCTCTAAT
A_44_P199469	-4.25407	-2.08884	4.25407	down	12.2177	14.3065	Detected	Detected	Gsdmd	Rattus norvegicus gasdermin D (Gsdmd), mRNA [NM_001130553]	FALSE	315084	NM_001130553	gasdermin D	chr7:113836932-113836991	GO:0072559|GO:0070300|GO:0005886|GO:0050830|GO:0070273|GO:0005546|GO:0005615|GO:0035915|GO:0070269|GO:0005829|GO:0046931|GO:0050829|GO:0050718|GO:0031668|GO:0019835|GO:0001786|GO:0051260|GO:0005654	NM_001130553	Rn.105659	AACCTAACTCAGTCACAGGGTTAGAATGCAGCAAGACCCAGGAGTTGGGAAAAACTCAAT
A_44_P166581	-2.23918	-1.16297	2.23918	down	12.8762	14.0392	Detected	Detected		interferon induced transmembrane protein 7 [Source:RGD Symbol;Acc:1306466] [ENSRNOT00000039434]	FALSE		XM_001054983		chr11:34046843-34046902		XM_001054983		TTCATTACCGCTGCCACTGGGGGACTACCCCCAAACTATGAAAGAATCGAAGAAGAATAT
A_44_P466700	-3.82034	-1.9337	3.82034	down	2.27823	4.21193	Not Detected	Detected	Lpin1	Rattus norvegicus lipin 1 (Lpin1), mRNA [NM_001012111]	FALSE	313977	NM_001012111	lipin 1	chr6:40258119-40258060	GO:0006629|GO:0042826|GO:0045598|GO:0031100|GO:0005741|GO:0005634|GO:0042975|GO:0031529|GO:0009062|GO:0003674|GO:0005737|GO:0045944|GO:0001085|GO:0019432|GO:0005667|GO:0031965|GO:0032869|GO:0006357|GO:0000266|GO:0031532|GO:0003713|GO:0005575|GO:0000122|GO:0008195|GO:0031065|GO:0016311|GO:0006642	NM_001012111	Rn.229137	AGAAGCCAGAAAAGTTCAAAGTCCAGTGTTTGACAGACATCAAAAACCTGTTTTTCCCAA
A_44_P1131170	-3.69955	-1.88735	3.69955	down	2.96343	4.85078	Not Detected	Detected	LOC102556424	PREDICTED: Rattus norvegicus uncharacterized LOC102556424 (LOC102556424), transcript variant X1, ncRNA [XR_338440]	FALSE	102556424	XR_338440	uncharacterized LOC102556424	chr10:6768279-6768220		XR_338440		ATGTTAACCTACTGTCTTCTCAGGTTGCTGGCTCTTTGGATGACGTTTGAAGATCACCCA
A_44_P1095489	2.72656	1.44708	2.72656	up	14.2907	12.8436	Detected	Detected	Erfe	PREDICTED: Rattus norvegicus erythroferrone (Erfe), mRNA [XM_001060107]	FALSE	681056	XM_001060107	erythroferrone	chr9:90601275-90601334	GO:0006879|GO:0005179|GO:0005623|GO:2000193|GO:0005576|GO:0019217|GO:0005615|GO:0042803	XM_001060107	Rn.225751	TGAATGACTCCTGGGTTGCTCTCAGAGATTGCTGAATTAAACTGTCTGGTTTTCTGATGA
A_44_P1139609	2.41379	1.2713	2.41379	up	4.49901	3.22771	Detected	Not Detected	Vac14	Vac14, PIKFYVE complex component [Source:RGD Symbol;Acc:631410] [ENSRNOT00000088770]	FALSE	307842	XR_598497	Vac14, PIKFYVE complex component	chr19:40563138-40563197	GO:0005783|GO:0043550|GO:0070772|GO:0010008	XR_598497	Rn.46366	ACATCTGCTGGCTGTTCAGAAGTATTCCTCATGCATCCTGAAGCTGTGTAAGCATTCGTT
A_44_P1135957	-2.63635	-1.39854	2.63635	down	2.79198	4.19052	Not Detected	Detected	LOC102553694	PREDICTED: Rattus norvegicus uncharacterized LOC102553694 (LOC102553694), ncRNA [XR_595313]	FALSE	102553694	XR_595313	uncharacterized LOC102553694	chr15:39576502-39576443		XR_595313		AAACCTGTGTAAGGCTCTCCTTCAAGAGCAGGAATGAAATAGGCTGCCTTCCCTAAATTG
A_44_P1127753	2.04057	1.02898	2.04057	up	4.66407	3.6351	Detected	Not Detected	LOC102548950	PREDICTED: Rattus norvegicus uncharacterized LOC102548950 (LOC102548950), ncRNA [XR_347711]	FALSE	102548950	XR_347711	uncharacterized LOC102548950	chr7:30345602-30345543		XR_347711		GTGATTGGGCGAGCTAGTTATTTCTCAGCTAATCAGAAGAATTAAATGAAGCGGGGGTTG
A_44_P1154034	-2.18385	-1.12687	2.18385	down	2.98408	4.11095	Not Detected	Detected	Il2ra	interleukin 2 receptor subunit alpha [Source:RGD Symbol;Acc:2895] [ENSRNOT00000073144]	FALSE	25704	FQ228242	interleukin 2 receptor subunit alpha	chr17:78049065-78049006	GO:0002437|GO:0050687|GO:0004911|GO:0009986|GO:0006924|GO:0019976|GO:0050672|GO:0042130|GO:0042104|GO:0002664|GO:0050777|GO:0007219|GO:0050728|GO:0008144|GO:0042102|GO:0046013|GO:0016021|GO:0038110|GO:0043029|GO:0045582|GO:0009897		Rn.9872	GAAGCTACATGCATGATATCATCAGTCTGGTGTTAACATATAATGGATTTTATCTTGCTG
A_44_P1143868	-2.68378	-1.42426	2.68378	down	5.18713	6.6114	Detected	Detected	LOC103691754	PREDICTED: Rattus norvegicus uncharacterized LOC103691754 (LOC103691754), transcript variant X2, ncRNA [XR_591439]	FALSE	103691754	XR_591439	uncharacterized LOC103691754	chr3:4690619-4690678		XR_591439		TGATGCATTATCATCAGGAACAGTAACCTGTGAGGCTTGCTTTAAGGATGGGAAACCTGG
A_43_P13453	2.73485	1.45146	2.73485	up	7.70591	6.25445	Detected	Detected	Plekha2	pleckstrin homology domain containing A2 [Source:RGD Symbol;Acc:1586710] [ENSRNOT00000022097]	FALSE	684785	CV109460	pleckstrin homology domain containing A2	chr16:71421254-71421313	GO:0043234|GO:0008150|GO:0003674|GO:0005737|GO:0016020|GO:0043325|GO:0043236|GO:0005575|GO:0035091|GO:0030165|GO:0001968|GO:0001954		Rn.62312	CGTCAGGCGCTTAAATGTTATGATTGCGGAGACCAGAATAGACACTTCTCTTGACACTGA
A_44_P1088911	-5.03771	-2.33277	5.03771	down	1.60041	3.93318	Not Detected	Detected	Lep	Rattus norvegicus leptin (Lep), mRNA [NM_013076]	FALSE	25608	NM_013076	leptin	chr4:55948507-55948566	GO:0042269|GO:0006909|GO:0033686|GO:0019222|GO:0032814|GO:0030300|GO:0001819|GO:0005615|GO:0002021|GO:0032817|GO:0032310|GO:0031667|GO:0033197|GO:0032355|GO:0032868|GO:0007565|GO:0042531|GO:0006635|GO:0032760|GO:0001542|GO:0014068|GO:0000122|GO:0001890|GO:0005125|GO:0019953|GO:0009892|GO:0005179|GO:0010507|GO:0042307|GO:0033210|GO:0007623|GO:0042445|GO:0035630|GO:0008083|GO:0030073|GO:0032635|GO:…	NM_013076	Rn.44444	TTGTTCCCAGATTGTGAAACTTCCCATATGCAAAAATGCTTGGTTTGGGTTTTGTTTTTT
A_44_P763036	2.88513	1.52864	2.88513	up	4.12092	2.59229	Detected	Not Detected	Il10ra	PREDICTED: Rattus norvegicus interleukin 10 receptor subunit alpha (Il10ra), transcript variant X1, mRNA [XM_006242864]	FALSE	117539	XM_006242864	interleukin 10 receptor subunit alpha	chr8:48209823-48209764	GO:0019969|GO:0004920|GO:0005886|GO:0050807|GO:0019221|GO:0032496|GO:0016021	XM_006242864	Rn.27718	CTTTGGCATCCTGTCAAGATGCTCATGATGCTAGTCTGGTTCCAGAGCTCCTTCTGGAAC
A_44_P276724	8.12816	3.02293	8.12816	up	4.60937	1.58644	Detected	Not Detected	Slc25a48	solute carrier family 25, member 48 [Source:RGD Symbol;Acc:1563703] [ENSRNOT00000016138]	FALSE	361206	XM_017587679	solute carrier family 25, member 48	chr17:14086095-14086036	GO:0005739|GO:0022857|GO:0005743|GO:0000066|GO:0016021|GO:0000064|GO:0055085|GO:0006839	XM_017587679	Rn.38259	TGAAAAGCCGAATCCAAGCTGATGGGGTCTATTTAAACAAATACAGGGGAGTCCTGGACT
A_44_P900530	2.18243	1.12593	2.18243	up	6.70365	5.57771	Detected	Detected	Pcdh9	Rattus norvegicus protocadherin 9 (Pcdh9), mRNA [NM_001191688]	FALSE	306091	NM_001191688	protocadherin 9	chr15:75827537-75827478	GO:0003674|GO:0044291|GO:0030900|GO:0005575|GO:0030426	NM_001191688	Rn.232343	ATAGCATGCAACAAAATGTCTTTATTGAAAGGAGTGGAAGTTATATTAATGCCACGGTTC
A_64_P161195	-6.04094	-2.59477	6.04094	down	1.80141	4.39618	Not Detected	Detected	Tmigd1	Rattus norvegicus transmembrane and immunoglobulin domain containing 1 (Tmigd1), mRNA [NM_001135029]	FALSE	363654	NM_001135029	transmembrane and immunoglobulin domain containing 1	chr10:67263382-67263323	GO:0016021	NM_001135029	Rn.13478	TGTTGTGGTCTTCCTGACGCTGGCTTTTGCACTGCTTTCTAGGAGGGAAAGAATAATGAA
A_44_P613170	-2.05108	-1.03638	2.05108	down	3.39783	4.43421	Not Detected	Detected	Ndp	Rattus norvegicus NDP, norrin cystine knot growth factor (Ndp), mRNA [NM_001108814]	FALSE	363443	NM_001108814	NDP, norrin cystine knot growth factor	chrX:17440871-17440930	GO:0009986|GO:0061299|GO:0001890|GO:0005575|GO:0035426|GO:0005125|GO:0005615|GO:0042803|GO:0005109|GO:0031012|GO:0003674|GO:0046697|GO:0051091|GO:0016055|GO:0045893|GO:0060070	NM_001108814	Rn.45519	GGACACCAAGTCCATGGATATGTTTAGAGAGGTTTACTCACAGCCAGCTAACTGCTACTA
A_44_P1156872	-2.21286	-1.14591	2.21286	down	3.18297	4.32888	Not Detected	Detected			FALSE								ACCTGGAGGGGAAGGGCTCAACAAATTCTAGTTTTGCAGAGCAAGAAGCTTTTTGTTAAC
A_44_P1090261	-3.86444	-1.95026	3.86444	down	2.18341	4.13367	Not Detected	Detected	Malrd1	Rattus norvegicus MAM and LDL receptor class A domain containing 1 (Malrd1), mRNA [NM_001287618]	FALSE	100361092	NM_001287618	MAM and LDL receptor class A domain containing 1	chr17:90507130-90507189	GO:0042632|GO:0005737|GO:0005794|GO:0016020|GO:0070858	NM_001287618		CGCGTCATCTCAAATCCTAACATCAAAACTAGGTTTCATGCAAAATGTGTCAATAGAAAA
A_64_P107409	-2.39075	-1.25746	2.39075	down	4.32795	5.58541	Detected	Detected	Dusp27	Rattus norvegicus dual specificity phosphatase 27 (putative) (Dusp27), mRNA [NM_001191929]	FALSE	498267	NM_001191929	dual specificity phosphatase 27 (putative)	chr13:81826965-81826906	GO:0006470|GO:0008138	NM_001191929	Rn.206301	ATCATTGCTGCTTGGAGAAAGCGGCAAGAAGAAACCAGAACCAAACTGCAAAGAAGGAGA
A_44_P135224	2.16217	1.11248	2.16217	up	10.6795	9.56704	Detected	Detected	Plk3	Rattus norvegicus polo-like kinase 3 (Plk3), mRNA [NM_022187]	FALSE	58936	NM_022187	polo-like kinase 3	chr5:137444203-137444034	GO:0005515|GO:0005634|GO:0031122|GO:0090166|GO:0030425|GO:0005622|GO:0002039|GO:0005737|GO:0000082|GO:0048167|GO:0048169|GO:0043025|GO:2000777|GO:0000785|GO:0009314|GO:0005813|GO:0043066|GO:0032465|GO:0005795|GO:0005730|GO:0006915|GO:0006970|GO:0090316|GO:0000122|GO:0005524|GO:0006974|GO:0004672|GO:0004674|GO:0043491|GO:0006468|GO:0000302|GO:0051302	NM_022187	Rn.9284	CTCATGCTGTTCAGTGACGGCACTGTCCAGGTGAACTTCTACGGGGACCATACGAAGCTG
A_44_P1362169	-2.02067	-1.01483	2.02067	down	4.27522	5.29006	Not Detected	Detected			FALSE				chr2:019720679-019720738				ATTTGAAGACGTGGCAAAGGTTGACAAGGCTCCTTATGCAAGAGAATTTACCCTGCACTC
A_44_P1085721	-2.02411	-1.01728	2.02411	down	3.63006	4.64734	Not Detected	Detected	Capn5	Rattus norvegicus calpain 5 (Capn5), mRNA [NM_134461]	FALSE	171495	NM_134461	calpain 5	chr1:155368008-155367949	GO:0005622|GO:0003674|GO:0005737|GO:0001541|GO:0004198|GO:0009986|GO:0006508|GO:0001553|GO:0005575|GO:0005925|GO:0070062|GO:0060014	NM_134461	Rn.15526	AGAGTACAATGTGAAAGGCATCTTCTATCGCAAGAAACTGTCTCAGCCCATCACTGTGCA
A_43_P14940	2.15247	1.106	2.15247	up	5.14573	4.03973	Detected	Detected		Q8J0C6_CRYNE (Q8J0C6) Glucan synthase (Fragment), partial (5%) [TC629405]	FALSE				chr2_random:000318396-000318337				AAGTCACTTAGCTATGTATTGGCTTTATCTGGGAGCTATGGCTACCATTTCGGACTCTAA
A_44_P1144265	-2.07922	-1.05605	2.07922	down	3.23721	4.29325	Not Detected	Detected	LOC102554288	PREDICTED: Rattus norvegicus uncharacterized LOC102554288 (LOC102554288), ncRNA [XR_591804]	FALSE	102554288	XR_591804	uncharacterized LOC102554288	chr3:147464838-147464779		XR_591804		TAATTGCGTTTATGTATTTATGGGTGGGGACAGCACATGCCTAGGCACACATGGCACTTA
A_44_P389996	-2.48659	-1.31417	2.48659	down	4.06792	5.3821	Detected	Detected		UI-R-FS1-cqi-o-14-0-UI.s1 UI-R-FS1 Rattus norvegicus cDNA clone UI-R-FS1-cqi-o-14-0-UI 3', mRNA sequence [BU760317]	FALSE		BU760317		chr5:154164219-154164278			Rn.82931	CTGCTCCTCGGGGTACCTCTTCTTTCTAACTACTAATGAAGTAGAGGTTTTGAAGAATAG
A_43_P19345	-3.68771	-1.88273	3.68771	down	3.63382	5.51655	Not Detected	Detected	Ehf	Rattus norvegicus ets homologous factor (Ehf), mRNA [NM_001106493]	FALSE	295965	NM_001106493	ets homologous factor	chr3:88520002-88519943	GO:0003700|GO:0005794|GO:0006357|GO:0006366|GO:0000981|GO:0005634|GO:0000978|GO:0003677|GO:0050673|GO:0030154|GO:0001077|GO:0045944|GO:0030855|GO:0005654|GO:0045893	NM_001106493	Rn.220252	TGTCCTATGTGGGGAAGAAATGTACACAGTTTTCTGTGAACTATGACACTGTATGTGGTT
A_44_P358548	-6.58392	-2.71895	6.58392	down	2.44799	5.16694	Not Detected	Detected	Kcns2	Rattus norvegicus potassium voltage-gated channel, modifier subfamily S, member 2 (Kcns2), mRNA [NM_023966]	FALSE	66022	NM_023966	potassium voltage-gated channel, modifier subfamily S, member 2	chr7:70279486-70279545	GO:0048471|GO:0005886|GO:0008076|GO:0005249|GO:0051260|GO:0016021|GO:0006813|GO:0071805	NM_023966	Rn.64498	AAGTTCTTCAAGAATGCCCTAAACCTTATTGACCTCATGTCCATTGTCCCGTTTTACATA
A_64_P072558	-2.18159	-1.12538	2.18159	down	2.99001	4.11539	Not Detected	Detected	Grm6	Rattus norvegicus glutamate metabotropic receptor 6 (Grm6), mRNA [NM_022920]	FALSE	24419	NM_022920	glutamate metabotropic receptor 6	chr10:36436657-36436716	GO:0051966|GO:0060041|GO:0001640|GO:0007216|GO:0007268|GO:0007196|GO:0090280|GO:0042803|GO:0030425|GO:0042734|GO:0007165|GO:0000139|GO:0050908|GO:0005887|GO:0035841|GO:0008066|GO:0005789|GO:0007626|GO:0016021|GO:0050953	NM_022920	Rn.44615	TAGTATCTTAAAGGCAACAGGCTTCTCTCTAGAACATCTCTGCTGTTCCGCTCTTCCTCA
A_44_P1163598	-3.17015	-1.66455	3.17015	down	3.89768	5.56223	Not Detected	Detected		Q69Z98_MOUSE (Q69Z98) MKIAA4256 protein (Fragment), partial (6%) [TC603310]	FALSE		AW143301		chr1:202131865-202131924				GTTTTTCTTTCTCTTGTCAAGGCTCCTTCGTTCATTTGTTTGTTCTTTCTCTCCTTTTCT
A_64_P278595	-2.35701	-1.23696	2.35701	down	4.8421	6.07905	Detected	Detected		GB	FALSE		U76836		chr15:28449586-28449645			Rn.200523	GGAAGGCCCTGTACTCCTGATGACCATATATTCAGGATCCAGTAAAAAGAAAGATGGACG
A_64_P127209	2.09809	1.06908	2.09809	up	4.30993	3.24085	Detected	Not Detected	Rbm19	RNA binding motif protein 19 [Source:RGD Symbol;Acc:1308928] [ENSRNOT00000001891]	FALSE	304512	XM_003754699	RNA binding motif protein 19	chr12:37689395-37689336	GO:0008150|GO:0003674|GO:0005737|GO:0016020|GO:0003723|GO:0040019|GO:0005730|GO:0005654|GO:0005575	XM_003754699	Rn.226290	TGCCGTGGCCGATGCCATTGCACAGAAGTACAACGCCACCAAGAGCCAAGTGTTTGACCA
A_44_P1086729	-2.76187	-1.46565	2.76187	down	2.74022	4.20586	Not Detected	Detected	Tmem196	Rattus norvegicus transmembrane protein 196 (Tmem196), mRNA [NM_001044269]	FALSE	500750	NM_001044269	transmembrane protein 196	chr6:147617209-147617268	GO:0016021	NM_001044269	Rn.41806	GACCTCAGCAATGCCTTGTTGCAACAACATTGTAATTAATTTCAATTTGTGAATGAACTG
A_44_P112527	2.70059	1.43327	2.70059	up	5.6612	4.22793	Detected	Detected	Megf11	multiple EGF-like-domains 11 [Source:RGD Symbol;Acc:1582797] [ENSRNOT00000037941]	FALSE	691517	XM_017596063	multiple EGF-like-domains 11	chr8:68917052-68922750	GO:0034109|GO:0010842|GO:0016021	XM_017596063		ATTATGGACAAAGGCTTCAAAGATTACATGAAAGAATCTGTGTGCAGTTCTAGTACTTGC
A_44_P1108814	2.05573	1.03965	2.05573	up	4.91111	3.87146	Detected	Not Detected	LOC102555858	PREDICTED: Rattus norvegicus uncharacterized LOC102555858 (LOC102555858), mRNA [XM_008762742]	FALSE	102555858	XM_008762742	uncharacterized LOC102555858	chrUn:3265953-3266012		XM_008762742		AATAAGGATCCACATTCCCCCCAACAACTAACTTGGCAGGTTTTCTCTTCAACAGGAGAC
A_44_P1134307	-2.26576	-1.17999	2.26576	down	3.92836	5.10836	Not Detected	Detected	LOC103692058	PREDICTED: Rattus norvegicus uncharacterized LOC103692058 (LOC103692058), ncRNA [XR_592041]	FALSE	103692058	XR_592041	uncharacterized LOC103692058	chr13:83622988-83623047		XR_592041		TCGTCTGTGTCCAGAGAGGACAATGGATGTCACTAACTCCTGACATATAGTAAGGAACAG
A_64_P014273	-7.21559	-2.85112	7.21559	down	2.27436	5.12548	Not Detected	Detected	Olr788	Rattus norvegicus olfactory receptor 788 (Olr788), mRNA [NM_001000602]	FALSE	404790	NM_001000602	olfactory receptor 788	chr3:97689395-97689336	GO:0050911|GO:0050907|GO:0004984|GO:0007186|GO:0005886|GO:0004930|GO:0016021|GO:0004888	NM_001000602	Rn.142744	GGTCCTATTTTTTGGTCCTTTGATAATTAACTATACATGGCCATCTCCTTCCATACACTT
A_44_P475551	-3.16999	-1.66448	3.16999	down	2.47587	4.14035	Not Detected	Detected	Fut9	Rattus norvegicus fucosyltransferase 9 (Fut9), mRNA [NM_053465]	FALSE	84597	NM_053465	fucosyltransferase 9	chr5:40717815-40717756	GO:0046920|GO:0000139|GO:0032580|GO:0008417|GO:0006486|GO:0016021|GO:0036065|GO:0007399	NM_053465	Rn.212206	GACCATCTAGGGAAAACTATGAGAATTATATTCCAGCTGATTCATTCATTCATGTGGAAG
A_43_P21748	-2.70912	-1.43782	2.70912	down	3.00622	4.44405	Not Detected	Detected		absent in melanoma 1 [Source:RGD Symbol;Acc:1308629] [ENSRNOT00000036753]	FALSE		XM_017601841		chr20:47871528-47869404		XM_017601841	Rn.202176	TCGGGTCGTTGGTGGCATATGGGTCACCTATGAGTACGGCAATTACAGAGGCCGGCAGTT
A_42_P780932	-3.1997	-1.67794	3.1997	down	2.26362	3.94156	Not Detected	Detected	Fcna	Rattus norvegicus ficolin A (Fcna), mRNA [NM_031348]	FALSE	83517	NM_031348	ficolin A	chr3:3798540-3798481	GO:0005581|GO:0072562|GO:0005576|GO:0043654|GO:0003823|GO:0031232|GO:0046872|GO:0001867|GO:0006956|GO:0051607|GO:0007186|GO:0002752|GO:0046597|GO:0045087|GO:0030246|GO:2000484|GO:0008329	NM_031348	Rn.20051	CAGCTCATTCCAGGTATCTGGAGAACAGGAGAAATACAAGCTGACCTTGGGGCAGTTTCT
A_43_P21179	-3.84777	-1.94402	3.84777	down	2.25422	4.19824	Not Detected	Detected		AMGNNUC:NRHY5-00255-E5-A W Rat hypothalamus (10471) Rattus norvegicus cDNA clone nrhy5-00255-e5 5', mRNA sequence [CB546516]	FALSE		CB546516		chr7:138670079-138670020			Rn.225320	ACTCTGTGGTGGTCACCGTTTGCCTTCCTAGACCTACAGATGTCATTGTTCAATGTTAAG
A_64_P096459	-2.2479	-1.16858	2.2479	down	3.03627	4.20485	Not Detected	Detected	Fbp2	Rattus norvegicus fructose-bisphosphatase 2 (Fbp2), mRNA [NM_053716]	FALSE	114508	NM_053716	fructose-bisphosphatase 2	chr17:7841587-7841646	GO:0030018|GO:0005986|GO:0030054|GO:0005886|GO:0006094|GO:0046872|GO:0005829|GO:0042802|GO:0030388|GO:0016311|GO:0005654|GO:0006002|GO:0070062|GO:0006000|GO:0042132	NM_053716	Rn.15319	GCTGGCAAGCACAGGGTTAGAAGCCAGAGGTAAAGATATGATTGAAGGGCTAAAATAAAA
A_44_P323106	-2.14255	-1.09933	2.14255	down	7.52227	8.62159	Detected	Detected	Abca1	Rattus norvegicus ATP binding cassette subfamily A member 1 (Abca1), mRNA [NM_178095]	FALSE	313210	NM_178095	ATP binding cassette subfamily A member 1	chr5:70493672-70493613	GO:0008509|GO:0031267|GO:0071300|GO:0030301|GO:0043231|GO:0071397|GO:0015914|GO:0034364|GO:0006497|GO:0051117|GO:0015917|GO:0019905|GO:0042632|GO:0033344|GO:0005794|GO:0009986|GO:0050702|GO:0043691|GO:0005548|GO:0038027|GO:0055099|GO:0055098|GO:0007186|GO:0005887|GO:0042157|GO:0055091|GO:0045121|GO:0007040|GO:0009897|GO:0032367|GO:0042158|GO:0048471|GO:0005886|GO:0017127|GO:0030819|GO:0042626|GO:…	NM_178095	Rn.148916	GGACCAAAGTGATGATGACCACTTAAAGGACCTGTCACTACACAAAAACCAGACAGTGGT
A_64_P094076	-2.19323	-1.13306	2.19323	down	3.44279	4.57585	Not Detected	Detected	Olr312	Rattus norvegicus olfactory receptor 312 (Olr312), mRNA [NM_001000764]	FALSE	405038	NM_001000764	olfactory receptor 312	chr1:200805897-200805956	GO:0050911|GO:0004984|GO:0007186|GO:0005886|GO:0004930|GO:0005549|GO:0016021	NM_001000764	Rn.141726	ATTATTCATCTGTGTTCTGTGCCTATATCAGTCCTGCTTCCAGCTACAGCGCTGAGAGAA
A_44_P492474	-5.31664	-2.41051	5.31664	down	2.29292	4.70343	Not Detected	Detected	Mmel1	Rattus norvegicus membrane metallo-endopeptidase-like 1 (Mmel1), mRNA [NM_001107997]	FALSE	313755	NM_001107997	membrane metallo-endopeptidase-like 1	chr5:171701637-171701696	GO:0008150|GO:0005794|GO:0016020|GO:0005783|GO:0006508|GO:0008270|GO:0016021|GO:0004222|GO:0005615	NM_001107997	Rn.50873	TCGGAACTTTGACAAGAATGGCAACATGCTGGACTGGTGGAGCAACTTCTCGGCCCGGCA
A_44_P324230	-2.10716	-1.0753	2.10716	down	3.02043	4.09573	Not Detected	Detected		UI-R-FF0-cov-l-08-0-UI.s1 UI-R-FF0 Rattus norvegicus cDNA clone UI-R-FF0-cov-l-08-0-UI 3', mRNA sequence [BU758416]	FALSE		BU758416		chr15:68587795-68587736			Rn.9010	TTCTGATGCTGTATTGGAAACATTTGGGTCTATTCAGATAGCAAATATGATATACACAGG
A_44_P1139594	-2.88242	-1.52728	2.88242	down	3.68027	5.20755	Not Detected	Detected	LOC102554624	PREDICTED: Rattus norvegicus uncharacterized LOC102554624 (LOC102554624), transcript variant X2, ncRNA [XR_001834693]	FALSE	102554624	XR_001834693	uncharacterized LOC102554624	chr19:39629288-39630389		XR_001834693		AGCTAGCACACACTCAAGACATCCAAGGCAATCATTATAATTTGTTTTGTTTTGGGCTGG
A_44_P1163474	2.16312	1.11312	2.16312	up	4.46596	3.35284	Detected	Not Detected	LOC102548202	PREDICTED: Rattus norvegicus uncharacterized LOC102548202 (LOC102548202), ncRNA [XR_349517]	FALSE	102548202	XR_349517	uncharacterized LOC102548202	chr20:11021643-11021702		XR_349517		TTAGCTAACTATAGAAATGGCTATTTCTAGTGCACCCCTTGCAGACACCCTATCCCATAC
A_64_P143448	2.27155	1.18368	2.27155	up	4.48664	3.30296	Detected	Not Detected	Ccdc179	Rattus norvegicus coiled-coil domain containing 179 (Ccdc179), mRNA [NM_001195599]	FALSE	499158	NM_001195599	coiled-coil domain containing 179	chr1:101818886-101818827		NM_001195599	Rn.52198	ATCTGAAAAATAAAGGAATGTGTGGCCATTCTGCAAAATAAACACTGAGCTTGCACTTCA
A_64_P064371	-2.36292	-1.24057	2.36292	down	8.45905	9.69962	Detected	Detected	Spata2L	Rattus norvegicus spermatogenesis associated 2-like (Spata2L), mRNA [NM_001109133]	FALSE	498963	NM_001109133	spermatogenesis associated 2-like	chr19:53552970-53552911		NM_001109133	Rn.91547	AGGACGCTGTCCATGTTGCATGGATCGAACCCCCACAGTACATTAAAGGATTGCCAAACT
A_64_P048576	-2.55351	-1.35248	2.55351	down	5.35159	6.70408	Detected	Detected	Olr143	Rattus norvegicus olfactory receptor 143 (Olr143), mRNA [NM_001000163]	FALSE	293281	NM_001000163	olfactory receptor 143	chr1:161884320-161884379	GO:0050911|GO:0007165|GO:0004984|GO:0007186|GO:0005886|GO:0004930|GO:0016021	NM_001000163	Rn.141855	TATAGTGCCAAGACAAAGGACATCCGCCGTGCCATATTCCGTATGTTTCACCGTATCAAA
A_44_P1151194	-2.10356	-1.07283	2.10356	down	6.42189	7.49472	Detected	Detected	LOC102550604	PREDICTED: Rattus norvegicus uncharacterized LOC102550604 (LOC102550604), transcript variant X1, ncRNA [XR_001835082]	FALSE	102550604	XR_001835082	uncharacterized LOC102550604	chrX:101597339-101599880		XR_001835082		TATAAGGCCTACCATGGTGTAACTGAAGATGGGAACATGTGAAGTAGCCCTAGCTCTTCT
A_64_P383207	4.85052	2.27814	4.85052	up	6.22985	3.95171	Detected	Not Detected	Dsg1	desmoglein 1 [Source:RGD Symbol;Acc:1309925] [ENSRNOT00000061344]	FALSE	291755	XM_017587844	desmoglein 1	chr18:12155089-12155148	GO:0030057|GO:0005886|GO:0045295|GO:0060135|GO:0005509|GO:0050821|GO:0016328|GO:0031012|GO:0003674|GO:0016324|GO:0005911|GO:0032570|GO:0009898|GO:0016021|GO:0007156|GO:0070062	XM_017587844		ATCCTATGCAAATTCCTGATCCTCTGGGCTATGGTAATGTCACTGTGAGGGAGTCCTATA
A_44_P1133780	3.31686	1.72982	3.31686	up	4.14836	2.41855	Detected	Not Detected	LOC102552141	PREDICTED: Rattus norvegicus uncharacterized LOC102552141 (LOC102552141), transcript variant X2, ncRNA [XR_590873]	FALSE	102552141	XR_590873	uncharacterized LOC102552141	chr12:44500773-44500714		XR_590873		TGTTGATAAGAGCGCTGTAATAAAACCGTTACTCAGAGGTGTTCAGATCTGAGATCCGAC
A_44_P1108325	-3.68671	-1.88234	3.68671	down	3.40532	5.28765	Not Detected	Detected	Arhgap20	PREDICTED: Rattus norvegicus Rho GTPase activating protein 20 (Arhgap20), transcript variant X1, mRNA [XM_006243047]	FALSE	367085	XM_006243047	Rho GTPase activating protein 20	chr8:55170181-55170240	GO:0043547|GO:0007165|GO:0035023|GO:0017048|GO:0005096	XM_006243047		GGTCATAACACTGAATCAAAAGGTTTTAATTTGTCAACCCAAGAACAAGCTTCTTCTGTT
A_64_P001177	-2.32161	-1.21513	2.32161	down	4.62164	5.83677	Detected	Detected	Nlgn1	Rattus norvegicus neuroligin 1 (Nlgn1), mRNA [NM_053868]	FALSE	116647	NM_053868	neuroligin 1	chr2:111189884-111189825	GO:0005515|GO:0052689|GO:0030054|GO:0017146|GO:2000311|GO:2000310|GO:0045202|GO:0051491|GO:0060291|GO:0006605|GO:0031175|GO:0016339|GO:1900029|GO:0045211|GO:0046983|GO:0051260|GO:0061002|GO:0060999|GO:0050839|GO:0097091|GO:0048789|GO:0051965|GO:0005794|GO:2000463|GO:0009986|GO:0051968|GO:0014069|GO:0050804|GO:0048489|GO:0010841|GO:0030165|GO:0007416|GO:0060076|GO:0032230|GO:0060080|GO:0050808|GO:…	NM_053868	Rn.10173	ATTCAGCCCTTACATACATTCAACACATTTACTGGAGGACAGAATAATACACTGCCCCAC
A_44_P966220	2.23569	1.16072	2.23569	up	10.7892	9.62851	Detected	Detected	Adamts12	Rattus norvegicus ADAM metallopeptidase with thrombospondin type 1 motif, 12 (Adamts12), mRNA [NM_001106420]	FALSE	294809	NM_001106420	ADAM metallopeptidase with thrombospondin type 1 motif, 12	chr2:60720681-60720740	GO:0071773|GO:0050727|GO:0005575|GO:2001113|GO:0030167|GO:0031012|GO:0003674|GO:0008150|GO:0007160|GO:0016477|GO:0051603|GO:0071356|GO:0071347|GO:0008270|GO:0032331|GO:0004222	NM_001106420	Rn.28360	CTGAAGTTCTCTGACAGCTACATATTGCAAACCTAGAAAAGTGCAAAGTCTTAGTTTTCT
A_44_P1116884	-2.01771	-1.01272	2.01771	down	3.5201	4.53282	Not Detected	Detected	LOC100911383	PREDICTED: Rattus norvegicus uncharacterized LOC100911383 (LOC100911383), transcript variant X2, mRNA [XM_008773878]	FALSE	100911383	XM_008773878	uncharacterized LOC100911383	chr5:151554507-151554448		XM_008773878		ATTCTTGGATCTGTCAAGCTCCTTCTCTACCCTATGACTAACAGGCAGAACAACTTCCAG
A_64_P032869	7.79589	2.96271	7.79589	up	4.51698	1.55427	Detected	Not Detected	Olr1297	Rattus norvegicus olfactory receptor 1297 (Olr1297), mRNA [NM_001000461]	FALSE	300600	NM_001000461	olfactory receptor 1297	chr8:41710866-41710807	GO:0050911|GO:0004984|GO:0007186|GO:0005886|GO:0004930|GO:0005549|GO:0016021	NM_001000461	Rn.143494	GTATTTTATACCATTGTTGTGCCTATGTTGAATCCTGTGATCTACAGCCTGCGAAATAAA
A_44_P1151632	-2.20685	-1.14199	2.20685	down	3.86956	5.01154	Not Detected	Detected	Sfxn2	Rattus norvegicus sideroflexin 2 (Sfxn2), mRNA [NM_001013072]	FALSE	294011	NM_001013072	sideroflexin 2	chr1:251879079-251879138	GO:0005739|GO:0034220|GO:0016020|GO:0015075|GO:0005743	NM_001013072	Rn.230666	AGCACTTTTTTAACATCACAGATCCTCGAACTGTGTTTGTGTCAGAGCAGGAGCTGGACT
A_44_P1159171	2.18804	1.12964	2.18804	up	6.68076	5.55112	Detected	Detected	Sft2d3	Rattus norvegicus SFT2 domain containing 3 (Sft2d3), mRNA [NM_001108887]	FALSE	364835	NM_001108887	SFT2 domain containing 3	chr18:24332146-24332087	GO:0016020|GO:0016021|GO:0016192|GO:0015031	NM_001108887	Rn.146929	CGCCTGGCGCTCGGTCGCCTAAATCGCGGGACGGGCCTAGCCAACGCGCTCCCGGTGTGA
A_44_P1081042	-2.90685	-1.53946	2.90685	down	2.47997	4.01943	Not Detected	Detected	Ces2	Rattus norvegicus carboxylesterase 2 (Ces2), mRNA [NM_001271303]	FALSE	100910144	NM_001271303	carboxylesterase 2		GO:0052689|GO:0016787	NM_001271303	Rn.14535	TGTTAACACAGATGAGTACTGTTGCACCATTCCTATGGTCATGGGCACTGCTCAAATAAT
A_44_P1157322	-3.24772	-1.69943	3.24772	down	5.14482	6.84425	Detected	Detected	Etnppl	ethanolamine-phosphate phospho-lyase [Source:RGD Symbol;Acc:1590098] [ENSRNOT00000074209]	FALSE	687071	XM_006224300	ethanolamine-phosphate phospho-lyase		GO:0005739|GO:0030170|GO:0008453|GO:0042802	XM_006224300	Rn.226777	ACATCAGAGGTATCGGCCTTTTCATTGGCATTGATTTGGTGAAGGACCATGAGGAAAGGA
A_64_P122489	-2.52762	-1.33778	2.52762	down	7.97224	9.31002	Detected	Detected	Hdc	Rattus norvegicus histidine decarboxylase (Hdc), mRNA [NM_017016]	FALSE	24443	NM_017016	histidine decarboxylase	chr3:114119384-114119325	GO:0006520|GO:0006547|GO:0006548|GO:0004398|GO:0030425|GO:0042803|GO:0005829|GO:0001694|GO:0001692|GO:0030170|GO:0043025|GO:0016831|GO:0016597|GO:0042423	NM_017016	Rn.48653	GAGAGCAGTGTCCTGTTAAGCTTGTAATGTAAAAAACAACCTAGAAATAAATTGTGCCTA
A_44_P1124698	-2.62618	-1.39296	2.62618	down	3.86931	5.26227	Not Detected	Detected	LOC102553594	PREDICTED: Rattus norvegicus uncharacterized LOC102553594 (LOC102553594), transcript variant X2, ncRNA [XR_600886]	FALSE	102553594	XR_600886	uncharacterized LOC102553594	chr4:181264369-181264310		XR_600886		CTTCCCATTCCTCCGCTTTACGTGCTGTTTGACTTATGTTTGTGAAGACTTTAAAATTTG
A_64_P106638	2.4408	1.28736	2.4408	up	6.08529	4.79793	Detected	Detected	Guca1b	Rattus norvegicus guanylate cyclase activator 1B (Guca1b), mRNA [NM_001108198]	FALSE	316218	NM_001108198	guanylate cyclase activator 1B	chr9:9058105-9058046	GO:0008150|GO:0003674|GO:0001917|GO:0030249|GO:0005509|GO:0031282|GO:0031284|GO:0007602|GO:0007601|GO:0008048|GO:0001750	NM_001108198	Rn.38113	CTGGAGCCTGATGAATTACTGCTGTTATCTTGACTAGACATACACTTCATATTAAAATAC
A_44_P1161070	-2.00079	-1.00057	2.00079	down	4.52653	5.5271	Detected	Detected	Slc28a2	Rattus norvegicus solute carrier family 28 member 2 (Slc28a2), mRNA [NM_031664]	FALSE	60423	NM_031664	solute carrier family 28 member 2	chr3:109350934-109350875	GO:0015860|GO:0005887|GO:0005337|GO:0001895|GO:0034394|GO:0015211|GO:0005415	NM_031664	Rn.10140	ATGTAGCTAAAGGGGAAATATGTTTGTGGTAAGTGCTAGGATGGAGATTCAACCCCTGGC
A_42_P821316	-2.9214	-1.54666	2.9214	down	3.17274	4.7194	Not Detected	Detected	Elf5	Rattus norvegicus E74-like factor 5 (Elf5), mRNA [NM_001108956]	FALSE	366142	NM_001108956	E74 like ETS transcription factor 5	chr3:88691815-88691756	GO:0000977|GO:0006357|GO:0006366|GO:0000981|GO:0005634|GO:0001228|GO:0007398|GO:0030154|GO:0001712|GO:0005737|GO:0060644|GO:0045944|GO:0045596|GO:0035019	NM_001108956	Rn.27061	TGTCTAGCGACAGGCACTGAATAGCAATGCAGGCTGAAGACCTCCATGTTTAGAGTTTAA
A_64_P154024	2.53774	1.34354	2.53774	up	6.89413	5.55059	Detected	Detected	Ret	Rattus norvegicus ret proto-oncogene (Ret), transcript variant 2, mRNA [NM_001110099]	FALSE	24716	NM_001110099	ret proto-oncogene	chr4:154451055-154450996	GO:0005515|GO:0001657|GO:0060041|GO:0071300|GO:0001755|GO:0030155|GO:0043231|GO:0061146|GO:0000165|GO:0043025|GO:0072300|GO:0035799|GO:0030335|GO:0005509|GO:0018108|GO:0048484|GO:0043235|GO:0060384|GO:0045793|GO:0005887|GO:0010976|GO:0045121|GO:0045893|GO:0050770|GO:0010008|GO:0030424|GO:0005886|GO:0001838|GO:0033141|GO:0030425|GO:0005829|GO:0033139|GO:0030182|GO:0033619|GO:2001241|GO:0007156|GO:…	NM_001110099	Rn.93200	CAGTAAACACGGTTCTTGCCAAAACTCCTCCTTTGTCTTGGATTAAATACTTGACATTTT
A_42_P675802	-2.39132	-1.25781	2.39132	down	3.23369	4.4915	Not Detected	Detected	Olfm3	Rattus norvegicus olfactomedin 3 (Olfm3), mRNA [NM_145777]	FALSE	252920	NM_145777	olfactomedin 3	chr2:211163933-211163992	GO:0030054|GO:0005794|GO:0032281|GO:0045202|GO:0042462|GO:0005615	NM_145777	Rn.27711	GAGCCCTGTTGTTTTGTATGTATGTTTTCATCACCCTATCTATTTATAGCGTATGTGCTG
A_42_P575104	-2.54909	-1.34998	2.54909	down	8.54483	9.89481	Detected	Detected	Sostdc1	Rattus norvegicus sclerostin domain containing 1 (Sostdc1), mRNA [NM_153737]	FALSE	266803	NM_153737	sclerostin domain containing 1	chr6:55070308-55070367	GO:0007389|GO:2000016|GO:0007566|GO:0010454|GO:0030178|GO:0030509|GO:0005615|GO:0045662|GO:0031069|GO:0030514|GO:0036122|GO:0060648|GO:0042475|GO:0016055|GO:0090090	NM_153737	Rn.2415	ATTACACGGTTCCTCATACACTTTGTCATTAGCGTGGTTCCCTGTAAAGCTGAAGTTATG
A_42_P578563	-2.26936	-1.18229	2.26936	down	10.1918	11.3741	Detected	Detected	Rbpms2	Rattus norvegicus RNA binding protein with multiple splicing 2 (Rbpms2), mRNA [NM_001173426]	FALSE	503214	NM_001173426	RNA binding protein with multiple splicing 2	chrUn:71795208-71795149	GO:0005737|GO:0051151|GO:0003729|GO:0042803	NM_001173426	Rn.201337	ATTGGTGACCCTGTGAGAATGTGAAACTGGATCATAAATGAAATGCAAAATAAAAACCTG
A_44_P1114108	2.93996	1.5558	2.93996	up	8.20005	6.64425	Detected	Detected	Drd1	Rattus norvegicus dopamine receptor D1 (Drd1), mRNA [NM_012546]	FALSE	24316	NM_012546	dopamine receptor D1	chr17:16658893-16658952	GO:0005515|GO:0014070|GO:0019722|GO:0001659|GO:0042220|GO:0019226|GO:0006606|GO:0032403|GO:0006886|GO:0019228|GO:0019229|GO:0006936|GO:0001662|GO:0007613|GO:0001661|GO:0007612|GO:0032355|GO:0008306|GO:0021542|GO:0001588|GO:0032869|GO:0030336|GO:0030335|GO:0004930|GO:0007617|GO:0019903|GO:0035240|GO:0010243|GO:0007212|GO:0030432|GO:0007416|GO:0007186|GO:0007187|GO:0005887|GO:0008542|GO:0035176|GO:…	NM_012546	Rn.24039	CGGACTTTGAATGTTTTCTCAGCTCTAAGGCTTGTATGCTTTCTTACATACAATAAACTT
A_44_P1126911	2.89799	1.53505	2.89799	up	3.91541	2.38035	Detected	Not Detected	LOC102548655	PREDICTED: Rattus norvegicus uncharacterized LOC102548655 (LOC102548655), ncRNA [XR_347291]	FALSE	102548655	XR_347291	uncharacterized LOC102548655	chr6:91821556-91821615		XR_347291		AGATAAGCCAAGAAGAATCTCGACAGACAAGTCTTGCTGAGTTCCCCATGCAGTCAGTTA
A_42_P454378	-2.19569	-1.13468	2.19569	down	4.91771	6.05238	Detected	Detected	Slc26a4	Rattus norvegicus solute carrier family 26 member 4 (Slc26a4), mRNA [NM_019214]	FALSE	29440	NM_019214	solute carrier family 26 member 4	chr6:49395832-49394773	GO:0019531|GO:0019532|GO:0015698|GO:0031526|GO:0015111|GO:0005254|GO:0006885|GO:0032880|GO:0016324|GO:0015116|GO:0005887|GO:0015108|GO:0015301|GO:0042391|GO:0015106|GO:0051453|GO:0008271|GO:0015701|GO:0015705|GO:0070062	NM_019214	Rn.11792	ACTTTGCTTTGCTTCAAGACGATGTACTAGAAAAGATGGAGCAGTGTGGGTTCTTTGATG
A_64_P113069	-4.62873	-2.21062	4.62873	down	1.87677	4.08738	Not Detected	Detected	RGD1559683	Rattus norvegicus similar to RIKEN cDNA 1700001C02 (RGD1559683), mRNA [NM_001109275]	FALSE	500620	NM_001109275	similar to RIKEN cDNA 1700001C02	chr6:25889276-25889217	GO:0005634	NM_001109275	Rn.155761	ACATCAGGAAACCTTGGTCTGACCAGGCTGGCTTGCTTGTAATAAAATCTTCAGCCACAA
A_64_P136164	-2.04183	-1.02987	2.04183	down	4.08448	5.11435	Detected	Detected	Pcdhga3	Rattus norvegicus protocadherin gamma subfamily A, 3 (Pcdhga3), mRNA [NM_001037154]	FALSE	498847	NM_001037154	protocadherin gamma subfamily A, 3	chr18:30582821-30582880	GO:0060989|GO:0016020|GO:0008333	NM_001037154	Rn.8628	AAAGCGAGCCTCTTATAATACCTCAAGATTTACTTGAAACGCAAGAAGACCCCGAGCTGC
A_44_P289460	-3.30394	-1.72419	3.30394	down	6.91534	8.63952	Detected	Detected	RGD1564664	Rattus norvegicus similar to LOC387763 protein (RGD1564664), mRNA [NM_001110055]	FALSE	499839	NM_001110055	similar to LOC387763 protein	chr3:78367196-78367137		NM_001110055	Rn.22639	AGGGAGCCGCTCGGTAGCTGCAAACTGAGGAACAGCCTGGACTCCAGCGACTCCGACTCG
A_44_P1117566	-2.03857	-1.02756	2.03857	down	3.36701	4.39456	Not Detected	Detected			FALSE				chr1:061611043-061611102				ATATTGGATTATATTGCCATACCTATCTGTGTTTCGAATGGCTCTCACTGTTTCCTGTGA
A_44_P667069	-2.39687	-1.26115	2.39687	down	9.10611	10.3673	Detected	Detected	Qsox2	Rattus norvegicus quiescin sulfhydryl oxidase 2 (Qsox2), mRNA [NM_001109434]	FALSE	681023	NM_001109434	quiescin sulfhydryl oxidase 2	chr3:4390115-4390056	GO:0030173|GO:0005794|GO:0016971|GO:0003756|GO:0045454|GO:0005654|GO:0005615|GO:0055114	NM_001109434	Rn.199433	GAGAGGTATTACGATTAATGTCTAGAATAGTTCAGTAATTTAAATGTTTATTTATTTTTG
A_43_P15263	-3.54908	-1.82744	3.54908	down	2.14922	3.97667	Not Detected	Detected	Grm1	Rattus norvegicus glutamate receptor, metabotropic 1 (Grm1), transcript variant 1, mRNA [NM_017011]	FALSE	24414	NM_017011	glutamate receptor, metabotropic 1	chr1:5318701-5318642	GO:0005515|GO:0019722|GO:0019221|GO:0005518|GO:0038037|GO:0038038|GO:0042802|GO:0005622|GO:0071257|GO:0051482|GO:0070062|GO:0051966|GO:0030335|GO:0004930|GO:0030331|GO:0007216|GO:0014069|GO:0060078|GO:0042734|GO:0007186|GO:0005887|GO:0043236|GO:0051932|GO:0051930|GO:0030424|GO:0043005|GO:0051899|GO:0007268|GO:0007196|GO:0005634|GO:0030425|GO:0007206|GO:0000187|GO:0000186|GO:0001639|GO:0005737|GO:…	NM_017011	Rn.87787	TAAAAGTGTTTTCCTTTGGCTTGTTACTGCCTTTTGTCAGATAATCTTGATGACGCTGTA
A_44_P1115647	3.57142	1.8365	3.57142	up	3.88215	2.04565	Detected	Not Detected	Col11a2	collagen type XI alpha 2 chain [Source:RGD Symbol;Acc:2373] [ENSRNOT00000084117]	FALSE	294279	XM_008772788	collagen type XI alpha 2 chain	chr20:4946656-4946597	GO:0005581|GO:0051216|GO:0007605|GO:0048705|GO:0005575|GO:0001649|GO:0003674|GO:0001501|GO:0001894|GO:0002062|GO:0030199|GO:0060021|GO:0060023|GO:0005201	XM_008772788		TACTATGACTACGAACCCCCCTATTACGATGTGATGACTACAGAGACATCCCCTGATTAC
A_44_P388801	2.92423	1.54806	2.92423	up	4.35331	2.80525	Detected	Not Detected	Olr1583	Rattus norvegicus olfactory receptor 1583 (Olr1583), mRNA [NM_001000080]	FALSE	289241	NM_001000080	olfactory receptor 1583	chr13:89424714-89424773	GO:0050911|GO:0050907|GO:0004984|GO:0007186|GO:0005886|GO:0004930|GO:0016021|GO:0004888	NM_001000080	Rn.142343	TGACCTCCTCAATCCTTACCACACCATTGCTTTTCGAGACTGTGTGGTCCAAATCTTTTT
A_44_P1087003	-2.06463	-1.04588	2.06463	down	4.02261	5.06849	Detected	Detected	Kcne4	Rattus norvegicus potassium voltage-gated channel subfamily E regulatory subunit 4 (Kcne4), mRNA [NM_212526]	FALSE	367302	NM_212526	potassium voltage-gated channel subfamily E regulatory subunit 4	chr9:78201682-78201741	GO:0008150|GO:0003674|GO:0016324|GO:0005249|GO:0016021|GO:0071805|GO:0044325	NM_212526	Rn.9164	TTTTCTTGATTGGAATCATGCTGGGCTACATGAAATCCAAGAGGCGGGAGAAGAAGTCCA
A_44_P173421	-6.72129	-2.74874	6.72129	down	1.79669	4.54543	Not Detected	Detected		zinc finger CCHC-type containing 5 [Source:RGD Symbol;Acc:1564805] [ENSRNOT00000003296]	FALSE		XM_006227424		chrX:95091924-95091865		XM_006227424		GGGTGAAAGCACACTCTGCATCCAATTTCAAGAAGAGCTTGCCAGTTCTATTCAAAACGA
A_44_P1135114	-2.13976	-1.09745	2.13976	down	3.15036	4.2478	Not Detected	Detected	LOC103693066	PREDICTED: Rattus norvegicus uncharacterized LOC103693066 (LOC103693066), ncRNA [XR_593851]	FALSE	103693066	XR_593851	uncharacterized LOC103693066	chr14:70684981-70685040		XR_593851		AAGGACTTTCCTTGTATGCCCATCACACTGCTGTGCGTCCATTAAACAAACACCTTGCTA
A_44_P350409	-9.18411	-3.19914	9.18411	down	1.66678	4.86592	Not Detected	Detected		UI-R-BS2-bew-g-07-0-UI.s1 UI-R-BS2 Rattus norvegicus cDNA clone UI-R-BS2-bew-g-07-0-UI 3', mRNA sequence [BF396928]	FALSE		BF396928		chr5:103135618-103135677			Rn.148902	TATAGTACAGAAAATACAACAGAGGAAATAGTAAATAAACAATTTCAATTACCTTAGACT
A_42_P499221	-2.42209	-1.27625	2.42209	down	3.41942	4.69567	Not Detected	Detected	Fgd5	FYVE, RhoGEF and PH domain containing 5 [Source:RGD Symbol;Acc:1305589] [ENSRNOT00000051022]	FALSE	362402	XM_006224993	FYVE, RhoGEF and PH domain containing 5	chr4:126275901-126275960	GO:0043547|GO:0035023|GO:0005089|GO:0046872	XM_006224993	Rn.16775	ACCTGAGGCAGAGTCATCTCCTGCTGGCCAGTTCTTTATGCTGGATGGATTTTACAAAAT
A_44_P170423	-10.1296	-3.34051	10.1296	down	1.89271	5.23322	Not Detected	Detected	Olr695	Rattus norvegicus olfactory receptor 695 (Olr695), mRNA [NM_001000628]	FALSE	404820	NM_001000628	olfactory receptor 695	chr3:73680756-73680697	GO:0050911|GO:0050907|GO:0004984|GO:0007186|GO:0005886|GO:0004930|GO:0016021|GO:0004888	NM_001000628	Rn.142815	AGTCTTTGTTTTGTTGCTTATCTCCTATGCTTTTATCTTGATGTCTCTGAGATCACAGAG
A_44_P1122147	-4.91852	-2.29822	4.91852	down	1.87791	4.17614	Not Detected	Detected			FALSE				chr3:078655374-078655315				CCTGCGGCCTTTGTTGAATTTCTTCTGCCTCATATGGAAGGAAAGTTGCATATTCACCAA
A_42_P794947	-2.56266	-1.35764	2.56266	down	14.3696	15.7272	Detected	Detected	Vegfd	vascular endothelial growth factor D [Source:RGD Symbol;Acc:620695] [ENSRNOT00000068601]	FALSE	360457	XM_006256864	vascular endothelial growth factor D	chrX:50829240-50829181	GO:0032755|GO:0008284|GO:0030947|GO:0008283|GO:0060754|GO:0005615|GO:0030154|GO:0042803|GO:0051781|GO:0070555|GO:0001666|GO:0048010|GO:0005576|GO:0001525|GO:0005161|GO:0042056|GO:0045766|GO:0050918|GO:0050930|GO:0016020|GO:0001938|GO:0071542|GO:0043185|GO:0043184|GO:0008083|GO:0005172	XM_006256864		GCGATTCCCATTCAGCTTGTATTTTTAAGTTGACTGAACCACTGCCTGATGTTTTATATT
A_64_P303373	-3.1878	-1.67256	3.1878	down	5.07129	6.74385	Detected	Detected	Gdf5	growth differentiation factor 5 [Source:RGD Symbol;Acc:620102] [ENSRNOT00000073736]	FALSE	252835	XM_001066344	growth differentiation factor 5		GO:0035137|GO:0035136|GO:0043932|GO:0060591|GO:0050680|GO:0030326|GO:0060395|GO:0005615|GO:0042802|GO:0005622|GO:0030513|GO:0043524|GO:0002062|GO:0036122|GO:0040014|GO:0043408|GO:0007178|GO:0032332|GO:0032331|GO:0010862|GO:0005102|GO:0005575|GO:0005160|GO:0005125|GO:0009612|GO:0045666|GO:0007184|GO:0008083|GO:2001054	XM_001066344	Rn.127822	AGCCCACAAACCATGCAGTCATTCAGACCCTGATGAACTCTATGGACCCTGAATCCACAC
A_43_P15980	-2.33789	-1.22521	2.33789	down	6.67354	7.89875	Detected	Detected	Angpt2	Rattus norvegicus angiopoietin 2 (Angpt2), mRNA [NM_134454]	FALSE	89805	NM_134454	angiopoietin 2	chr16:75939239-75939298	GO:0014070|GO:0005886|GO:0072012|GO:0031100|GO:0010812|GO:0048514|GO:0005634|GO:0042995|GO:0050928|GO:0007281|GO:0005615|GO:0046872|GO:0003674|GO:0009314|GO:0014823|GO:0001666|GO:0030971|GO:0048014|GO:0060135|GO:0001525|GO:0045766|GO:0009749|GO:0009612|GO:0071363|GO:0016525|GO:0043537	NM_134454	Rn.138360	AGTGATTTTAGCACAAAGGATTCGGACAATGACAAATGCATCTGCAAGTGTTCCCAGATG
A_64_P129792	-5.08048	-2.34497	5.08048	down	2.06822	4.41319	Not Detected	Detected	Olr77	Rattus norvegicus olfactory receptor 77 (Olr77), mRNA [NM_001001287]	FALSE	405907	NM_001001287	olfactory receptor 77	chr1:160853857-160853916	GO:0050911|GO:0004984|GO:0007186|GO:0005886|GO:0004930|GO:0016021	NM_001001287	Rn.141909	TTGCTGTTTTCTACATCCCGATGTTTAGCCTGTCTCTGGTTCATCGCTATAATCGGTCAG
A_44_P705949	2.61076	1.38447	2.61076	up	10.7347	9.35024	Detected	Detected	Lmln	PREDICTED: Rattus norvegicus leishmanolysin like peptidase (Lmln), transcript variant X1, mRNA [XM_006248453]	FALSE	363795	XM_006248453	leishmanolysin like peptidase	chr11:69479276-69479217	GO:0008150|GO:0003674|GO:0006508|GO:0016021|GO:0005575|GO:0007155|GO:0004222|GO:0005925|GO:0005829	XM_006248453		ATTTATGGTGGTGAACTTGAAGTGTAATGTATTCCTTAGAAGAACATGACTTTAATAAAA
A_64_P121946	-5.60315	-2.48624	5.60315	down	1.5616	4.04784	Not Detected	Detected	Psapl1	Rattus norvegicus prosaposin-like 1 (Psapl1), mRNA [NM_001144850]	FALSE	289720	NM_001144850	prosaposin-like 1	chr14:80141805-80141746	GO:0006665|GO:0005737|GO:0060736|GO:0001664|GO:0060742|GO:0043085|GO:0008047|GO:0007193|GO:0005764|GO:0005615|GO:0019216|GO:0005829	NM_001144850	Rn.206649	GGAATTGATAAGGTCTCTGGGAAGTCTGACTAAATAGGTTGATATAAACTAGAAGTTTTC
A_44_P1152750	-2.06669	-1.04733	2.06669	down	5.43651	6.48384	Detected	Detected		Rattus norvegicus chromosome 7, 38 clones, strain BN/SsNHsdMCW RNOR03304598, whole genome shotgun sequence [AABR03055853]	FALSE		AABR03055853		chr7:006777230-006777290				CAATCTGTTCCTCTCATTTGATAGTTGTCTCCCTCTCATGTAGCTGCATCTTCATGTACA
A_44_P1099464	-4.55829	-2.18849	4.55829	down	3.11087	5.29937	Not Detected	Detected	LOC103690332	PREDICTED: Rattus norvegicus voltage-dependent R-type calcium channel subunit alpha-1E-like (LOC103690332), mRNA [XM_006227234]	FALSE	103690332	XM_006227234	voltage-dependent R-type calcium channel subunit alpha-1E-like	chr13:69656423-69656364		XM_006227234		AATGTCATGGACTTCATTGTGGTCCTCAGTGGGTGAGTCTTGTTTCTTGCTTCCTTCCTT
A_44_P1127479	-5.50074	-2.45963	5.50074	down	1.8819	4.34153	Not Detected	Detected	LOC102549170	PREDICTED: Rattus norvegicus uncharacterized LOC102549170 (LOC102549170), transcript variant X2, ncRNA [XR_347578]	FALSE	102549170	XR_347578	uncharacterized LOC102549170	chr6:137202451-137202510		XR_347578		TTTTGTATCCCTGGACAAATACAGGCCTTCCTTGACTGAGCACCCTTCAATCAATGGTAC
A_44_P189646	-2.26772	-1.18124	2.26772	down	10.003	11.1842	Detected	Detected	Tsc22d4	Rattus norvegicus TSC22 domain family, member 4 (Tsc22d4), mRNA [NM_001044284]	FALSE	684980	NM_001044284	TSC22 domain family, member 4	chr12:19825973-19826032	GO:0006355|GO:0005737|GO:0003700|GO:0070236|GO:0006970|GO:0005634|GO:0006351	NM_001044284	Rn.21359	CTTGCCGGAAGAGAAAGAACCCAGGAGGGGATGTTTATCTGAAGCCCCTCATCCATGAAA
A_44_P705134	-3.4462	-1.78501	3.4462	down	4.14452	5.92953	Detected	Detected		UI-R-FJ0-cqb-n-12-0-UI.s1 UI-R-FJ0 Rattus norvegicus cDNA clone UI-R-FJ0-cqb-n-12-0-UI 3', mRNA sequence [CA506557]	FALSE		CA506557		chr7:71067575-71067634			Rn.168651	AGGGCTTAAACAGGGCTTGAGCGTTAAGGCAGCGACAATTCCAACACAACAGAAAATCTA
A_44_P1370564	-8.91119	-3.15562	8.91119	down	1.54315	4.69877	Not Detected	Detected		Rattus norvegicus similar to olfactory receptor GA_x6K02T2RE5P-3777626-3778570 (LOC293801), mRNA [XM_219647]	FALSE		XM_219647		chr1:216593345-216593404				GAGGTCAAGAATGCATTCAAAAATGTTACTAGAAAAGTGTTGTTTTCACTGGGTTTAGTC
A_42_P833096	-7.23209	-2.85441	7.23209	down	1.63777	4.49219	Not Detected	Detected	Kcnj16	Rattus norvegicus potassium voltage-gated channel subfamily J member 16 (Kcnj16), mRNA [NM_053314]	FALSE	29719	NM_053314	potassium voltage-gated channel subfamily J member 16	chr10:100515861-100515920	GO:0005515|GO:0016323|GO:0005242|GO:0005886|GO:0005887|GO:0010107|GO:0034765|GO:0016021|GO:0071805|GO:0071804	NM_053314	Rn.1989	CAATATCTTATCTCCTAAGCACAACAGATGAGATAAACGCCTCAGCTTAGGAGCGTTGTG
A_44_P563447	-5.09416	-2.34884	5.09416	down	1.72389	4.07273	Not Detected	Detected	Wnt10a	Rattus norvegicus wingless-type MMTV integration site family, member 10A (Wnt10a), mRNA [NM_001108227]	FALSE	316527	NM_001108227	Wnt family member 10A	chr9:74137306-74137365	GO:0005578|GO:0071560|GO:0005575|GO:0005615|GO:0048730|GO:0031069|GO:0005109|GO:0010628|GO:0003674|GO:0008150|GO:0045165|GO:0014033|GO:0030182|GO:0048733|GO:0042476|GO:0043588|GO:0042487|GO:0043586|GO:0016055|GO:0001942	NM_001108227	Rn.18155	AAGAAAACGCAGAAATGGGCGTCATTAGGCTGAAGTGTCTTTCTAAGGGCTCTAGATCTC
A_44_P268864	-3.01915	-1.59414	3.01915	down	3.82916	5.4233	Not Detected	Detected	Mgll	Rattus norvegicus monoglyceride lipase (Mgll), mRNA [NM_138502]	FALSE	29254	NM_138502	monoglyceride lipase	chr4:122904962-122905021	GO:0005811|GO:0006629|GO:0019369|GO:0030424|GO:0050727|GO:0045202|GO:0060292|GO:0009966|GO:2000124|GO:0042803|GO:0005829|GO:0008289|GO:0030516|GO:0016020|GO:0016787|GO:0043196|GO:0047372|GO:0005654|GO:0006633|GO:0019433|GO:0046464|GO:0051930|GO:0019898	NM_138502	Rn.40396	ACTTTTCTGGCATGATCCTAATTTCACCTCTGATCCTTGCCAATCCGGAATCTGCATCGA
A_44_P808769	-2.38277	-1.25264	2.38277	down	8.65341	9.90605	Detected	Detected	Clcn4	Rattus norvegicus chloride voltage-gated channel 4 (Clcn4), mRNA [NM_022198]	FALSE	60586	NM_022198	chloride voltage-gated channel 4	chrX:44419086-44419145	GO:0006821|GO:0015297|GO:0005887|GO:0031901|GO:0005247|GO:0031902|GO:0005789|GO:0016021|GO:0005524|GO:0005254	NM_022198	Rn.44406	CTTATTGTAGGTATTGTTGCATCAGGGACATGTGCACTAAGTAAGAAACCTGGGACATAG
A_44_P1084983	-2.00386	-1.00278	2.00386	down	8.28258	9.28537	Detected	Detected	Sema3f	Rattus norvegicus semaphorin 3F (Sema3f), mRNA [NM_001108185]	FALSE	315996	NM_001108185	semaphorin 3F	chr8:112932494-112932435	GO:0021785|GO:0045499|GO:0007411|GO:0021637|GO:0001755|GO:0050919|GO:0048843|GO:0021675|GO:0048846|GO:0021612|GO:0005615	NM_001108185	Rn.205616	TTCTCTATTTATTGGGGACAGAAGAGAAGTCTGTCTGGGTGAGGCAGAACCTTCTCTTCT
A_44_P1134141	-5.67209	-2.50388	5.67209	down	1.81982	4.3237	Not Detected	Detected			FALSE				chr13:068775008-068775067				TAATCCCTCTTTTGAGTGGGAGCTGGAAGCCGGGATTCTAAAATAAAGGAAACCGGAGAA
A_44_P1157763	-4.85771	-2.28028	4.85771	down	3.39387	5.67414	Not Detected	Detected			FALSE								CCTCAACAGTCAAAGACTTTTTTGGGGGGAGTATTCTTCTTCTCAGGACTTTCTCCTCTC
A_43_P11464	3.52268	1.81668	3.52268	up	5.15564	3.33896	Detected	Not Detected	Fgg	Rattus norvegicus fibrinogen gamma chain (Fgg), mRNA [NM_012559]	FALSE	24367	NM_012559	fibrinogen gamma chain	chr2:174732484-174732543	GO:0051258|GO:0009306|GO:0050714|GO:0072562|GO:0005615|GO:0042803|GO:0043623|GO:0046872|GO:0045921|GO:0005737|GO:0045907|GO:0031091|GO:0071354|GO:0034116|GO:0070374|GO:0030674|GO:0005938|GO:0050839|GO:0070062|GO:0009986|GO:0090277|GO:0090331|GO:0005102|GO:0005577|GO:0072378|GO:0070527|GO:0007165|GO:0051592|GO:0007160|GO:0005198|GO:0071347|GO:0031639|GO:2000352|GO:0042730|GO:0009897	NM_012559	Rn.1702	CTACGATTTTGGTGATGATCCCAGTGACAAGTTTTTCACATCCCACAACGGCATGCACTT
A_64_P162764	2.79465	1.48267	2.79465	up	14.5214	13.0388	Detected	Detected			FALSE		FQ220235		chr19:11262071-11262012			Rn.54397	TCCAGCTCCTGCGGCTGCAAGAACTGCAAATGCACCTCCTGCAAGAAGAGTGAGTTGGGA
A_64_P363385	-2.83559	-1.50365	2.83559	down	3.62367	5.12732	Not Detected	Detected	Ugt1a9	Rattus norvegicus UDP glucuronosyltransferase family 1 member A9 (Ugt1a9), mRNA [NM_201425]	FALSE	396552	NM_201425	UDP glucuronosyltransferase family 1 member A9	chr9:86987459-86987518	GO:0004857|GO:2001030|GO:0052697|GO:0052696|GO:0006805|GO:0052695|GO:0046982|GO:0017144|GO:0005783|GO:0015020|GO:0005575|GO:0051552|GO:0042803|GO:0003674|GO:0008150|GO:0045922|GO:0001972|GO:0016021|GO:0019899|GO:0070062	NM_201425	Rn.26489	AGTGCCCGAGTCTTCCTTCTTATGTTCCTAGACTTTTCTCAAAATCCGCAGACACCATGA
A_42_P750340	2.48681	1.31429	2.48681	up	9.92749	8.61319	Detected	Detected	Ifitm10	PREDICTED: Rattus norvegicus interferon induced transmembrane protein 10 (Ifitm10), transcript variant X1, mRNA [XM_017590475]	FALSE	293632	XM_017590475	interferon induced transmembrane protein 10	chr1:202600138-202600079		XM_017590475		GACCCAGCACTGAGACTGATGGTCACTGAGATTCAGGATGCTGAGTATGTGGGGCAGAAT
A_64_P061959	2.17726	1.12252	2.17726	up	4.23776	3.11525	Detected	Not Detected	Ahsg	Rattus norvegicus alpha-2-HS-glycoprotein (Ahsg), mRNA [NM_012898]	FALSE	25373	NM_012898	alpha-2-HS-glycoprotein	chr11:80331110-80331051	GO:0030308|GO:0021987|GO:0004869|GO:0004866|GO:0031100|GO:0061099|GO:0072562|GO:0005615|GO:0050766|GO:0045780|GO:0070062|GO:0032869|GO:0005794|GO:0019210|GO:0046627|GO:0050727|GO:0030294|GO:0006953|GO:0030502|GO:0010951|GO:0031012|GO:0043234|GO:0006461|GO:0001503|GO:0016021|GO:0008584	NM_012898	Rn.32083	TCTCTCCTGTGGCTTCTGTGGAGTCGGCCTCAGGAGAAGTTCTTCACTCACCTAAGGTGG
A_64_P059475	2.08141	1.05756	2.08141	up	4.68641	3.62885	Detected	Not Detected	Ifne	PREDICTED: Rattus norvegicus interferon, epsilon (Ifne), mRNA [XM_008763839]	FALSE	298225	XM_008763839	interferon, epsilon	chr5:108452057-108451998	GO:0005132|GO:0019221|GO:0033141|GO:0005125|GO:0005615|GO:0002250|GO:0051607|GO:0042100|GO:0045087|GO:0006959|GO:0030183|GO:0043330|GO:0002286|GO:0042742|GO:0002323	XM_008763839		TGTATGTTCTTTGTGTCCAGGCTCGCAAGACGGCTGAACAGCCAGGACATAGACTCTTGA
A_43_P12825	-3.24299	-1.69733	3.24299	down	10.0043	11.7016	Detected	Detected	Entpd6	Rattus norvegicus ectonucleoside triphosphate diphosphohydrolase 6 (Entpd6), mRNA [NM_053498]	FALSE	85260	NM_053498	ectonucleoside triphosphate diphosphohydrolase 6	chr3:141407798-141407857	GO:0017111|GO:0005794|GO:0017110|GO:0005886|GO:0009986|GO:0005615|GO:0051592|GO:0000139|GO:0045134|GO:0032026|GO:0008894|GO:0016021|GO:0070062	NM_053498	Rn.27017	ACAGTTCATAGAGTAAGCTGAGCCACCACCGTTCAACTCCAAATAAAGGTTTACAAGGGT
A_42_P763522	-2.28393	-1.19152	2.28393	down	3.94982	5.14134	Not Detected	Detected	Cyyr1	Rattus norvegicus cysteine and tyrosine rich 1 (Cyyr1), mRNA [NM_001013980]	FALSE	304138	NM_001013980	cysteine and tyrosine rich 1	chr11:25037078-25037019	GO:0008150|GO:0003674|GO:0016021|GO:0005575	NM_001013980	Rn.1528	GAACTGTCCACACTATCTCTCTTTGAGTTGGTTATGACTCGCCTGAAGGCATAGCACAAA
A_43_P11525	-6.61384	-2.72549	6.61384	down	2.82012	5.5456	Not Detected	Detected	Semg1	Rattus norvegicus semenogelin I (Semg1), mRNA [NM_012710]	FALSE	25013	NM_012710	semenogelin I	chr3:155181046-155180987	GO:0001669|GO:0005634|GO:0005615|GO:0051291|GO:0090281|GO:0046872|GO:0042628|GO:0009566|GO:0050817|GO:0043234|GO:1900005|GO:0019731|GO:0031640|GO:0048240|GO:0070062	NM_012710	Rn.34331	ATCCTATGGTCAACAAAAATCCCAAAAACAATCCTCCTTTAGCCAAGTAAAATCTCAAAG
A_42_P764365	2.28617	1.19293	2.28617	up	6.791	5.59806	Detected	Detected	Mpp4	Rattus norvegicus membrane palmitoylated protein 4 (Mpp4), mRNA [NM_021265]	FALSE	58808	NM_021265	membrane palmitoylated protein 4	chr9:57697159-57697100	GO:0042734|GO:0005737|GO:0005102|GO:0035418	NM_021265	Rn.163075	AACTAGCATCTAACTAGCATCGTATACTTATAGGGAGCTACTCGTTTGGCTCTCAGGCAT
A_44_P540992	-2.10443	-1.07343	2.10443	down	9.53334	10.6068	Detected	Detected	Ereg	Rattus norvegicus epiregulin (Ereg), mRNA [NM_021689]	FALSE	59325	NM_021689	epiregulin	chr14:18522341-18521343	GO:0008284|GO:0005154|GO:0008285|GO:0005886|GO:0008283|GO:0019221|GO:0042700|GO:0007267|GO:0043434|GO:0048146|GO:0001819|GO:0001556|GO:0005615|GO:0007173|GO:0045860|GO:0051781|GO:0048160|GO:0042108|GO:0045410|GO:0051151|GO:0045741|GO:0045740|GO:0045840|GO:0001525|GO:0048661|GO:0043616|GO:0045766|GO:0045089|GO:0001550|GO:0009299|GO:0016021|GO:0007143|GO:0045892|GO:0008083|GO:0030728|GO:0042327	NM_021689	Rn.42897	TCTTATTGTAACTGCTGGATCCATGTACTATTTCTGCAGATGGTACAGAAATCGCAAAAG
A_64_P024841	-2.27865	-1.18818	2.27865	down	3.70356	4.89173	Not Detected	Detected	Cryga	Rattus norvegicus crystallin, gamma A (Cryga), mRNA [NM_001080936]	FALSE	684028	NM_001080936	crystallin, gamma A		GO:0003674|GO:0005212|GO:0002088|GO:0001654|GO:0005575	NM_001080936	Rn.81172	GCCCCATTTTGCTTGTTACAACACACACATGCAATAAATATACAACTTGTGTTCCTGGCA
A_42_P517897	-2.21308	-1.14605	2.21308	down	7.54673	8.69279	Detected	Detected	Foxp4	Rattus norvegicus forkhead box P4 (Foxp4), mRNA [NM_001108788]	FALSE	363185	NM_001108788	forkhead box P4	chr9:8579243-8579302	GO:0006355|GO:0003700|GO:0046982|GO:0006357|GO:0000981|GO:0005634|GO:0000122|GO:0000978|GO:0003677|GO:0009653|GO:0042803|GO:0006351|GO:0030154|GO:0043565|GO:0007507|GO:0001078|GO:0061140|GO:0048617	NM_001108788	Rn.64329	TCCTCAGATGCCTCCATAGGACCAAGTCCCCATCATGCCGGGAGTGTGGATTCTAGCAGA
A_44_P1115190	3.13294	1.64752	3.13294	up	5.76892	4.1214	Detected	Detected	Clgn	PREDICTED: Rattus norvegicus calmegin (Clgn), transcript variant X2, mRNA [XM_017601353]	FALSE	685504	XM_017601353	calmegin	chr19:26402527-26402468	GO:0007338|GO:0006461|GO:0044183|GO:0006457|GO:0005783|GO:0005509|GO:0051082|GO:0016021|GO:0005635|GO:0007339	XM_017601353	Rn.45703	CTTGTAACACATGACATCTATGCAACTGGCAAGAGTTTTAGTAGCCAAGTGGCCTTTTTT
A_44_P191405	2.2725	1.18428	2.2725	up	4.41667	3.23239	Detected	Not Detected		FQ145432 Rattus norvegicus spleen Sprague-Dawley Rattus norvegicus cDNA clone TL0AEA101YD21 3', mRNA sequence [FQ145432]	FALSE		FQ145432		chr3:13695200-13695258			Rn.22293	GAAACCGCCAAAATAGATTTCCCATAGAATAGTGTGGCTGATCAAAATCGCTTAACACTA
A_44_P1159760	2.57738	1.36591	2.57738	up	10.8556	9.4897	Detected	Detected		uncharacterized LOC102550314 [Source:RGD Symbol;Acc:7600849] [ENSRNOT00000074473]	FALSE		XR_001841275		chrUn:59954281-59954340		XR_001841275	Rn.159598	GTCTCCAGTGACAAGGACACATTCCTAATAATGATGTATCTGTAGATGACTAAAAAAGTA
A_64_P096866	5.51161	2.46247	5.51161	up	4.08004	1.61756	Detected	Not Detected	Fermt1	Rattus norvegicus fermitin family member 1 (Fermt1), mRNA [NM_001106515]	FALSE	296179	NM_001106515	fermitin family member 1	chr3:120699841-120699782	GO:0090162|GO:0051546|GO:0051886|GO:0030054|GO:2001203|GO:0033630|GO:2000647|GO:0005575|GO:0043616|GO:0035414|GO:0005829|GO:0003674|GO:0008150|GO:0031941|GO:0010629|GO:0042308|GO:0071711|GO:0007155|GO:0090090|GO:0005925|GO:0001954|GO:0030511	NM_001106515	Rn.230025	CTCCCGTGATGACACAGCTACATCTCAAAGGAATAAATTGGTATAAGAAGAAAATGTTAA
A_44_P638014	-2.10671	-1.07499	2.10671	down	4.69056	5.76555	Detected	Detected	Irf6	Rattus norvegicus interferon regulatory factor 6 (Irf6), mRNA [NM_001108859]	FALSE	364081	NM_001108859	interferon regulatory factor 6	chr13:109005554-109005613	GO:0000975|GO:0003700|GO:0008285|GO:0005634|GO:0005575|GO:0043616|GO:0003677|GO:0006351|GO:0005829|GO:0043565|GO:0003674|GO:0008150|GO:0005737|GO:0060644|GO:0030216|GO:0045944|GO:0043588|GO:0007050|GO:0048468|GO:0045893|GO:0070062	NM_001108859	Rn.12385	GAATGAAAAGTTGACAAATCTGTCGGGATGATGAATGATTTTGTGTGCTCCTAACTAGAC
A_44_P1150391	2.35115	1.23337	2.35115	up	4.80818	3.57481	Detected	Not Detected	LOC102551612	PREDICTED: Rattus norvegicus uncharacterized LOC102551612 (LOC102551612), ncRNA [XR_361469]	FALSE	102551612	XR_361469	uncharacterized LOC102551612	chr18:70485024-70484965		XR_361469		CTCGTGACACATACGTTTACAGAAATGCGTTAAACTGTCTACTGAAAAAGAGATTTCAAT
A_44_P1096714	-2.05434	-1.03867	2.05434	down	3.04428	4.08295	Not Detected	Detected	LOC102556459	PREDICTED: Rattus norvegicus zinc finger protein 99-like (LOC102556459), transcript variant X2, mRNA [XM_017604547]	FALSE	102556459	XM_017604547	zinc finger protein 99-like	chr12:46768047-46768106		XM_017604547		CTTATGGATGTGCTCAGTGTGGTAAAGTCTCTGTGTTTTGAAATCTGCATAGATCCATAA
A_44_P1088926	-2.02566	-1.01839	2.02566	down	9.10791	10.1263	Detected	Detected	Smim12	Rattus norvegicus small integral membrane protein 12 (Smim12), mRNA [NM_001276483]	FALSE	685634	NM_001276483	small integral membrane protein 12	chr5:146695881-146695940	GO:0016021	NM_001276483	Rn.2955	TTTCAGAAATGCCCCTGGCTCCCTTGATGAGCTTCTCTTATTTTTCTGTGCACATCCTTC
A_44_P1110683	-2.39906	-1.26247	2.39906	down	4.25802	5.52048	Detected	Detected	Epha3	Eph receptor A3 [Source:RGD Symbol;Acc:68389] [ENSRNOT00000090197]	FALSE	29210	XM_006247977	Eph receptor A3	chr11:693786-693727	GO:0071300|GO:0010717|GO:0051893|GO:0071372|GO:0003674|GO:0005004|GO:0005003|GO:0032956|GO:0001660|GO:0032496|GO:0034097|GO:0097156|GO:0097155|GO:0030334|GO:0048013|GO:0003197|GO:0018108|GO:0005575|GO:0005524|GO:0043087|GO:0070507|GO:0008045|GO:0016477|GO:0005887|GO:0010976|GO:0010977|GO:0005769	XM_006247977		GTTGCACAATGTAGATGGCCTCTTACTAATGTAAAATGATTTCTAGTGGGAACACTTATA
A_44_P1124131	2.04355	1.03108	2.04355	up	5.37653	4.34545	Detected	Detected			FALSE				chr4:125846461-125846402				AACTCCATATATGTCGGAGAATGATCTTGAATTCATCATCTTCCTGCCTCTACTTTCCAA
A_42_P787920	2.37819	1.24986	2.37819	up	5.61031	4.36045	Detected	Detected	Kcnq1	Rattus norvegicus potassium voltage-gated channel subfamily Q member 1 (Kcnq1), mRNA [NM_032073]	FALSE	84020	NM_032073	potassium voltage-gated channel subfamily Q member 1	chr1:203803528-203803587	GO:0005251|GO:0005515|GO:0005516|GO:0060306|GO:0060307|GO:0005764|GO:0060048|GO:0042803|GO:0071435|GO:0086008|GO:0015271|GO:0086009|GO:0060372|GO:0005249|GO:0072347|GO:0046676|GO:0086005|GO:0048839|GO:0005267|GO:0005546|GO:0044325|GO:0005887|GO:0086013|GO:0086014|GO:0086011|GO:0045121|GO:0010460|GO:0034236|GO:0034237|GO:0005886|GO:0005783|GO:0016458|GO:0086091|GO:0070293|GO:0016323|GO:0005737|GO:…	NM_032073	Rn.9779	GTTAAGGGCATCGCGGTTTCTCCCAGGATCGGTTCCTTGGGCATCACACCTCCCAGAAAT
A_44_P550453	2.98196	1.57626	2.98196	up	4.14632	2.57005	Detected	Not Detected	Naaladl1	Rattus norvegicus N-acetylated alpha-linked acidic dipeptidase-like 1 (Naaladl1), mRNA [NM_031759]	FALSE	83568	NM_031759	N-acetylated alpha-linked acidic dipeptidase-like 1	chr1:208888189-208888329	GO:0016324|GO:0006508|GO:0004180|GO:0016021|GO:0016805|GO:0046872|GO:0008237	NM_031759	Rn.10856	ACCACACAGCGTTTGACACGTTTGACTATGTGGAGAAGTTTCTGGACCCTGGTTTCAGCA
A_44_P101096	3.32983	1.73545	3.32983	up	4.06065	2.3252	Detected	Not Detected		UI-R-A0-ap-b-06-0-UI.s1 UI-R-A0 Rattus norvegicus cDNA clone UI-R-A0-ap-b-06-0-UI 3', mRNA sequence [AA819838]	FALSE		AA819838		chr10:77176078-77176019			Rn.130850	TCTGACAGAGAGGAACAGTCGCAGCCTTCTGTGATGACCTTGACGCCAGCCGTTCCTTTT
A_44_P1133027	3.93889	1.97779	3.93889	up	5.20244	3.22466	Detected	Not Detected			FALSE				chr11:078441839-078441898				GGTACTTCTTCAAGTAATATCAGCTTTCAAGTTTTGGAAACTGCACTTCAGAAGCAAAAA
A_42_P461794	-5.72805	-2.51805	5.72805	down	1.5428	4.06085	Not Detected	Detected	Clic3	Rattus norvegicus chloride intracellular channel 3 (Clic3), mRNA [NM_001013080]	FALSE	296566	NM_001013080	chloride intracellular channel 3	chr3:3623910-3623969	GO:0016604|GO:0006821|GO:0005737|GO:0005244|GO:0034707|GO:0006749|GO:0034765|GO:0005634|GO:0004364|GO:0005254|GO:0070062	NM_001013080	Rn.25003	CGCACCGGGATCACAATTGCCCATCCTACTCTATGATGGGGACGTCAAGACAGACACACT
A_44_P351252	2.18471	1.12744	2.18471	up	4.08681	2.95936	Detected	Not Detected	Olr1353	Rattus norvegicus olfactory receptor 1353 (Olr1353), mRNA [NM_001000750]	FALSE	405020	NM_001000750	olfactory receptor 1353	chr9:91841093-91841152	GO:0050911|GO:0004984|GO:0007186|GO:0016021	NM_001000750	Rn.143628	TCTATAGTCTGAGGAACAAGGACGTGAAGGATGCCCTGTGGAGGTTAGGGCAGAGACACA
A_44_P1119564	-3.17059	-1.66475	3.17059	down	2.41284	4.07759	Not Detected	Detected	LOC103691407	PREDICTED: Rattus norvegicus uncharacterized LOC103691407 (LOC103691407), ncRNA [XR_590797]	FALSE	103691407	XR_590797	uncharacterized LOC103691407	chr2_random:232194-231881		XR_590797		TGGCCCCTATGGAGACTCTTTCAATTACCATGGGAATACAACCATTCTCCCTGGAGTAAA
A_44_P845078	5.97717	2.57946	5.97717	up	4.34414	1.76467	Detected	Not Detected		UI-R-CN1-cjf-p-21-0-UI.s1 UI-R-CN1 Rattus norvegicus cDNA clone UI-R-CN1-cjf-p-21-0-UI 3', mRNA sequence [BM386352]	FALSE		BM386352		chr5:129338113-129338172			Rn.177666	AGGAGTAAACATCCAATATCCACGAGATAAACAAAATCATCTGAAACCACTACACAGGGT
A_44_P1124973	-2.7773	-1.47369	2.7773	down	4.31337	5.78705	Detected	Detected	LOC102552309	PREDICTED: Rattus norvegicus uncharacterized LOC102552309 (LOC102552309), transcript variant X1, ncRNA [XR_353892]	FALSE	102552309	XR_353892	uncharacterized LOC102552309	chr5:25947786-25947727		XR_353892		CACAATGGACCATCACCGGGAACTGAGTTAAAAATAAAGCTTTTGTCTCTTAAGTTGCTC
A_43_P23203	2.50437	1.32445	2.50437	up	6.86578	5.54133	Detected	Detected	Abhd3	Rattus norvegicus abhydrolase domain containing 3 (Abhd3), mRNA [NM_001106162]	FALSE	291793	NM_001106162	abhydrolase domain containing 3	chr18:2033485-2030223	GO:0008150|GO:0003674|GO:0004623|GO:0008970|GO:0046470|GO:0016021|GO:0005575	NM_001106162	Rn.64445	TTGACAACTTGCCTCCAGTCTTCAGTTAAGAAGCACCGGCATATGTTTGTGGGACAGATT
A_44_P1103327	2.02751	1.01971	2.02751	up	9.05189	8.03217	Detected	Detected	Kcnt1	potassium sodium-activated channel subfamily T member 1 [Source:RGD Symbol;Acc:621106] [ENSRNOT00000061773]	FALSE	60444	XM_008761624	potassium sodium-activated channel subfamily T member 1	chr3:4088922-4088981	GO:0008076|GO:0005249|GO:0008324|GO:0005267|GO:0016021|GO:0015269|GO:0006813|GO:0071805	XM_008761624		TTTATGGTTTGTATGATCAGAACCGGAACCTTCTATTAAAATGGATACATCCTGCAGTCA
A_44_P1100429	-2.09609	-1.0677	2.09609	down	3.42706	4.49476	Not Detected	Detected	Smok2a	PREDICTED: Rattus norvegicus sperm motility kinase 2A (Smok2a), transcript variant X1, mRNA [XM_574319]	FALSE	292316	XM_574319	sperm motility kinase 2A	chr1:48399969-48400028	GO:0035556|GO:0035174|GO:0032007|GO:0005737|GO:0031588|GO:0004679|GO:0035404|GO:0005634|GO:0042149|GO:0005524	XM_574319		ATTTTGCTTTTGATTGGTTTGTGTGTGAGCTTCTGTATGTGTATTTAGATCAGTGTGTGT
A_64_P153926	-2.52205	-1.3346	2.52205	down	7.29671	8.63131	Detected	Detected	Celsr2	cadherin, EGF LAG seven-pass G-type receptor 2 [Source:RGD Symbol;Acc:69237] [ENSRNOT00000027263]	FALSE	83465	XM_017591134	cadherin, EGF LAG seven-pass G-type receptor 2	chr2:203959147-203959088	GO:0022407|GO:0006355|GO:0005886|GO:0004930|GO:0005509|GO:0003341|GO:0007283|GO:0021999|GO:0032880|GO:0048813|GO:0005737|GO:0007186|GO:0060271|GO:0021591|GO:0033326|GO:0016021|GO:0001764|GO:0016055|GO:0007156|GO:0007166	XM_017591134		TAGAGTTTTGTTTTTGTTTTGTTTTTCGCCCCCATACTACTGAATAAACTAGTTCTGTGC
A_44_P899222	-2.58855	-1.37215	2.58855	down	3.12403	4.49618	Not Detected	Detected	2019-03-09	PREDICTED: Rattus norvegicus membrane associated ring-CH-type finger 9 (March9), transcript variant X1, partial mRNA [XM_017595108]	FALSE	679272	XM_017595108	membrane associated ring-CH-type finger 9		GO:0005802|GO:0005795	XM_017595108		AGTCCTTTCTGGGTAGTGTATTTCCCAAGAGGAATGGTGGGAATGAACATGGACTTGCTT
A_44_P1104548	2.0208	1.01492	2.0208	up	4.2896	3.27467	Detected	Not Detected			FALSE				chr4:028354778-028354837				GGGACTACAGTTGATTCACACTACACAGAATGTTGTTACTGATGAGTAATAAAATGCTAT
A_44_P1157847	3.00399	1.58688	3.00399	up	4.2682	2.68132	Detected	Not Detected		zinc finger protein 446 [Source:RGD Symbol;Acc:7612453] [ENSRNOT00000046708]	FALSE		XM_008774388		chr1:72945652-72945593		XM_008774388	Rn.225440	TCTGAGCTGAGACCAAAACAGGAGACCCCACATGAAGGATCAGAGTCCCTCGGGAGCCAT
A_44_P1117005	-2.26482	-1.1794	2.26482	down	4.91567	6.09507	Detected	Detected	LOC102546604	PREDICTED: Rattus norvegicus uncharacterized LOC102546604 (LOC102546604), transcript variant X3, ncRNA [XR_589853]	FALSE	102546604	XR_589853	uncharacterized LOC102546604	chr1:12507312-12507371		XR_589853		CCCTCTCCACCTAAAATACAGTTTATCAAATCAATTAAAAGCCTTTGGGCTCTGTTTATT
A_44_P1162675	-2.27682	-1.18702	2.27682	down	3.78901	4.97603	Not Detected	Detected	Retnlg	PREDICTED: Rattus norvegicus resistin-like gamma (Retnlg), transcript variant X1, mRNA [XM_006248282]	FALSE	288135	XM_006248282	resistin-like gamma	chr11:53174536-53174477	GO:0005179|GO:0002408|GO:0005615|GO:0005125	XM_006248282		CCCCTTGATGAAATCTTATTGCCCATTAGCCCTGCTTCTTGAAAAATAAAGACTAATTTT
A_44_P1103037	2.28887	1.19463	2.28887	up	5.92011	4.72548	Detected	Detected			FALSE				chr2:200158936-200158995				CATATTTAAACCCATCTGAAGGACAGATGAAGGAAGGAAGGAAAGAAAGACAGACAGACC
A_44_P605002	-2.5448	-1.34755	2.5448	down	2.6766	4.02415	Not Detected	Detected	Slc45a4	PREDICTED: Rattus norvegicus solute carrier family 45, member 4 (Slc45a4), transcript variant X3, mRNA [XM_008765605]	FALSE	315054	XM_008765605	solute carrier family 45, member 4	chr7:111283802-111283743	GO:0015770|GO:0008506|GO:0016021	XM_008765605	Rn.232532	TATACACATATATATTTCAAGATGAAAGTAAGCAGTTTTTAAATAGATTACTTGAATTTT
A_44_P1085666	2.41181	1.27012	2.41181	up	8.89612	7.626	Detected	Detected	Lmln	Rattus norvegicus leishmanolysin like peptidase (Lmln), mRNA [NM_001108843]	FALSE	363795	NM_001108843	leishmanolysin like peptidase	chr11:69481261-69481202	GO:0008150|GO:0003674|GO:0006508|GO:0016021|GO:0005575|GO:0007155|GO:0004222|GO:0005925|GO:0005829	NM_001108843	Rn.194896	TTTCTAAAGAAATATGCAATATGCCAGCCACGGTGGCACAGGCCTTTAGTCCTAGCACTT
A_64_P005029	-2.09203	-1.0649	2.09203	down	9.97432	11.0392	Detected	Detected	Pcp4l1	Rattus norvegicus Purkinje cell protein 4-like 1 (Pcp4l1), mRNA [NM_001126093]	FALSE	685448	NM_001126093	Purkinje cell protein 4-like 1	chr13:87059567-87059508		NM_001126093	Rn.155340	GTCAGGGCAAACATCGCCACTGTATGTGACTTTAGCATGTTTAATAATTATGACAATAAA
A_42_P461726	-2.23296	-1.15896	2.23296	down	3.93343	5.09239	Not Detected	Detected	Hdgfl1	Rattus norvegicus hepatoma derived growth factor-like 1 (Hdgfl1), mRNA [NM_133549]	FALSE	171074	NM_133549	HDGF like 1	chr17:45148180-45148239		NM_133549	Rn.81074	TTTGGGGTTTGATGACCTGCTTGTTGTTAAGGCTTTGTTTTCCTTAAGGTGCTATTTCTA
A_44_P1101695	-3.63126	-1.86047	3.63126	down	2.26204	4.1225	Not Detected	Detected	Tbc1d10c	PREDICTED: Rattus norvegicus TBC1 domain family, member 10C (Tbc1d10c), transcript variant X1, mRNA [XM_006230840]	FALSE	361697	XM_006230840	TBC1 domain family, member 10C	chr1:206765942-206765883	GO:0017137|GO:0005886|GO:0050869|GO:0051534|GO:0031527|GO:0006886|GO:0005829|GO:0012505|GO:0005622|GO:0016020|GO:0042147|GO:0070373|GO:0005096|GO:0031338	XM_006230840		GAGACAATGGGTTAAGACCTGCTGTTCTTCATGGCTCACGAGTGTGTCTTTTTATTTTTT
A_44_P213776	2.33239	1.22181	2.33239	up	4.41481	3.193	Detected	Not Detected	Rims1	Rattus norvegicus regulating synaptic membrane exocytosis 1 (Rims1), mRNA [NM_052829]	FALSE	84556	NM_052829	regulating synaptic membrane exocytosis 1	chr9:21091434-21091375	GO:0005515|GO:0017124|GO:0030054|GO:0005886|GO:0048791|GO:0003723|GO:0045202|GO:0060291|GO:0006887|GO:0006886|GO:0007269|GO:0030154|GO:0046872|GO:0005622|GO:0042391|GO:0048169|GO:0097151|GO:0048786|GO:0017137|GO:2000463|GO:0019901|GO:0014069|GO:0010808|GO:0060077|GO:0031982|GO:0044325|GO:0010628|GO:0031632|GO:0042734|GO:0006461|GO:0016020	NM_052829	Rn.10799	GATCCTTTGTATCAGCAGTCCCTGGTTTTTGATGAAAGTCCACAGGGTAAAGTTCTTCAG
A_64_P127526	-2.07925	-1.05606	2.07925	down	2.97287	4.02893	Not Detected	Detected	LOC690507	PREDICTED: Rattus norvegicus similar to Vomeromodulin (LOC690507), transcript variant X2, mRNA [XM_008762403]	FALSE	690507	XM_008762403	similar to Vomeromodulin	chr3:144732726-144732785	GO:0007608|GO:0005576	XM_008762403		TATGGCTGAAGTCACAAGGAAGGCCTGGTCCAGATTCAATGGTATGGGAAATAACAGTGA
A_44_P960606	-3.38524	-1.75926	3.38524	down	3.44903	5.20828	Not Detected	Detected	Kcnj16	PREDICTED: Rattus norvegicus potassium voltage-gated channel subfamily J member 16 (Kcnj16), transcript variant X3, mRNA [XM_006247570]	FALSE	29719	XM_006247570	potassium voltage-gated channel subfamily J member 16	chr10:100517281-100517340	GO:0005515|GO:0016323|GO:0005242|GO:0005886|GO:0005887|GO:0010107|GO:0034765|GO:0016021|GO:0071805|GO:0071804	XM_006247570	Rn.204426	CTTTCCAAGCCTGGTAAAGCATAACAATGTTTTCTCCACCGACTTGAATTTGTTTACCCA
A_44_P1119549	-2.12207	-1.08547	2.12207	down	3.23697	4.32244	Not Detected	Detected	Mctp1	PREDICTED: Rattus norvegicus multiple C2 and transmembrane domain containing 1 (Mctp1), transcript variant X2, mRNA [XM_017591152]	FALSE	309928	XM_017591152	multiple C2 and transmembrane domain containing 1	chr2:4356438-4356497	GO:0005544|GO:0005783|GO:0005509|GO:0016021	XM_017591152		CTGACATTCTATAACCTTGGATGTACCTAGTGGATGTAACCATTAACAGATGACTAATTT
A_44_P1094449	-2.42977	-1.28082	2.42977	down	4.85244	6.13326	Detected	Detected	RGD1560034	PREDICTED: Rattus norvegicus similar to FLJ25323 protein (RGD1560034), transcript variant X2, mRNA [XM_017595193]	FALSE	679534	XM_017595193	similar to FLJ25323 protein	chr7:23858015-23858074		XM_017595193		GCCACACAAGCACATTAGGCCCCAGATATATTTCACAATAAAAATTCAATAAACTCTAAC
A_44_P317639	-2.30962	-1.20766	2.30962	down	4.3333	5.54095	Detected	Detected	Vash2	Rattus norvegicus vasohibin 2 (Vash2), mRNA [NM_001109082]	FALSE	498309	NM_001109082	vasohibin 2	chr13:107032132-107032073	GO:0060711|GO:0005737|GO:0060674|GO:0001938|GO:0045026|GO:0060716|GO:0045765|GO:0000768|GO:0045766	NM_001109082	Rn.13814	CCAGCATTATTAATGAAAAGTTGTTTGCTTGGAAAGCTTAGTGTCCTTTATAGGACAGGA
A_64_P082668	-2.71579	-1.44137	2.71579	down	3.47603	4.9174	Not Detected	Detected	Kcnh3	Rattus norvegicus potassium voltage-gated channel subfamily H member 3 (Kcnh3), mRNA [NM_017108]	FALSE	27150	NM_017108	potassium voltage-gated channel subfamily H member 3	chr7:137999604-137999663	GO:0023014|GO:0005622|GO:0000160|GO:0005887|GO:0005249|GO:0042391|GO:0034765|GO:0000155|GO:0071805	NM_017108	Rn.144567	TTTTGAAGCCTGAGGCTGGTCCTTCTGCTCATCCACGGACACTTGATGGGTTGCAGCTGC
A_64_P105078	-2.04938	-1.03519	2.04938	down	6.47311	7.50829	Detected	Detected	Kcnma1	Rattus norvegicus potassium calcium-activated channel subfamily M alpha 1 (Kcnma1), mRNA [NM_031828]	FALSE	83731	NM_031828	potassium calcium-activated channel subfamily M alpha 1	chr15:950227-950286	GO:0005515|GO:0043627|GO:0007605|GO:0032403|GO:0019228|GO:0042803|GO:0060087|GO:0043525|GO:0005249|GO:0045211|GO:0050885|GO:0043025|GO:0051260|GO:0048787|GO:0070062|GO:0046541|GO:0007568|GO:0005267|GO:0031960|GO:0060073|GO:0060083|GO:0045794|GO:0060082|GO:0051592|GO:0043234|GO:0005789|GO:0007623|GO:0009897|GO:0045475|GO:0048471|GO:0005886|GO:0005783|GO:0007268|GO:0030425|GO:0046872|GO:0005739|GO:…	NM_031828	Rn.30616	CTGTCAAGGAAATGACTTTTCTTCAAATTTTCATTTGCTGGCTTTCCCTCCGTTGCCCAG
A_64_P044241	-3.98422	-1.9943	3.98422	down	2.6772	4.67149	Not Detected	Detected	Zp3	Rattus norvegicus zona pellucida glycoprotein 3 (Zp3), mRNA [NM_053762]	FALSE	114639	NM_053762	zona pellucida glycoprotein 3	chr12:21805805-21805746	GO:0048471|GO:0032753|GO:0035636|GO:0005886|GO:0005783|GO:0032190|GO:0090280|GO:0048599|GO:0005615|GO:0042802|GO:0035556|GO:0005737|GO:0035804|GO:0042102|GO:2000388|GO:0035803|GO:0033157|GO:2000386|GO:2000368|GO:0004871|GO:0002081|GO:0030141|GO:0002922|GO:2000360|GO:0032729|GO:0005794|GO:0010513|GO:0048015|GO:0005771|GO:0005578|GO:0001825|GO:0001809|GO:0007339|GO:2000344|GO:0031012|GO:0005384|GO:…	NM_053762	Rn.10892	GGATGTGTCACACCTCTTCCTACCTTGTATCCCTTCCTCAATAAAAGAAGCTCAGTTCTG
A_42_P638341	-2.83425	-1.50296	2.83425	down	3.33468	4.83765	Not Detected	Detected		RVL17474 Wackym-Soares normalized rat vestibular cDNA library Rattus norvegicus cDNA 5', mRNA sequence [DV725333]	FALSE		DV725333		chr2:53590174-53590233			Rn.153837	GGATCTGTTCACTGATACTTTAGTAAGTGTGCTGTGATGAAAATCCATGCCTATAGAGTC
A_44_P306204	2.71521	1.44106	2.71521	up	5.83065	4.38959	Detected	Detected	Tph1	Rattus norvegicus tryptophan hydroxylase 1 (Tph1), mRNA [NM_001100634]	FALSE	24848	NM_001100634	tryptophan hydroxylase 1	chr1:97186087-97186071	GO:0006587|GO:0043005|GO:0035902|GO:0030279|GO:0005737|GO:0004510|GO:0046849|GO:0005506|GO:0045600|GO:0007623|GO:0060749|GO:0055114	NM_001100634	Rn.94788	TGTAATTCTTTCCCAGAGAGAGCCATTCCTTGACATGTAGCATGTATGCGTGACTTTTTG
A_44_P484889	-2.17986	-1.12424	2.17986	down	13.8296	14.9538	Detected	Detected	Ifitm3	Rattus norvegicus interferon induced transmembrane protein 3 (Ifitm3), mRNA [NM_001136124]	FALSE	361673	NM_001136124	interferon induced transmembrane protein 3	chr1:201199660-201199601	GO:0008285|GO:0005886|GO:0005783|GO:0035456|GO:0035455|GO:0005634|GO:0005765|GO:0007507|GO:0003674|GO:0005737|GO:0051607|GO:0060337|GO:0034341|GO:0055007|GO:0070062|GO:0045071|GO:0009986|GO:0032897|GO:0045177|GO:0005575|GO:0031410|GO:0009615|GO:0006898|GO:0046597|GO:0031902|GO:0016021	NM_001136124	Rn.145191	CTACGAAAGAATCAAGGAAGAATATGAGGTGTCTGAACTGGGGGCACCCCACGGATCGGC
A_44_P1135987	-4.71394	-2.23693	4.71394	down	1.84101	4.07795	Not Detected	Detected	LOC102547888	PREDICTED: Rattus norvegicus uncharacterized LOC102547888 (LOC102547888), transcript variant X5, ncRNA [XR_001846288]	FALSE	102547888	XR_001846288	uncharacterized LOC102547888	chr15:41316366-41316425		XR_001846288		CGGATGATTTTCTAGAGTTGGTTTCCTTGGACTGTATCCCTTGTTTTAAATTCCATTTTA
A_44_P199358	3.05582	1.61156	3.05582	up	4.34273	2.73117	Detected	Not Detected	RGD1561327	similar to melanoma antigen family A, 10 [Source:RGD Symbol;Acc:1561327] [ENSRNOT00000048467]	FALSE	317593	XM_017588351	similar to melanoma antigen family A, 10	chrX:146927338-146927397		XM_017588351	Rn.105356	AGAAAGAAGGAACCCATCAAAAAGGTGGAAATGCTCACAGTTGTCACAGAAGACTATGAG
A_43_P11278	-2.01425	-1.01024	2.01425	down	9.3512	10.3614	Detected	Detected	Hpgd	Rattus norvegicus hydroxyprostaglandin dehydrogenase 15 (NAD) (Hpgd), mRNA [NM_024390]	FALSE	79242	NM_024390	hydroxyprostaglandin dehydrogenase 15 (NAD)	chr16:37420120-37420061	GO:0006693|GO:0045471|GO:0070403|GO:0003824|GO:0005615|GO:0042803|GO:0005829|GO:0016323|GO:0005737|GO:0051287|GO:0070493|GO:0032496|GO:0007179|GO:0097070|GO:0032355|GO:0070062|GO:0007565|GO:0043065|GO:0007567|GO:0001822|GO:0045786|GO:0004957|GO:0005654|GO:0030728|GO:0016404|GO:0055114	NM_024390	Rn.6386	AATGGACTCCAAAACACTCAGGAATGAAACTTTTAACAGTCATAGCAAAATAGGGGTGGA
A_44_P1083073	2.26992	1.18264	2.26992	up	4.37704	3.1944	Detected	Not Detected	Xk	Rattus norvegicus X-linked Kx blood group (Xk), mRNA [NM_001012227]	FALSE	497078	NM_001012227	X-linked Kx blood group	chrX:25591292-25591233	GO:0008361|GO:0008150|GO:0003674|GO:0010961|GO:0042552|GO:0031133|GO:0006874|GO:0006865|GO:0005623|GO:0048741|GO:0016021|GO:0005575	NM_001012227	Rn.211877	GTCTAGAAAGAAGTGACCATAAAATCCGCACCAACTTAACATGAGAATTGTACCATAATT
A_44_P1148489	5.23175	2.38729	5.23175	up	4.51217	2.12487	Detected	Not Detected			FALSE								TTTCATTATTTCCCTCCAAAGCTTAGAGAATTTCTTCAAGCCAGCCTTTCTCTTTAACCC
A_44_P1143765	2.05991	1.04258	2.05991	up	4.42767	3.38509	Detected	Not Detected			FALSE				chr2:239508431-239508372				AAAGTTTAGTCTGTGTTGTCTCGGTGGGATGGTTTTTGCTATTTAATTGGTAGCAAAAAA
A_64_P050999	2.1972	1.13566	2.1972	up	8.35547	7.21981	Detected	Detected	Sema7a	Rattus norvegicus semaphorin 7A (John Milton Hagen blood group) (Sema7a), mRNA [NM_001108153]	FALSE	315711	NM_001108153	semaphorin 7A (John Milton Hagen blood group)	chr8:61739451-61739510	GO:0050919|GO:0045773|GO:0050727|GO:0048675|GO:0021988|GO:0005615|GO:0001649|GO:0031175|GO:0005178|GO:0016020|GO:0007229|GO:0060907|GO:0001934|GO:0070374|GO:0016021|GO:0009897	NM_001108153	Rn.214059	CCGGACAGAAGGATGGGAAAAGCTCTATTTTTATGTTAGGTTTATTTCATGTATAGCTAT
A_44_P466033	-2.00331	-1.00239	2.00331	down	5.36761	6.37	Detected	Detected	Arrdc4	Rattus norvegicus arrestin domain containing 4 (Arrdc4), mRNA [NM_001047853]	FALSE	293019	NM_001047853	arrestin domain containing 4	chr1:123526440-123526381	GO:0005886|GO:0051443|GO:0005769|GO:0005768	NM_001047853	Rn.14864	GAGAAGCTATCCCTATCTATGCAGAAATAGAAAATTGTTCATCTCGCCTGGTTGTTCCTA
A_42_P637279	-2.03946	-1.02819	2.03946	down	8.92488	9.95307	Detected	Detected	Foxa2	Rattus norvegicus forkhead box A2 (Foxa2), mRNA [NM_012743]	FALSE	25099	NM_012743	forkhead box A2	chr3:136739099-136739040	GO:0005515|GO:0010468|GO:0007389|GO:0003700|GO:0030054|GO:0006366|GO:0044212|GO:0003705|GO:0046332|GO:0009653|GO:0030154|GO:0003690|GO:0007219|GO:0000433|GO:0000432|GO:0001705|GO:0032868|GO:0001708|GO:0023019|GO:0019904|GO:0001205|GO:0000978|GO:0001701|GO:0019218|GO:0019216|GO:0005654|GO:0045893|GO:0008134|GO:0008344|GO:0021533|GO:0030324|GO:0005634|GO:0009953|GO:0010719|GO:0009952|GO:0043433|GO:…	NM_012743	Rn.10948	TATGGTTTCTGCGTGCTTTATTTATGGCTTATAAATGTGTGTTCTGGCTAGAATGCCAGA
A_44_P1098465	2.19596	1.13485	2.19596	up	4.56192	3.42706	Detected	Not Detected	LOC102548978	PREDICTED: Rattus norvegicus uncharacterized LOC102548978 (LOC102548978), transcript variant X1, mRNA [XM_006255208]	FALSE	102548978	XM_006255208	uncharacterized LOC102548978	chr19:16206188-16206247		XM_006255208		CCATCTCCCCATCGACTTGGTGAACTGTGTATCTTGCTATTTTGCTGAAAGTGTTTATCA
A_44_P1136363	-4.54427	-2.18405	4.54427	down	1.81843	4.00248	Not Detected	Detected	LOC102546300	PREDICTED: Rattus norvegicus uncharacterized LOC102546300 (LOC102546300), ncRNA [XR_340833]	FALSE	102546300	XR_340833	uncharacterized LOC102546300	chr15:86807998-86807939		XR_340833		GGCCTCTTCATTGCTCAGGTTAATTTTTCCAAGAGAATTACTTCAATTATTTCTATTGCC
A_44_P421887	4.14469	2.05126	4.14469	up	4.31549	2.26422	Detected	Not Detected	Ankrd33b	Rattus norvegicus ankyrin repeat domain 33B (Ankrd33b), mRNA [NM_001191565]	FALSE	310200	NM_001191565	ankyrin repeat domain 33B	chr2:83370595-83370536		NM_001191565	Rn.205946	CAGGTTCCAAAAACTGCTTGCAGAGATTCACCGCATTCCTGCGATCTACTTTGACCTCCC
A_44_P262863	-2.43294	-1.2827	2.43294	down	4.3942	5.6769	Detected	Detected	Itgb1bp2	Rattus norvegicus integrin subunit beta 1 binding protein 2 (Itgb1bp2), mRNA [NM_001108245]	FALSE	317258	NM_001108245	integrin subunit beta 1 binding protein 2	chrX:89521471-89523294	GO:0030018|GO:0005178|GO:0007229|GO:0005509|GO:0008270	NM_001108245	Rn.39792	GCAGAGACTTTGCTCCGAGAAAGGCCTAAGTCTGAGATGCCTCCGAAACTGCTACCACTT
A_64_P079256	-2.96866	-1.56981	2.96866	down	2.55827	4.12808	Not Detected	Detected	Fam170a	Rattus norvegicus family with sequence similarity 170, member A (Fam170a), mRNA [NM_001126293]	FALSE	498864	NM_001126293	family with sequence similarity 170, member A	chr18:45363142-45363201	GO:0006366|GO:0005634|GO:0045893	NM_001126293	Rn.231132	GGTGTGAAGAAACCCTGGAGCCAATGCCCAGGCTGTGTGTTTGATTCTCCAAAGGACAGA
A_64_P028988	-5.03292	-2.3314	5.03292	down	1.64718	3.97857	Not Detected	Detected	Olr251	Rattus norvegicus olfactory receptor 251 (Olr251), mRNA [NM_001000218]	FALSE	293394	NM_001000218	olfactory receptor 251	chr1:165563331-165563272	GO:0050911|GO:0004984|GO:0007186|GO:0005886|GO:0004930|GO:0005549|GO:0016021	NM_001000218	Rn.144796	CCCCTCATTTACAGTCTCAGAAATAATGAAATTAAAAGTGCTCTGAAGAAACAGATTTGG
A_44_P1088566	-2.34753	-1.23115	2.34753	down	11.7965	13.0276	Detected	Detected	Myrf	Rattus norvegicus myelin regulatory factor (Myrf), mRNA [NM_001170487]	FALSE	293736	NM_001170487	myelin regulatory factor	chr1:212697227-212697168	GO:0032286|GO:0005794|GO:0003700|GO:0048709|GO:0022010|GO:0014003|GO:0005654|GO:0005634|GO:0045893|GO:0003677|GO:0031643|GO:0005829	NM_001170487	Rn.96	CCCCCAAATGGTCCTCTTCGTAAGTGAATAGACATATAAATAAATGTATAAATACGGCTT
A_43_P15524	-2.34143	-1.22739	2.34143	down	11.0966	12.324	Detected	Detected	Ccnd3	Rattus norvegicus cyclin D3 (Ccnd3), mRNA [NM_012766]	FALSE	25193	NM_012766	cyclin D3		GO:0008284|GO:0010033|GO:0019901|GO:0005886|GO:0046626|GO:0045737|GO:0043434|GO:0005634|GO:0000122|GO:0005829|GO:0009749|GO:0007165|GO:0000082|GO:0005737|GO:0042098|GO:0016020|GO:0042127|GO:0000307|GO:0051726|GO:0030213|GO:0001934|GO:0005925|GO:0051301|GO:0004693	NM_012766	Rn.3483	TGCTGATGGTCATTTTAATTTATTGCTTTGAATACACCGTAAGAGGGTACAGTGAGGCCT
A_44_P1099125	-3.56185	-1.83263	3.56185	down	4.18	6.01262	Not Detected	Detected	LOC102554937	PREDICTED: Rattus norvegicus transmembrane protein 182-like (LOC102554937), transcript variant X2, mRNA [XM_006227456]	FALSE	102554937	XM_006227456	transmembrane protein 182-like	chrX:98000372-98000431		XM_006227456		ATCTTCATTATATTAGGTGCTGCTTCTGGTCTGTCAGGGGGATTTCTGCTGGTATACGGA
A_44_P313838	-2.43333	-1.28293	2.43333	down	3.35961	4.64254	Not Detected	Detected	Lipc	Rattus norvegicus lipase C, hepatic type (Lipc), mRNA [NM_012597]	FALSE	24538	NM_012597	lipase C, hepatic type	chr8:75329155-75327597	GO:0052689|GO:0014070|GO:0035478|GO:0004806|GO:0030301|GO:0051259|GO:0005615|GO:0010034|GO:0009743|GO:0048589|GO:0010035|GO:0034364|GO:0032026|GO:0031667|GO:0019433|GO:0042632|GO:0009986|GO:0030169|GO:0051384|GO:0043395|GO:0016298|GO:0001889|GO:0051592|GO:0034372|GO:0070542|GO:0034371|GO:0034374|GO:0034375|GO:0007623|GO:0006641|GO:0046688|GO:0006629|GO:0016746|GO:0033993|GO:0070328|GO:0043434|GO:…	NM_012597	Rn.1195	GGGGACAAAAGAAGAAATAAAGAAAATTCCCATCACCCTGGGCGAAGGAATTACCAGCAA
A_44_P1157758	-8.74039	-3.1277	8.74039	down	2.59415	5.72185	Not Detected	Detected			FALSE								CCTCAACAGTCAAAGACTTTTTTGGGGGGAGTATTCTTCTTCTCAGTTATATATTCTTGT
A_44_P1122142	2.10453	1.0735	2.10453	up	7.39969	6.3262	Detected	Detected	LOC102546895	PREDICTED: Rattus norvegicus uncharacterized LOC102546895 (LOC102546895), ncRNA [XR_345055]	FALSE	102546895	XR_345055	uncharacterized LOC102546895	chr3:77229526-77229585		XR_345055		CATAAAAAGAGAACCTGAAGTTGGAAGGTGGGCATAGTGGGGTTGAAAGATTCAGAGGTT
A_44_P344205	2.37411	1.24739	2.37411	up	4.4801	3.23271	Detected	Not Detected	Olr868	Rattus norvegicus olfactory receptor 868 (Olr868), mRNA [NM_001000821]	FALSE	405110	NM_001000821	olfactory receptor 868	chr5:139436773-139436714	GO:0050911|GO:0007608|GO:0004984|GO:0007186|GO:0005886|GO:0004930|GO:0016021	NM_001000821	Rn.143172	AATTTATTCTAATTGGCTTCTCCAGAGACCCTGTGACCAACAACATCCTCTTCTTTGTCT
A_64_P093683	2.1739	1.12029	2.1739	up	4.06975	2.94946	Detected	Not Detected	Sh2d4b	Rattus norvegicus SH2 domain containing 4B (Sh2d4b), mRNA [NM_001170349]	FALSE	290612	NM_001170349	SH2 domain containing 4B	chr16:17233761-17233702		NM_001170349	Rn.199004	CTACAGGAGCCCTGCGGACAGAGGGATAGCCCACCAGACTATCACCTGTTGTTTGAATGA
A_44_P1088541	-6.24324	-2.6423	6.24324	down	1.7496	4.3919	Not Detected	Detected	Lrrc74a	Rattus norvegicus leucine rich repeat containing 74A (Lrrc74a), mRNA [NM_001037783]	FALSE	314328	NM_001037783	leucine rich repeat containing 74A	chr6:110892516-110892575		NM_001037783	Rn.110654	AAGATACCACGACCAGAGCTAAGTGTGAGCAAATAAAATCTGGCTTGATTCTGGGCAAAA
A_44_P1132688	-6.8185	-2.76945	6.8185	down	1.75419	4.52364	Not Detected	Detected	LOC102546699	PREDICTED: Rattus norvegicus uncharacterized LOC102546699 (LOC102546699), transcript variant X1, ncRNA [XR_358182]	FALSE	102546699	XR_358182	uncharacterized LOC102546699	chr11:34330355-34330296		XR_358182		AGATTCGGACTGTTTTCAGACTGAAAACCTTTGTTTGGGTCCTTAACGAACGCAAGCCTG
A_43_P15228	-2.02958	-1.02118	2.02958	down	4.57822	5.59941	Detected	Detected	Ptprr	Rattus norvegicus protein tyrosine phosphatase, receptor type, R (Ptprr), transcript variant 1, mRNA [NM_053594]	FALSE	94202	NM_053594	protein tyrosine phosphatase, receptor type, R	chr7:55612864-55612923	GO:0005515|GO:0030054|GO:0005886|GO:0019901|GO:0001701|GO:0005615|GO:0035335|GO:0005829|GO:0007399|GO:0005737|GO:0006470|GO:0030182|GO:0070373|GO:0016021|GO:0038128|GO:0004725|GO:0010633	NM_053594	Rn.6277	ATGAGATGTTCTGCTCAGATGTGAATTTTCAATGCAGCAAAGTTGACTTTCGTACTCCCA
A_43_P12453	2.06497	1.04612	2.06497	up	4.95036	3.90424	Detected	Not Detected	Syt13	Rattus norvegicus synaptotagmin 13 (Syt13), mRNA [NM_030839]	FALSE	80977	NM_030839	synaptotagmin 13	chr3:77355793-77355852	GO:0019905|GO:0030133|GO:0005886|GO:0048791|GO:0005509|GO:0006906|GO:0043231|GO:0005544|GO:0017158|GO:0005887|GO:0030276|GO:0016021|GO:0016192	NM_030839	Rn.217068	AAACAGACAAAACGGGCCAAGCACAAGATCAACCCCGTGTGGAATGAGATGATCATGTTT
A_44_P1106822	-2.08557	-1.06044	2.08557	down	5.28408	6.34451	Detected	Detected	Zfyve26	PREDICTED: Rattus norvegicus zinc finger FYVE-type containing 26 (Zfyve26), transcript variant X1, mRNA [XM_008764780]	FALSE	314265	XM_008764780	zinc finger FYVE-type containing 26	chr6:102011661-102011602	GO:0005813|GO:0005737|GO:0000724|GO:0030496|GO:0032266|GO:0005765|GO:0046872	XM_008764780		AATAACCCTCCTGACCAACAATAGCAAATTCTCCCAAAGCACAGGGCACAGTCAGAGAAT
A_43_P15475	-5.38469	-2.42886	5.38469	down	1.81468	4.24354	Not Detected	Detected	Tpc1808	Rattus norvegicus tropic 1808 (Tpc1808), mRNA [NM_022625]	FALSE	64560	NM_022625	tropic 1808			NM_022625	Rn.127789	AAAGATGGCCTATCGTAGTGCAGGTACTTTTGAATTTTTGTATCAAGGCCCTGGTCGTTA
A_44_P1095323	-12.7008	-3.66684	12.7008	down	3.65726	7.3241	Not Detected	Detected	Khdc1b	PREDICTED: Rattus norvegicus KH domain containing 1B (Khdc1b), mRNA [XM_008757987]	FALSE	689101	XM_008757987	KH domain containing 1B	chr9:20171876-20171935	GO:0005737|GO:0006919|GO:0003723|GO:0042802	XM_008757987		TGAGTAAGTAACCTAACAAAACATGGGCTTGGCTGATGTCTCCCACTACCCTGTTTCCTA
A_64_P104497	-6.12817	-2.61546	6.12817	down	1.83798	4.45344	Not Detected	Detected		olfactory receptor 798 [Source:MGI Symbol;Acc:MGI:3030632] [ENSRNOT00000071699]	FALSE		AABR03059028		chr7:4603679-4603738				CTGGCAGTATTCACCCTCATGGTAACCTTCTCTTTAGTGGTTCTGTCCTACATGTTCATC
A_44_P1121458	5.02454	2.32899	5.02454	up	3.90306	1.57407	Detected	Not Detected	LOC102548445	PREDICTED: Rattus norvegicus uncharacterized LOC102548445 (LOC102548445), transcript variant X1, ncRNA [XR_591403]	FALSE	102548445	XR_591403	uncharacterized LOC102548445	chr2:249910086-249910145		XR_591403		ATTGGATACATGGAACTGAACTCCTCCTAATCTCCACTTCGCATTATTACCAGCACCTGG
A_44_P1364490	-2.21351	-1.14633	2.21351	down	3.01088	4.15722	Not Detected	Detected		ssu-2 homolog [Source:RGD Symbol;Acc:1562010] [ENSRNOT00000007591]	FALSE		XM_001078533		chr4:148216776-148216717		XM_001078533		TTTTCCCCTGAAGGACATCTCTCTGGCCTCCAAGAGGGGCATTGAGGAACACAGCGCCAT
A_44_P1115320	-5.08414	-2.346	5.08414	down	3.17229	5.5183	Not Detected	Detected			FALSE				chr19:025931742-025931801				CCGGGAGGGGGGGCGGAGGGCAAGCGCAAAACCTGGCCTGGACTCACCGTCCAGGACTAG
A_44_P763823	-6.55748	-2.71314	6.55748	down	1.86638	4.57952	Not Detected	Detected	LOC102550747	PREDICTED: Rattus norvegicus uncharacterized LOC102550747 (LOC102550747), ncRNA [XR_339226]	FALSE	102550747	XR_339226	uncharacterized LOC102550747	chr11:71109387-71109446		XR_339226		ATTAAAGCAGGAGCTGCTTAATTTCACAGTACTTATAACTGGCTCGTACACAATGTTTGA
A_64_P102094	2.17829	1.12319	2.17829	up	4.41182	3.28862	Detected	Not Detected	Fsip2	fibrous sheath-interacting protein 2 [Source:RGD Symbol;Acc:1593013] [ENSRNOT00000076015]	FALSE	680315	XM_006224632	fibrous sheath-interacting protein 2	chr3:66022988-66023047	GO:0005739	XM_006224632		GAGAGGAGAGACGACAGCGGGAATATGCAAGGAAAAAACTTAGTCTTCGTAGAAAAATTG
A_44_P1156527	-2.25518	-1.17324	2.25518	down	10.7865	11.9598	Detected	Detected	Cxcl12	Rattus norvegicus C-X-C motif chemokine ligand 12 (Cxcl12), transcript variant 3, mRNA [NM_001033883]	FALSE	24772	NM_001033883	C-X-C motif chemokine ligand 12	chr4:153508808-153511366	GO:0008344|GO:0008284|GO:0005886|GO:0009408|GO:0031100|GO:0048842|GO:0043434|GO:0090280|GO:0007281|GO:0005615|GO:0022029|GO:0006955|GO:0005737|GO:0042098|GO:0051924|GO:0050966|GO:0050965|GO:0070062|GO:0009314|GO:0030334|GO:0008009|GO:0001666|GO:2000406|GO:0001569|GO:0008354|GO:0070098|GO:0030335|GO:0001667|GO:0042379|GO:0006952|GO:0045236|GO:0042056|GO:0050918|GO:0045785|GO:0009612|GO:0050930|GO:…	NM_001033883	Rn.54439	TTAAAGTGGATCCAAGAGTACCTGGACAAAGCCTTAAACAAGGGGCGCAGAGAAGAAAAA
A_44_P1148119	-2.31714	-1.21234	2.31714	down	2.70234	3.91469	Not Detected	Detected		Q7TQ12_RAT (Q7TQ12) Aa1114, partial (10%) [TC592104]	FALSE				chr11:064151657-064151598				GCCTCTACATTTACTGAGATTACTTGTCTCCTTTATTCTGATAACACTGTAAATTCTACC
A_64_P129895	-2.78649	-1.47845	2.78649	down	9.6478	11.1262	Detected	Detected	Tnfsf15	Rattus norvegicus tumor necrosis factor superfamily member 15 (Tnfsf15), mRNA [NM_145765]	FALSE	252878	NM_145765	TNF superfamily member 15	chr5:80700239-80700180	GO:0005164|GO:0005886|GO:0007250|GO:0006919|GO:0006915|GO:0050715|GO:0005123|GO:0005125|GO:0005615|GO:0005622|GO:0007165|GO:0006955|GO:0016021|GO:0042107	NM_145765	Rn.84873	ATCTCCTTGGTGGATTACACAAAAGAAGATAAAACTTTCTTTGGAGCCTTCTTGATATGA
A_44_P1118517	2.76127	1.46533	2.76127	up	3.99562	2.53029	Detected	Not Detected			FALSE				chr1:179430207-179430148				ATGTCAGTGAAGTAAAGTCACACACTTTAAGGATAATTGCTAGCATGCAACTGGTTTACC
A_44_P1155389	-2.97868	-1.57467	2.97868	down	4.05897	5.63365	Not Detected	Detected	Igdcc3	immunoglobulin superfamily, DCC subclass, member 3 [Source:RGD Symbol;Acc:1307338] [ENSRNOT00000051353]	FALSE	315759	XM_003750528	immunoglobulin superfamily, DCC subclass, member 3	chr8:69432803-69432862	GO:0005887|GO:0050885	XM_003750528		TCATTGGCATCCACATCGGAGTCACTTGCATCATCTTCTGTGTCCTCTTTCTTCTGTTTG
A_44_P1121453	-2.10619	-1.07464	2.10619	down	6.41578	7.49042	Detected	Detected	LOC103691735	PREDICTED: Rattus norvegicus uncharacterized LOC103691735 (LOC103691735), ncRNA [XR_591402]	FALSE	103691735	XR_591402	uncharacterized LOC103691735	chr2:249623016-249622957		XR_591402	Rn.16009	CACCCACGGTTATTCAGAATTTTATAGGTCGTTCATGTGCAATAATAGAATTCTGCTAAA
A_44_P1127227	-2.22453	-1.1535	2.22453	down	3.02005	4.17355	Not Detected	Detected	LOC103692688	PREDICTED: Rattus norvegicus uncharacterized LOC103692688 (LOC103692688), ncRNA [XR_593157]	FALSE	103692688	XR_593157	uncharacterized LOC103692688	chr6:123670986-123671045		XR_593157		AAAGATGACAAACATTTATTCAGGCGGATGCCCAGGGATGCAGTTCAAAACATACACCCC
A_44_P515398	-2.7241	-1.44578	2.7241	down	3.98631	5.43209	Not Detected	Detected	Sycn	Rattus norvegicus syncollin (Sycn), mRNA [NM_139086]	FALSE	245917	NM_139086	syncollin	chr1:83651560-83651619	GO:0017158|GO:0006887|GO:0030667|GO:0030658	NM_139086	Rn.11220	TGGTCTCTCCCTGGTAAACGTGGCAAGACACGCAAGTTCTCTACGGGTAGCTACCCTCGA
A_44_P1124683	2.91734	1.54466	2.91734	up	4.26589	2.72124	Detected	Not Detected	LOC103692254	PREDICTED: Rattus norvegicus uncharacterized LOC103692254 (LOC103692254), ncRNA [XR_592342]	FALSE	103692254	XR_592342	uncharacterized LOC103692254	chr4:179045469-179043223		XR_592342		AGAAGAAAGAAAGAAGCAAACAAAGACCTAGACTTTGTATGTGGAGACGTGCCTGGTGTC
A_42_P542960	-3.60476	-1.8499	3.60476	down	8.02409	9.874	Detected	Detected	Rerg	RAS-like, estrogen-regulated, growth-inhibitor [Source:RGD Symbol;Acc:1562829] [ENSRNOT00000030850]	FALSE	502916	XM_578417	RAS-like, estrogen-regulated, growth-inhibitor	chr4:174126426-174126367	GO:0007165|GO:0030308|GO:0008285|GO:0016020|GO:0003924|GO:0005634|GO:0009725|GO:0005525|GO:0005829	XM_578417	Rn.19093	TGCTTGCGTAGGATCGGTGCTAGTGTAGTTTGAAGATGTAACCACCAAAGACGTTGAAGT
A_44_P753220	-4.23285	-2.08163	4.23285	down	5.74403	7.82566	Detected	Detected	Sned1	Rattus norvegicus sushi, nidogen and EGF-like domains 1 (Sned1), mRNA [NM_001167842]	FALSE	316638	NM_001167842	sushi, nidogen and EGF-like domains 1	chr9:92568227-92568286	GO:0007160|GO:0005509|GO:0005576|GO:0070062	NM_001167842	Rn.23447	AGCAGTTCTGGGCGAAGGTCATCCGAAGAGAAAAGTGTCTACAGTAAAAGGCAGGGCATC
A_44_P1147891	-2.08274	-1.05849	2.08274	down	2.99562	4.05411	Not Detected	Detected	LOC102548674	PREDICTED: Rattus norvegicus uncharacterized LOC102548674 (LOC102548674), ncRNA [XR_594884]	FALSE	102548674	XR_594884	uncharacterized LOC102548674	chr10:86842895-86842954		XR_594884		TAGAGTGTATCTGTGTTAGCCCCTTGGGTGTCAGAACGGAGGCTGGCATAGGGAGGCTAG
A_42_P781116	-3.26705	-1.70799	3.26705	down	2.46129	4.16928	Not Detected	Detected	Paqr5	Rattus norvegicus progestin and adipoQ receptor family member 5 (Paqr5), mRNA [NM_001014092]	FALSE	315741	NM_001014092	progestin and adipoQ receptor family member 5	chr8:66086534-66086475	GO:0005886|GO:0043401|GO:0003707|GO:0016021|GO:0048545|GO:0005496	NM_001014092	Rn.18098	GCCTCAGCAACATTATTTATTTCTCAGCTGCTCTGTATCGGATCCCTGAGCCTGAATTAC
A_44_P1141950	23.8443	4.57557	23.8443	up	6.16008	1.58451	Detected	Not Detected			FALSE				chr1:038184457-038184398				CAGGTGGCAACATTCATGGCTCTAGTTTCAAAACAAATGTGACTTAAGCAAAGATAAAAA
A_44_P958966	-2.13193	-1.09216	2.13193	down	13.0502	14.1424	Detected	Detected			FALSE				chr1:085351962-085352021				TAAAGCTAACCGAGAGATGACGCAGATAATGTACGAAACCTTCAATACCCCGGCCATGTA
A_44_P596028	-2.75138	-1.46015	2.75138	down	2.79595	4.2561	Not Detected	Detected	2019-03-04	PREDICTED: Rattus norvegicus membrane associated ring-CH-type finger 4 (March4), mRNA [XM_001055311]	FALSE	367295	XM_001055311	membrane associated ring-CH-type finger 4	chr9:71616029-71615970	GO:0005802|GO:0004842|GO:0016567|GO:0005795|GO:0008270|GO:0016021	XM_001055311		TTTTTTAAACTAGTTTTTAGGGTTTTTTAAAAACTCTCTGTTGTTTGTAATATTCCCTTA
A_43_P12297	2.38153	1.25189	2.38153	up	10.5264	9.27451	Detected	Detected	Snap23	Rattus norvegicus synaptosomal-associated protein 23 (Snap23), mRNA [NM_022689]	FALSE	64630	NM_022689	synaptosome associated protein 23	chr3:107361073-107361132	GO:0005515|GO:0016082|GO:0030054|GO:0005886|GO:0042581|GO:0031201|GO:0042582|GO:0015031|GO:0006887|GO:0005737|GO:0005913|GO:0043195|GO:0017157|GO:0031629|GO:0061025|GO:0016192|GO:0030659|GO:0070062|GO:0019905|GO:0031410|GO:0005484|GO:0006461|GO:0002553|GO:0005654|GO:0005925	NM_022689	Rn.14789	ACACCAACAAGAATCGCATTGACATTGCCAATACAAGAGCAAAGAAACTCATTGACAGCT
A_44_P1125979	2.02415	1.01731	2.02415	up	4.27226	3.25494	Detected	Not Detected	LOC103692514	PREDICTED: Rattus norvegicus uncharacterized LOC103692514 (LOC103692514), transcript variant X2, ncRNA [XR_592791]	FALSE	103692514	XR_592791	uncharacterized LOC103692514	chr5:167182007-167182065		XR_592791		GGGAGAAGGGCTAGACTTCCTCAAATACAACCATAAATTACAGACACTTACTGGGAGTGG
A_44_P1118833	-3.07479	-1.62049	3.07479	down	2.78428	4.40477	Not Detected	Detected			FALSE				chr1:203320357-203320298				GTGGCCATGGTGGAGAAATTGCTCCCTTTCTGTTTATTAAGTTGTGTCTTTTTGAAAAAA
A_44_P405087	-5.03783	-2.3328	5.03783	down	1.63684	3.96965	Not Detected	Detected		GB	FALSE		U95152		chr14:79045449-79045508			Rn.214233	CAAACAGGCAGGAATGTACTAACTGCCAGAGTACAGGCTGAACATGCTCAAGGCCCCGGG
A_64_P033515	-2.89441	-1.53327	2.89441	down	3.68643	5.2197	Not Detected	Detected	Tmem95	Rattus norvegicus transmembrane protein 95 (Tmem95), mRNA [NM_001134799]	FALSE	691982	NM_001134799	transmembrane protein 95	chr10:56720790-56720731	GO:0016021	NM_001134799	Rn.220570	ATTCTACTTCTATGTATCTTCGGAATTGTCCTGCTTTTGGGTGCTCTGAGCCTCCAAGTG
A_44_P1156692	2.26976	1.18254	2.26976	up	11.1755	9.99294	Detected	Detected	Prnd	PREDICTED: Rattus norvegicus prion protein 2 (dublet) (Prnd), transcript variant X2, mRNA [XM_006235057]	FALSE	113910	XM_006235057	prion like protein doppel	chr3:119708678-119708737	GO:0006878|GO:0005886|GO:0005507|GO:0051260	XM_006235057	Rn.94278	TCCTTGTTGACAGATTCTCAGATTGTTCTTATCCTGCAAACAATAAACACCCGTAAATAG
A_44_P1141248	2.20654	1.14179	2.20654	up	6.7558	5.61401	Detected	Detected	LOC102557071	PREDICTED: Rattus norvegicus CD99 antigen-like protein 2-like (LOC102557071), transcript variant X1, mRNA [XM_008769022]	FALSE	102557071	XM_008769022	CD99 antigen-like protein 2-like	chrUn:19226535-19226594		XM_008769022	Rn.124050	AAATTCCTTTGGATTCCATTTCCCCTTTCCAGGAAGATTCACACTTCCCTCCTATTGGAT
A_44_P500013	-3.42232	-1.77497	3.42232	down	7.96818	9.74315	Detected	Detected	Anpep	Rattus norvegicus alanyl aminopeptidase, membrane (Anpep), mRNA [NM_031012]	FALSE	81641	NM_031012	alanyl aminopeptidase, membrane	chr1:135605238-135604381	GO:0006725|GO:0005886|GO:0007267|GO:0005634|GO:0005765|GO:0005615|GO:0030154|GO:0005737|GO:0006508|GO:0070006|GO:0043171|GO:0070062|GO:0012506|GO:0042277|GO:0005793|GO:0031983|GO:0001525|GO:0007165|GO:0004177|GO:0008217|GO:0035814|GO:0008270|GO:0016021|GO:0008237|GO:0009897	NM_031012	Rn.11132	GTAGCAACGAGGTGTGGATTTTGAACAGGTACCTGAGTTACACTCTGAACCCCGACTACA
A_44_P1133480	-5.90078	-2.5609	5.90078	down	1.79523	4.35614	Not Detected	Detected			FALSE				chr12:023028767-023028708				TTATGCCTTGGGTTTTCTTTCTTGTCCATAGAGTGCATTGTTAGGACGACGCTGCTCTGT
A_44_P1149506	-2.28409	-1.19162	2.28409	down	3.06327	4.25489	Not Detected	Detected	LOC102547244	PREDICTED: Rattus norvegicus uncharacterized LOC102547244 (LOC102547244), transcript variant X7, ncRNA [XR_596008]	FALSE	102547244	XR_596008	uncharacterized LOC102547244	chr15:105163945-105163886		XR_596008		AAGGAAGAAACATTTACATGAAGGTTAGGTGATCTCACAGGTTCCACTCCTGTTTATTAT
A_44_P234338	-2.54957	-1.35025	2.54957	down	2.99752	4.34777	Not Detected	Detected	Kcp	PREDICTED: Rattus norvegicus kielin/chordin-like protein (Kcp), transcript variant X1, mRNA [XM_008762841]	FALSE	296952	XM_008762841	kielin/chordin-like protein	chr4:56354507-56354448	GO:0030513|GO:0002244|GO:0005615	XM_008762841		AAAGGGGTTCCTCAGAGTCAATGTGAAAGGAAGCAAGCTCAACAGGGCCAGGAATTAAAA
A_44_P1141549	11.0828	3.47026	11.0828	up	5.10349	1.63323	Detected	Not Detected	LOC103690697	PREDICTED: Rattus norvegicus uncharacterized LOC103690697 (LOC103690697), ncRNA [XR_589537]	FALSE	103690697	XR_589537	uncharacterized LOC103690697			XR_589537		TTGCAGAAGTGTGCAGTAGATCTGAAGTGCAGGGAAATTAGTACAGATGTGTGCAGTTGC
A_44_P1105020	-2.00644	-1.00464	2.00644	down	6.53577	7.54042	Detected	Detected			FALSE				chr4:142030018-142030077				AGGTAACCTTCCTGGCCTCCATTTGCCATTAGCACCTAAAATAACTTGGTTTCTGTTTTG
A_44_P1093642	-7.31673	-2.8712	7.31673	down	1.75254	4.62374	Not Detected	Detected			FALSE				chr5:108236242-108236183				TTGGTTTCTTTTCGTTTGGTTTGCTGTACATCTCGGTTTGTTTGGGTCGACAGACCCTAC
A_44_P837219	3.22249	1.68818	3.22249	up	6.59663	4.90846	Detected	Detected	Gucy2c	Rattus norvegicus guanylate cyclase 2C (Gucy2c), mRNA [NM_013170]	FALSE	25711	NM_013170	guanylate cyclase 2C	chr4:173738868-173738809	GO:0005886|GO:0009636|GO:0004383|GO:0005525|GO:0005524|GO:0035556|GO:0008074|GO:0007165|GO:0004016|GO:0004672|GO:0042127|GO:0006182|GO:0015643|GO:0005789|GO:0006468|GO:0016021	NM_013170	Rn.10931	GAGAACCAACAGCGTCTGCAAACTGAGTTCTCAGACATGATCGTTAGTGCCTTACAGAAA
A_64_P011070	-2.01891	-1.01358	2.01891	down	8.17919	9.19276	Detected	Detected	Asic4	Rattus norvegicus acid sensing ion channel subunit family member 4 (Asic4), mRNA [NM_022234]	FALSE	63882	NM_022234	acid sensing ion channel subunit family member 4	chr9:74749591-74749650	GO:0005272|GO:0035725|GO:0016021	NM_022234	Rn.44831	CTCCCTAGAGACTGGTTTTATAAAGTGCTGGTGAACTTGGGAATAAAGAGACACAAAGAA
A_64_P008552	-3.20864	-1.68196	3.20864	down	9.37278	11.0547	Detected	Detected	Il1f10	Rattus norvegicus interleukin 1 family member 10 (Il1f10), mRNA [NM_001108571]	FALSE	362077	NM_001108571	interleukin 1 family member 10	chr3:2561341-2561400	GO:0006955|GO:0005149|GO:0006954|GO:0019221|GO:0005615|GO:0005125	NM_001108571	Rn.84164	GTAAGAGCTCTCTTGACACTGATTCTGGATTTTTCTGGACTGGAGAATTGTAAAATAATA
A_44_P1117955	-2.15621	-1.1085	2.15621	down	4.56259	5.67109	Detected	Detected	LOC102555617	PREDICTED: Rattus norvegicus uncharacterized LOC102555617 (LOC102555617), transcript variant X2, ncRNA [XR_342977]	FALSE	102555617	XR_342977	uncharacterized LOC102555617	chr1:115143461-115139138		XR_342977		GTATACTCAAAGATTTATCGTTTAGACTCTCGTTGTGCTGCCATCTGAGAATTCAAGTTC
A_64_P162760	2.81357	1.4924	2.81357	up	14.5272	13.0348	Detected	Detected			FALSE				chrX:055288705-055288646				CCAAACTGCTCCTGCTCCACCGGCGGCTCCTGCACCTGCTCCAGCTCCTGTGGCTGCAAG
A_44_P943696	-2.86021	-1.51612	2.86021	down	8.70973	10.2259	Detected	Detected		AGENCOURT_114819268 NIH_MGC_433 Rattus norvegicus cDNA clone IMAGE:9098651 5', mRNA sequence [EV778175]	FALSE		EV778175		chr12:20793063-20793122			Rn.45449	ACCGTCTGAAATGAATGAGCTGATAACTGTCCGTAGGTTAGGGTTCTGACCAAAGGTTCT
A_44_P1094909	2.01508	1.01084	2.01508	up	5.00021	3.98937	Detected	Detected	LOC102551354	PREDICTED: Rattus norvegicus uncharacterized LOC102551354 (LOC102551354), transcript variant X2, mRNA [XM_008766189]	FALSE	102551354	XM_008766189	uncharacterized LOC102551354	chr8:50764613-50756560		XM_008766189		TTGAAGGACGAGCCGTATTAAGTTGTTCCTCTTGTCTGCATCAGCTTTGGCCTGGAAATA
A_44_P458901	-13.0182	-3.70245	13.0182	down	2.95512	6.65758	Not Detected	Detected	Neurod2	Rattus norvegicus neuronal differentiation 2 (Neurod2), mRNA [NM_019326]	FALSE	54276	NM_019326	neuronal differentiation 2	chr10:87098028-87097969	GO:0008306|GO:0090129|GO:0000977|GO:0016567|GO:0046982|GO:0021695|GO:0003714|GO:0070888|GO:0005634|GO:0001228|GO:0003677|GO:0006351|GO:0050850|GO:0071257|GO:0051091|GO:0031915|GO:0048666|GO:0045666|GO:0045944|GO:0071277|GO:2000297|GO:0001662	NM_019326	Rn.10724	CTTCACCCCAACACGAATCTCCGCGTTTTTTATTTTTTATTTTGGTGGGAGGGGATGTGG
A_44_P1126004	2.19922	1.13699	2.19922	up	4.10411	2.96711	Detected	Not Detected	LOC102556501	PREDICTED: Rattus norvegicus uncharacterized LOC102556501 (LOC102556501), transcript variant X1, ncRNA [XR_592795]	FALSE	102556501	XR_592795	uncharacterized LOC102556501	chr5:168119813-168119754		XR_592795		TTAAATTACCGTCTCTCATTTTCATGCTCTGCCCGAGACCACGATTTCTTCTGACGAGCT
A_64_P088587	-3.87194	-1.95306	3.87194	down	2.17233	4.12539	Not Detected	Detected	Stk33	serine/threonine kinase 33 [Source:RGD Symbol;Acc:1590972] [ENSRNOT00000019597]	FALSE	690861	XM_017590127	serine/threonine kinase 33	chr1:166902760-166902701	GO:0035556|GO:0005622|GO:0046777|GO:0018105|GO:0004674|GO:0018107|GO:0005524	XM_017590127	Rn.198514	ATGCCCATGACTACAGCCAGCAGTGTGACATTTGGAGCATAGGTGTCATAATGTACATTT
A_44_P300283	6.40756	2.67978	6.40756	up	4.32499	1.64521	Detected	Not Detected		EST230994 Normalized rat lung, Bento Soares Rattus sp. cDNA clone RLUCZ35 3' end, mRNA sequence [AI234306]	FALSE		AI234306		chr10:35815020-35815079			Rn.167593	ACATATAAAGGATCGGTTTTAAAATCTATAAAAGTAAAAAATATACAGTTGGACGCTCTA
A_44_P856900	-2.33467	-1.22322	2.33467	down	5.86987	7.09309	Detected	Detected	Rnf182	Rattus norvegicus ring finger protein 182 (Rnf182), mRNA [NM_001109117]	FALSE	498726	NM_001109117	ring finger protein 182	chr17:26855066-26855007	GO:0005737|GO:0004842|GO:0016567|GO:0016021|GO:0046872	NM_001109117	Rn.141306	AGTCTGCCCGATGACAATAACATCCTTGTAAATCTGACTTGCGGAAGCAAAGGGAAGAAA
A_43_P12126	-2.53071	-1.33954	2.53071	down	2.83182	4.17136	Not Detected	Detected	Hist1h2aa	Rattus norvegicus histone cluster 1 H2A family member a (Hist1h2aa), mRNA [NM_021839]	FALSE	24828	NM_021839	histone cluster 1 H2A family member a	chr17:48289826-48289767	GO:0006342|GO:0000790|GO:0046982|GO:0006325|GO:0005634|GO:0000786|GO:0003677|GO:0000784|GO:0070062	NM_021839	Rn.138107	ACCGGCTCCTTCGCCAAGGGAACTACGCAGAGCGAATTGGGGCTGGCACACCAGTGTACT
A_44_P1111526	4.11811	2.04198	4.11811	up	5.65392	3.61194	Detected	Not Detected	Rimbp2	Rattus norvegicus RIMS binding protein 2 (Rimbp2), mRNA [NM_001100488]	FALSE	266780	NM_001100488	RIMS binding protein 2	chr12:29010640-29010699	GO:0005515|GO:0030054|GO:0005886|GO:0010923|GO:0045202	NM_001100488	Rn.50806	AATTGTTGTTGGCGCTGACTCTCAATAAAACTGTCGCAATGTACCTACTAGGTTCCTCCC
A_44_P1158359	2.10417	1.07325	2.10417	up	5.98561	4.91236	Detected	Detected			FALSE								TAAGACCTATTCCAACCGCAAAGCCCTGAAAGACCATCAGAGGCTGCATTCTGATAACAA
A_64_P011689	-2.64891	-1.4054	2.64891	down	2.53264	3.93803	Not Detected	Detected	Foxr2	forkhead box R2 [Source:RGD Symbol;Acc:1564437] [ENSRNOT00000043382]	FALSE	302583	XM_017588194	forkhead box R2	chrX:38396039-38395980	GO:0043565|GO:0006357|GO:0000981|GO:0005634|GO:0009653|GO:0030154|GO:0006351	XM_017588194		GAGAGCATCAAACAGAGCATGCGCCAACCAGAACTGATAGACCTCCTCTTTCATCTTTAA
A_44_P1082394	-2.17092	-1.11831	2.17092	down	7.32432	8.44263	Detected	Detected	Acy3	Rattus norvegicus aminoacylase 3 (Acy3), mRNA [NM_001009603]	FALSE	293653	NM_001009603	aminoacylase 3	chr1:206572496-206572555	GO:0016324|GO:0005737|GO:0016020|GO:0016788|GO:0004046|GO:0046872|GO:0070062|GO:0042802	NM_001009603	Rn.22552	CTATCTTTAAGCTGTTCAGTGGAGAGGATGTACTGTATGAGGGGGACTCTGTTGTATACC
A_44_P944342	-5.81216	-2.53907	5.81216	down	3.08628	5.62536	Not Detected	Detected	Spatc1l	Rattus norvegicus spermatogenesis and centriole associated 1-like (Spatc1l), mRNA [NM_001024296]	FALSE	499418	NM_001024296	spermatogenesis and centriole associated 1-like	chr20:12497954-12497895	GO:0005813	NM_001024296	Rn.208235	CTCCTGAAGGAGAACCAGATGCTGAAGAGACTGCTCAGCGAGAGTTGCCAGGACAGCTGT
A_44_P1119766	-2.04734	-1.03375	2.04734	down	4.25838	5.29213	Detected	Detected	LOC102553934	PREDICTED: Rattus norvegicus uncharacterized LOC102553934 (LOC102553934), ncRNA [XR_344073]	FALSE	102553934	XR_344073	uncharacterized LOC102553934	chr2:30802614-30802555		XR_344073		ATGACAAAGCAGTCACTCACCCACTCTCAATGTTTGTCATCATAGGTTCTAGGCAATAAA
A_64_P144133	2.09839	1.06928	2.09839	up	4.30746	3.23817	Detected	Not Detected	RGD1566029	similar to mKIAA1644 protein [Source:RGD Symbol;Acc:1566029] [ENSRNOT00000084666]	FALSE	500913	XM_017603470	similar to mKIAA1644 protein	chr7:122415055-122414996	GO:0016021	XM_017603470	Rn.233261	ACTCTATTATTCCGCTATGAACTACGATATTTGCAAGGTTTACCTGACGCGGTGGGGGAT
A_44_P130380	2.37848	1.25004	2.37848	up	5.86257	4.61253	Detected	Detected	Olr1250	Rattus norvegicus olfactory receptor 1250 (Olr1250), mRNA [NM_001000806]	FALSE	405092	NM_001000806	olfactory receptor 1250	chr8:40744198-40744257	GO:0050911|GO:0004984|GO:0007186|GO:0005886|GO:0004930|GO:0005549|GO:0016021	NM_001000806	Rn.143520	AACCTACCTCAGCTCTATCTATCAATGATGGGAAATTCTCTTCTCTTTTTTATACCATTG
A_44_P1152566	2.80209	1.48651	2.80209	up	4.01914	2.53264	Detected	Not Detected	Syce1l	synaptonemal complex central element protein 1-like [Source:RGD Symbol;Acc:2320134] [ENSRNOT00000045250]	FALSE	100361431	XM_006222764	synaptonemal complex central element protein 1-like	chr19:43645518-43646753	GO:0000795|GO:0045111|GO:0007130	XM_006222764		ATGCTTGGATGCTAAACAAATGGAAGAGAAGCTGGAGGATCTGGCAAGTCAACACAAGGA
A_44_P530389	-2.2477	-1.16845	2.2477	down	3.66054	4.82898	Not Detected	Detected	Ecel1	Rattus norvegicus endothelin converting enzyme-like 1 (Ecel1), mRNA [NM_021776]	FALSE	60417	NM_021776	endothelin converting enzyme-like 1	chr9:85934089-85934030	GO:0035556|GO:0005622|GO:0003016|GO:0007218|GO:0006508|GO:0016021|GO:0004222|GO:0046872	NM_021776	Rn.45803	GTGACTTCCTGTATACTCCATGGGTTATAGCTCCCAGACTCTGCTATCTTTGTGCAGTAT
A_44_P1359966	-3.01602	-1.59265	3.01602	down	3.5035	5.09615	Not Detected	Detected	Abi3bp	ABI family member 3 binding protein [Source:RGD Symbol;Acc:1562717] [ENSRNOT00000070871]	FALSE	363767	XM_017598145	ABI family member 3 binding protein	chr11:44948432-44948373	GO:0031012|GO:0030198|GO:0010811|GO:0005518|GO:0005578|GO:0005539|GO:0005614|GO:0008201|GO:0005615	XM_017598145		AATGAAACATTGGCTTTACCAGCAGAATCTAAAACGCCGGAGGTTGAAAAAGTGGCAGGG
A_43_P16226	7.86512	2.97547	7.86512	up	4.98842	2.01295	Detected	Not Detected			FALSE		K01676		chr4:156609754-156609813			Rn.140938	AGCAGCGGAAAGTTGGGTTAACACTATAAGACCTAACAGAGTCAAAACAGCCACATGCGG
A_64_P100495	-4.04231	-2.01518	4.04231	down	2.74337	4.75855	Not Detected	Detected	Slc10a4	Rattus norvegicus solute carrier family 10, member 4 (Slc10a4), mRNA [NM_001008555]	FALSE	305309	NM_001008555	solute carrier family 10, member 4	chr14:37603592-37603533	GO:0005886|GO:0042493|GO:0015721|GO:0008508|GO:0030534|GO:0016021|GO:0006814|GO:0055085	NM_001008555	Rn.79638	AGATATCTCTTATAAGAAACTAAAAGAGGAGGAGCTGGCAGACACCTCCTATGGCACCGT
A_64_P081892	-2.60294	-1.38014	2.60294	down	2.7197	4.09984	Not Detected	Detected	LOC317165	Rattus norvegicus similar to Set alpha isoform (LOC317165), mRNA [NM_001047892]	FALSE	317165	NM_001047892	similar to Set alpha isoform	chr18:41079536-41079595		NM_001047892	Rn.145124	AATTCGGCAGTTCAGTTCACAGCTTATCAGTGGTAGTTCCATTCACTCAAAAACTTCATG
A_44_P1107508	3.54709	1.82664	3.54709	up	5.18502	3.35839	Detected	Not Detected	LOC103690058	PREDICTED: Rattus norvegicus uncharacterized LOC103690058 (LOC103690058), mRNA [XM_008765435]	FALSE	103690058	XM_008765435	uncharacterized LOC103690058	chr7:61002787-61002846		XM_008765435		ATAACTAACATGGAAATGTATGAACAGTCTACACTTATGAGTCGACCCCCCATGCCCACC
A_44_P1116400	2.59292	1.37458	2.59292	up	6.62726	5.25268	Detected	Detected			FALSE								TTTAGCTCTCCTCCCACGGGGATTACTTTTTGGGGTGGCAAAAAAGAGAACGTTATCATC
A_42_P558703	-2.51316	-1.3295	2.51316	down	11.0567	12.3862	Detected	Detected	Adamts15	Rattus norvegicus ADAM metallopeptidase with thrombospondin type 1 motif, 15 (Adamts15), mRNA [NM_001106810]	FALSE	300474	NM_001106810	ADAM metallopeptidase with thrombospondin type 1 motif, 15	chr8:30683447-30683388	GO:0009986|GO:0004175|GO:0007229|GO:0050840|GO:0006508|GO:0005578|GO:0008270|GO:0004222|GO:0008201|GO:0005615	NM_001106810	Rn.41227	GCTAGAGGCTCTTCCCCTATGGGTTAACTACTTTTGCATTTTGTGTACTGCAGAAGGATG
A_44_P1000543	-2.35479	-1.2356	2.35479	down	10.5937	11.8293	Detected	Detected	Kctd12	PREDICTED: Rattus norvegicus potassium channel tetramerization domain containing 12 (Kctd12), mRNA [XM_006222049]	FALSE	364458	XM_006222049	potassium channel tetramerization domain containing 12	chr15:86982886-86982827	GO:0043235|GO:0042734|GO:0008277|GO:0045211|GO:0003723|GO:0070062|GO:0042802	XM_006222049	Rn.203299	TGTGACAGTTTTGGATAGTACACATCTCAAACTATCAGTACTGGAGGATTTAGATTTCCT
A_44_P1133248	-4.1873	-2.06602	4.1873	down	2.61658	4.6826	Not Detected	Detected	LOC102546827	PREDICTED: Rattus norvegicus uncharacterized LOC102546827 (LOC102546827), transcript variant X2, ncRNA [XR_001845604]	FALSE	102546827	XR_001845604	uncharacterized LOC102546827	chr12:5174313-5174372		XR_001845604		GCCCCAAAGCATGCTCTAGAAAAGGATAAACAAAATGATGTCATAAATTAACCTGCATAA
A_44_P1148256	-3.18743	-1.6724	3.18743	down	5.09326	6.76566	Detected	Detected	LOC102548964	PREDICTED: Rattus norvegicus uncharacterized LOC102548964 (LOC102548964), transcript variant X1, ncRNA [XR_358458]	FALSE	102548964	XR_358458	uncharacterized LOC102548964	chr12:3725568-3725627		XR_358458		GCAGGAAGGCCGACTGGACTGCTGGTTTTTGTTTTTGTTTTTGTTTTTGTTTTTGTTTTT
A_44_P1136154	2.14204	1.09898	2.14204	up	4.96176	3.86277	Detected	Not Detected	LOC102555164	PREDICTED: Rattus norvegicus uncharacterized LOC102555164 (LOC102555164), ncRNA [XR_595681]	FALSE	102555164	XR_595681	uncharacterized LOC102555164	chr15:53517765-53519970		XR_595681	Rn.163286	AAGAGACTGAGATCCAATAATGAACAATGAAGACATTGGGAGAGGGACCCTGCATCTTGC
A_64_P065200	-2.41944	-1.27467	2.41944	down	11.9427	13.2174	Detected	Detected	Vsir	Rattus norvegicus V-set immunoregulatory receptor (Vsir), mRNA [NM_001044300]	FALSE	690899	NM_001044300	V-set immunoregulatory receptor	chr20:27684830-27684889	GO:2000562|GO:0048863|GO:0030513|GO:0005886|GO:2000738|GO:0002725|GO:0030509|GO:0016021|GO:0009897	NM_001044300	Rn.19946	TCCTAATGATGCTGGGCTACTTCTAAGTGTGAAAGAGATGCTATTAAAAAGAAATACGTG
A_43_P11830	2.00372	1.00268	2.00372	up	9.12092	8.11823	Detected	Detected	Inhba	Rattus norvegicus inhibin beta A subunit (Inhba), mRNA [NM_017128]	FALSE	29200	NM_017128	inhibin beta A subunit	chr17:57244488-57244466	GO:0042541|GO:0030308|GO:0042701|GO:0035987|GO:0005615|GO:0042802|GO:0071397|GO:0001942|GO:0001707|GO:0046982|GO:0046880|GO:0032924|GO:0045786|GO:0005125|GO:0005160|GO:0032270|GO:0051799|GO:0005179|GO:0045648|GO:0045893|GO:0008083|GO:0060279|GO:0048471|GO:0008285|GO:0060395|GO:0071372|GO:0000082|GO:0001541|GO:0070699|GO:0002244|GO:0045944|GO:0061029|GO:0021773|GO:0043408|GO:0042476|GO:0060021|GO:…	NM_017128	Rn.9874	CCCGAAAGAGAATTTGCTGAAGAGGAGAAGGAAAAAAGTCCAAAAAACCTGTACGTGAGG
A_44_P454645	-2.60348	-1.38044	2.60348	down	2.93489	4.31533	Not Detected	Detected	Cadm3	Rattus norvegicus cell adhesion molecule 3 (Cadm3), mRNA [NM_001047103]	FALSE	360882	NM_001047103	cell adhesion molecule 3	chr13:89546641-89544201	GO:0008037|GO:0008104|GO:0005913|GO:0005911|GO:0005887|GO:0005102|GO:0004872|GO:0016021|GO:0050839|GO:0007156|GO:0042803|GO:0007157	NM_001047103	Rn.138884	GAGCTGACAGATCCACCTCTCAGCGCATTGAAGTGTTATACACACCAACAGCCATGATTA
A_64_P071131	-2.02561	-1.01835	2.02561	down	2.99308	4.01143	Not Detected	Detected	Otud6a	OTU deubiquitinase 6A [Source:RGD Symbol;Acc:1560855] [ENSRNOT00000029298]	FALSE	302426	XM_001069450	OTU deubiquitinase 6A	chrX:88428645-88428704	GO:0004843|GO:0035523|GO:0035871	XM_001069450		TCGGAGAGCACTACAATTCGGTGAAGCCCATTGAGGTCCCTGGAGCAGTTGGAGGAATGG
A_44_P1102678	-4.28947	-2.1008	4.28947	down	2.07841	4.17921	Not Detected	Detected	Vom2r44	vomeronasal 2 receptor 44 [Source:RGD Symbol;Acc:708515] [ENSRNOT00000013777]	FALSE	266778	XM_017590655	vomeronasal 2 receptor 44	chr2:153890542-153890601	GO:0016503|GO:0007186|GO:0005886|GO:0016021|GO:0030425	XM_017590655		GTAAAGATCTATGGCAAACATTTACCTAGACCAAGGCTTAGAATGCAAGACTATTTTTCT
A_44_P401088	-3.12253	-1.64272	3.12253	down	2.59626	4.23898	Not Detected	Detected	Mafa	MAF bZIP transcription factor A [Source:RGD Symbol;Acc:1562627] [ENSRNOT00000010084]	FALSE	366949	XM_006241903	MAF bZIP transcription factor A	chr7:113707828-113707769	GO:0005515|GO:0001077|GO:0007263|GO:0006366|GO:0045944|GO:0005634|GO:0045893|GO:0000978|GO:0030073|GO:0003677|GO:0009749	XM_006241903		ACTGTCGGGGGCGCCTCAGGAAAAGCGGTGCTGGAGGATCTGTACTGGATGAGCGGGTAT
A_44_P628867	-2.12866	-1.08995	2.12866	down	4.6158	5.70575	Detected	Detected		UI-R-C4-alc-e-05-0-UI.r1 UI-R-C4 Rattus norvegicus cDNA clone UI-R-C4-alc-e-05-0-UI 5', mRNA sequence [BF564013]	FALSE		BF564013		chr7:134945615-134945556			Rn.199674	AGATGGGTCCTAGCAAATTGTCGTTCTGTTTCACGGGTTTGTTAATTTTTGTTTTTGTTT
A_44_P1140222	-4.35836	-2.12378	4.35836	down	2.52746	4.65125	Not Detected	Detected			FALSE				chr20:021632298-021632239				TATCAGGCTTTCCCAAAATGTGAAGGCGAGTCACTGCTGGATTAGAGGTCTACCCTTAAT
A_44_P553420	-2.5469	-1.34874	2.5469	down	3.44668	4.79542	Not Detected	Detected	LOC100910525	PREDICTED: Rattus norvegicus uncharacterized LOC100910525 (LOC100910525), ncRNA [XR_348776]	FALSE	100910525	XR_348776	uncharacterized LOC100910525	chr8:119096344-119096403		XR_348776	Rn.105011	CTACTGAGCTACATCTCTAATCGACTTTGTAATTTTTACTATGAGAGGGTCATACTGATT
A_64_P113041	-2.10455	-1.07351	2.10455	down	3.36827	4.44178	Not Detected	Detected	Il17rd	Rattus norvegicus interleukin 17 receptor D (Il17rd), mRNA [NM_001191937]	FALSE	498576	NM_001191937	interleukin 17 receptor D	chr16:2354868-2354927	GO:0007165|GO:0030368|GO:0005794|GO:0005887|GO:0019221|GO:0005654	NM_001191937	Rn.225384	AAAGGAGAACATGGTTTCCACAGCTACACTGATGAACTCCAAGCAGCTGCCCCTTTGTAA
A_64_P115624	-2.02099	-1.01506	2.02099	down	5.29464	6.30971	Detected	Detected		guanylate binding protein 1 [Source:RGD Symbol;Acc:1311877] [ENSRNOT00000045855]	FALSE		XM_008761538		chr2:240730973-240730914		XM_008761538		GAAGAAAGCTGAATCTGCACAGGCTGCTGCAAAGCTGTTGGAGGAAACACAGAAGAAAAA
A_44_P1100952	-2.09748	-1.06866	2.09748	down	3.59702	4.66568	Not Detected	Detected	Scgb2b2	PREDICTED: Rattus norvegicus secretoglobin, family 2B, member 2 (Scgb2b2), transcript variant X1, mRNA [XM_008759299]	FALSE	494527	XM_008759299	secretoglobin, family 2B, member 2	chr1:86336336-86336395		XM_008759299		TATCAAAGTCATGGTAATGTCCTTCCTACAGCTACTCTCCCATGCAGCAAATAGGGGAAG
A_44_P1148381	6.36017	2.66907	6.36017	up	4.81007	2.14101	Detected	Not Detected	LOC102551138	PREDICTED: Rattus norvegicus uncharacterized LOC102551138 (LOC102551138), transcript variant X1, ncRNA [XR_595282]	FALSE	102551138	XR_595282	uncharacterized LOC102551138	chr12:17776160-17775710		XR_595282	Rn.157489	AGTCACAGATTTGTTTGCCTCTGTTTTACAGGTCTTTGGAACAAAGGGCTGGGGATGAAC
A_44_P1090415	-4.19466	-2.06855	4.19466	down	1.88276	3.95132	Not Detected	Detected	Cb707485	Rattus norvegicus hypothetical LOC100310783 (Cb707485), long non-coding RNA [NR_029398]	FALSE	100310783	NR_029398	hypothetical LOC100310783	chr20:3171565-3171506		NR_029398	Rn.181213	TTGGACCTCTTAATACCACGATGGTAGCTTCTGGAGAGTGGTGGAATTCATCTAGAAGCT
A_44_P1131744	2.88136	1.52675	2.88136	up	5.00955	3.4828	Detected	Not Detected			FALSE				chr10:059533290-059533349				AGATTGGTCATAAAAACAGTAAGGCAGGCTAGGAGGTGGAGGAAGTCTTTAATCCCAGCA
A_44_P1105025	-3.47845	-1.79844	3.47845	down	2.62007	4.41851	Not Detected	Detected	Oxtr	Rattus norvegicus oxytocin receptor (Oxtr), mRNA [NM_012871]	FALSE	25342	NM_012871	oxytocin receptor	chr4:148311885-148311826	GO:0005515|GO:0014070|GO:0060406|GO:0043434|GO:0045777|GO:0042220|GO:0007204|GO:0021537|GO:0032870|GO:0001992|GO:0007507|GO:0005622|GO:0016324|GO:0005913|GO:0001967|GO:0070474|GO:0045907|GO:0004990|GO:0005000|GO:0060455|GO:0007613|GO:0070371|GO:0034097|GO:0032355|GO:0051965|GO:0042711|GO:0007565|GO:0042493|GO:0051968|GO:0044058|GO:0034059|GO:0060137|GO:0048565|GO:0030431|GO:0048545|GO:0010701|GO:…	NM_012871	Rn.6841	TGTCCATGTTCAACACTCACAATTTAGGGCAAGCTGAAGACAGGAGGCAATGCCGTTTTT
A_44_P1131666	-2.47203	-1.3057	2.47203	down	3.45194	4.75764	Not Detected	Detected	LOC103693354	PREDICTED: Rattus norvegicus uncharacterized LOC103693354 (LOC103693354), ncRNA [XR_594749]	FALSE	103693354	XR_594749	uncharacterized LOC103693354	chr10:55878379-55878320		XR_594749		ACATAGGCTTGTTACGAAGCGGTAACTCATCTGCATTGGTGGTTCAGTGGTAGAATTCTC
A_44_P1120602	-3.82502	-1.93547	3.82502	down	2.3779	4.31337	Not Detected	Detected	LOC102554967	PREDICTED: Rattus norvegicus uncharacterized LOC102554967 (LOC102554967), transcript variant X6, ncRNA [XR_599823]	FALSE	102554967	XR_599823	uncharacterized LOC102554967	chr2:155709773-155709714		XR_599823		TTAGATTTGTTTATTTTATGTGCATGAGTGTCTCACCTGCATGTGTGCATGTGCACTACA
A_64_P074102	-2.57897	-1.36679	2.57897	down	8.29858	9.66537	Detected	Detected	Wnt2b	Rattus norvegicus wingless-type MMTV integration site family, member 2B (Wnt2b), mRNA [NM_001191848]	FALSE	116466	NM_001191848	Wnt family member 2B	chr2:200218698-200218639	GO:0090263|GO:0005578|GO:0005575|GO:0005615|GO:0021871|GO:0043231|GO:0005109|GO:0003674|GO:0008150|GO:0071425|GO:0045165|GO:0060638|GO:0002062|GO:0030182|GO:0060492|GO:0016055|GO:0060070|GO:0090190|GO:0008584|GO:0009267	NM_001191848	Rn.17219	GGCTTTTAATGCAGCTTATAATCTAGTGGTTTTGTGAGGAGGAAAATCACAATACTGTTC
A_44_P337064	-2.58572	-1.37056	2.58572	down	4.4972	5.86777	Detected	Detected	Slc36a2	Rattus norvegicus solute carrier family 36 member 2 (Slc36a2), mRNA [NM_139339]	FALSE	246235	NM_139339	solute carrier family 36 member 2	chr10:40563182-40563123	GO:0070881|GO:0005302|GO:0005774|GO:0005280|GO:0005886|GO:0015078|GO:0015180|GO:0015193|GO:0015816|GO:0032973|GO:0035524|GO:0015824|GO:0015187|GO:0010155|GO:0016021|GO:0015808|GO:0070062|GO:0015992	NM_139339	Rn.145405	ATGAACATCCTCTGTTACCTATTGGATATGAAGGCTCTTATATAATAGATTGGGTAAAGG
A_44_P1128043	-5.73861	-2.5207	5.73861	down	1.54896	4.06966	Not Detected	Detected			FALSE				chr7:058125931-058125990				CCTACAGTGGTGGTTGTTTTGTTTTGACTACTGCTGTAGCTCTTATTTTTGTTAATGTTA
A_44_P218474	-4.64453	-2.21553	4.64453	down	1.79214	4.00767	Not Detected	Detected		UI-R-A0-af-h-05-0-UI.s1 UI-R-A0 Rattus norvegicus cDNA clone UI-R-A0-af-h-05-0-UI 3', mRNA sequence [AA817937]	FALSE		AA817937		chr16:18697820-18697879			Rn.125358	GCTGCAACCAATAGTGTTTTGGGGATCAGTTTATATAAAGAAAAAACCATAGTGGGCTCA
A_44_P1150263	4.86648	2.28288	4.86648	up	4.53331	2.25043	Detected	Not Detected	LOC102550858	PREDICTED: Rattus norvegicus uncharacterized LOC102550858 (LOC102550858), transcript variant X2, ncRNA [XR_598281]	FALSE	102550858	XR_598281	uncharacterized LOC102550858			XR_598281		AATAGGCCTTTCTGATTCAAAGGGAACACACTAAAAACCAGAGAGCCAAAAGACAGACAA
A_44_P227175	2.51635	1.33133	2.51635	up	4.33709	3.00576	Detected	Not Detected	LOC100912997	PREDICTED: Rattus norvegicus vomeronasal type-2 receptor 1-like (LOC100912997), mRNA [XM_017593937]	FALSE	100912997	XM_017593937	vomeronasal type-2 receptor 1-like	chr2:154126379-154126320		XM_017593937		GTCTTGGCTGTCACTGTTATCTATATAACCCATAGGCATACTCCATTGGCAAAAGCCAAT
A_44_P393679	-2.05849	-1.04158	2.05849	down	4.37939	5.42097	Detected	Detected	LOC102556096	PREDICTED: Rattus norvegicus pyrin domain-containing protein 3-like (LOC102556096), transcript variant X3, mRNA [XM_006221562]	FALSE	102556096	XM_006221562	pyrin domain-containing protein 3-like	chr13:89650104-89647977		XM_006221562	Rn.226836	GTATATGAGAAAACAGTGAAGAGTGAATTCACTTACTACGGAATAGAAGATCGAACAGGG
A_44_P1128780	-4.25609	-2.08953	4.25609	down	2.00304	4.09256	Not Detected	Detected	LOC103692969	PREDICTED: Rattus norvegicus uncharacterized LOC103692969 (LOC103692969), ncRNA [XR_001839029]	FALSE	103692969	XR_001839029	uncharacterized LOC103692969	chr7:135455259-135455318		XR_001839029		AAACCTTCGAGTATTAATCAAGGAACTGCTATGTATGGCTTTCTATACTCCATGAGAGGA
A_44_P880441	3.79284	1.92328	3.79284	up	5.9819	4.05862	Detected	Detected		AGENCOURT_50143295 NCI_CGAP_Pr50 Rattus norvegicus cDNA clone IMAGE:7939215 5', mRNA sequence [DN930840]	FALSE		DN930840		chr2:244312221-244312280			Rn.139423	GTGATGGTTTTATTAGCAGCCAATTAGCGTTGGAAAAACTGGAGATACAACATGCCTTCC
A_44_P1365521	2.02386	1.01711	2.02386	up	15.3907	14.3736	Detected	Detected			FALSE								CAAGACTACCAAGAAAAGGGTGTCTGTGTGCTGGAGAAAGGTGTAGGCATTGAGATATTC
A_64_P108751	-5.43265	-2.44166	5.43265	down	1.85814	4.2998	Not Detected	Detected	Cd180	Rattus norvegicus CD180 molecule (Cd180), mRNA [NM_001106405]	FALSE	294706	NM_001106405	CD180 molecule	chr2:33621114-33621173	GO:0071222|GO:0006954|GO:0002322|GO:0005887|GO:0031666|GO:0004872|GO:0002224	NM_001106405	Rn.148663	GATGAACGTGTTGAGCAGAATTGTCCTAAGTGAAGAAACTGTCATTCTCGAGTGACCAGA
A_64_P075327	8.0437	3.00786	8.0437	up	4.73792	1.73006	Detected	Not Detected	Vom1r85	vomeronasal 1 receptor 85 [Source:RGD Symbol;Acc:1549732] [ENSRNOT00000050154]	FALSE	494250	AY510325	vomeronasal 1 receptor 85	chr4:86916378-86916437	GO:0016503|GO:0007186|GO:0005886|GO:0007606|GO:0016021|GO:0019236		Rn.129655	GACAACAGAATAATTAATGTCCTGAAAAACTTGTGGCCAAAATGCCATCAGCCTTTTTAA
A_43_P13858	2.17225	1.11919	2.17225	up	4.00167	2.88248	Detected	Not Detected		AMGNNUC:URRG1-00066-F8-A urrg1 (14046) Rattus norvegicus cDNA clone urrg1-00066-f8 5', mRNA sequence [CB547745]	FALSE		CB547745		chr20:43080949-43081008			Rn.214560	TTCCACTTTATTTGACTTGGATTTATATGAATGGTCATTCTTCGACCAACTCTCCAAAAG
A_64_P149265	-5.4792	-2.45397	5.4792	down	2.1658	4.61977	Not Detected	Detected	Hephl1	Rattus norvegicus hephaestin-like 1 (Hephl1), mRNA [NM_001191993]	FALSE	500946	NM_001191993	hephaestin-like 1	chr8:11871206-11871147	GO:0004322|GO:0005507|GO:0016021|GO:0055114	NM_001191993	Rn.228190	ACCAATGATCCATGCTGAGGTGGGGGACTCCATTCTCATTATCTTTAAGAACAAAGCCAG
A_42_P661600	-3.65812	-1.8711	3.65812	down	2.31255	4.18365	Not Detected	Detected	Reg3a	Rattus norvegicus regenerating islet-derived 3 alpha (Reg3a), transcript variant 1, mRNA [NM_172077]	FALSE	171162	NM_172077	regenerating islet-derived 3 alpha	chr4:112368639-112368698	GO:0045617|GO:0010838|GO:0090303|GO:0030246|GO:0005576|GO:0006953	NM_172077	Rn.11222	TGCATCAGACTTGCTGTTATGATTTTCCATCTTCCTTCATCCGTTTTCTTCCCCCCATTT
A_42_P488554	3.62654	1.85859	3.62654	up	4.06539	2.2068	Detected	Not Detected	Ctsj	Rattus norvegicus cathepsin J (Ctsj), mRNA [NM_017121]	FALSE	29174	NM_017121	cathepsin J		GO:0004197|GO:0048471|GO:0051603|GO:0005764|GO:0005615	NM_017121	Rn.34875	AGAACGCTAGTGCTAACATCACAGGTTTTGTGAACCTCCCACCGAATGAGCTTTACCTAT
A_44_P292568	2.1955	1.13455	2.1955	up	4.76375	3.6292	Detected	Not Detected	Olr233	Rattus norvegicus olfactory receptor 233 (Olr233), mRNA [NM_001000207]	FALSE	293377	NM_001000207	olfactory receptor 233	chr1:164411426-164411367	GO:0050911|GO:0007608|GO:0004984|GO:0007186|GO:0005886|GO:0004930|GO:0016021	NM_001000207	Rn.141786	CTTATACCTGTCTCCCTAATTCTGGTGTCCTATGGCCATATCATAGTGACTGTTGTCAAG
A_44_P1021630	-2.5913	-1.37368	2.5913	down	3.34771	4.72138	Not Detected	Detected	Akr1cl	Rattus norvegicus aldo-keto reductase family 1, member C-like (Akr1cl), mRNA [NM_001109900]	FALSE	361267	NM_001109900	aldo-keto reductase family 1, member C-like	chr17:77341436-77341377	GO:0016491|GO:0055114	NM_001109900	Rn.206135	CATTTTTGGAAGAATATTGAACATGAGCTGCTAAACATTATGGAGACTTTCCTCCTTCCA
A_64_P136831	3.80673	1.92855	3.80673	up	5.66629	3.73774	Detected	Not Detected	Plekha2	pleckstrin homology domain containing A2 [Source:RGD Symbol;Acc:1586710] [ENSRNOT00000022097]	FALSE	684785	XM_001071937	pleckstrin homology domain containing A2	chr16:71409687-71409746	GO:0043234|GO:0008150|GO:0003674|GO:0005737|GO:0016020|GO:0043325|GO:0043236|GO:0005575|GO:0035091|GO:0030165|GO:0001968|GO:0001954	XM_001071937		ATCTCTTAATGAGGGACAACCTGTTTGAAATCATAACCACTTCTAGGACGTTCTACGTAC
A_64_P114430	-2.22135	-1.15144	2.22135	down	2.96557	4.11701	Not Detected	Detected	Olr1337	Rattus norvegicus olfactory receptor 1337 (Olr1337), mRNA [NM_001000480]	FALSE	300637	NM_001000480	olfactory receptor 1337	chr8:42967106-42967165	GO:0050911|GO:0007608|GO:0004984|GO:0007186|GO:0005886|GO:0004930|GO:0016021	NM_001000480	Rn.143465	TCATCTACACACTGAGAAACAAGGAAGTCAAGCGGGCTCTGAGAAGGTTGGTATTTAGCT
A_43_P12655	2.23923	1.163	2.23923	up	4.17914	3.01614	Detected	Not Detected	Slc27a2	Rattus norvegicus solute carrier family 27 member 2 (Slc27a2), mRNA [NM_031736]	FALSE	65192	NM_031736	solute carrier family 27 member 2	chr3:114114177-114114236	GO:0005515|GO:0000038|GO:0001676|GO:0070251|GO:0005783|GO:0006699|GO:0097089|GO:0030176|GO:0043231|GO:0005739|GO:0001561|GO:0050197|GO:0031957|GO:0005779|GO:0044539|GO:0005778|GO:0042760|GO:0070062|GO:0005777|GO:0015245|GO:0006635|GO:0005102|GO:0005524|GO:0004467|GO:0005789|GO:0005788|GO:0015908|GO:0016021|GO:0019899	NM_031736	Rn.3608	TTTCAATGTGCACCTGCCATTTGTCCTTGCAAACTTAGCTTCTTGGAGAGAGGGCCTTAT
A_44_P1150449	2.68559	1.42524	2.68559	up	4.20384	2.7786	Detected	Not Detected	LOC108349341	PREDICTED: Rattus norvegicus uncharacterized LOC108349341 (LOC108349341), ncRNA [XR_001835245]	FALSE	108349341	XR_001835245	uncharacterized LOC108349341	chrUn:39112448-38861984		XR_001835245	Rn.121361	AATAATGAGAGCCTTCTGAAGATGCCTAGACAATCCTGGGATGAGGAACAGTCTTTTATG
A_44_P1151137	-5.42238	-2.43893	5.42238	down	1.55301	3.99194	Not Detected	Detected	LOC103690849	PREDICTED: Rattus norvegicus uncharacterized LOC103690849 (LOC103690849), ncRNA [XR_597619]	FALSE	103690849	XR_597619	uncharacterized LOC103690849	chrX:89220556-89220497		XR_597619		GCAGGCCAGAACAGATTGGTAAAAGGTAAAGCATGCAAAAATATTAATTTGTCTTTGCTA
A_44_P263440	-2.04712	-1.0336	2.04712	down	9.31044	10.344	Detected	Detected	Hbp1	Rattus norvegicus HMG-box transcription factor 1 (Hbp1), mRNA [NM_013221]	FALSE	27080	NM_013221	HMG-box transcription factor 1	chr6:50202099-50202040	GO:0006355|GO:0003723|GO:0043268|GO:0005634|GO:0000122|GO:0005575|GO:0000978|GO:0003677|GO:0006351|GO:0001078|GO:0003674|GO:0016607|GO:0032369|GO:0005654|GO:0016055	NM_013221	Rn.89226	CCTTCCAAACTTCATATATGTCTATCAGGTAATATAGGCTTGAAAATTGATATCCTGTGG
A_44_P1363331	2.09087	1.0641	2.09087	up	4.69322	3.62911	Detected	Not Detected	Noxred1	NADP-dependent oxidoreductase domain containing 1 [Source:RGD Symbol;Acc:1589353] [ENSRNOT00000074037]	FALSE	681924	XM_006225859	NADP-dependent oxidoreductase domain containing 1		GO:0006561|GO:0055114|GO:0004735	XM_006225859		TACTGTGAATCATTTGGCCTCTCCATAGGCGAAGAAGAACTGCCTTACATTTCCACCGTT
A_44_P1144413	-2.71683	-1.44193	2.71683	down	4.28951	5.73144	Detected	Detected	LOC102550053	PREDICTED: Rattus norvegicus uncharacterized LOC102550053 (LOC102550053), ncRNA [XR_352983]	FALSE	102550053	XR_352983	uncharacterized LOC102550053	chr12:46753083-46754360		XR_352983		TCCATAGGACATCCACTCCTTGTGCGTAAGACCCCGAAAACAACGAGCCTCCTGGGACAG
A_44_P1360097	4.19595	2.069	4.19595	up	4.76861	2.69961	Detected	Not Detected			FALSE				chr5:055130008-055130067				TGAGGAGGATAGTGTGGATTCTCTTGAAGGCAAGCATAAGAATGAAGGAGAGGAACACTG
A_44_P1089061	-2.52904	-1.33859	2.52904	down	3.77305	5.11164	Not Detected	Detected	Cmklr1	Rattus norvegicus chemerin chemokine-like receptor 1 (Cmklr1), mRNA [NM_022218]	FALSE	60669	NM_022218	chemerin chemokine-like receptor 1	chr12:44060812-44060871	GO:0050848|GO:0007186|GO:0006935|GO:0005886|GO:0032695|GO:0004930|GO:0045600|GO:0010759|GO:0032088|GO:0016021|GO:0001637	NM_022218	Rn.44465	TTCACACGTTATCTTCTCATTTATTCTTCACGGAAACCTGGGGTAGGTCCTCGTGCATGT
A_44_P1147254	2.77442	1.47219	2.77442	up	4.21555	2.74337	Detected	Not Detected	LOC103693194	PREDICTED: Rattus norvegicus uncharacterized LOC103693194 (LOC103693194), ncRNA [XR_594271]	FALSE	103693194	XR_594271	uncharacterized LOC103693194	chrUn:25555894-25555835		XR_594271		TACATTTGGGGACTTGTCTGGGATTTACTGGAGATCGGTCATGGTTTGAATATGCTTGGC
A_64_P145878	-2.03179	-1.02275	2.03179	down	6.78127	7.80402	Detected	Detected	Casq1	Rattus norvegicus calsequestrin 1 (Casq1), mRNA [NM_001159594]	FALSE	686019	NM_001159594	calsequestrin 1	chr13:88202663-88202604	GO:0051258|GO:0009408|GO:0030016|GO:0043231|GO:0005739|GO:0005737|GO:0010880|GO:0005759|GO:0051282|GO:0010033|GO:0005794|GO:0014870|GO:0014802|GO:0014804|GO:0005509|GO:0033018|GO:0045214|GO:0030315|GO:0033017|GO:0014894|GO:0014809|GO:0042383|GO:0016529|GO:0007519|GO:0007029|GO:0031674	NM_001159594	Rn.159963	ACTGGGAGAAGACCTTTGACATCGACTTGTCAGCTCCGCAAATAGGAGTTGTCAATGTTA
A_44_P908304	-6.06137	-2.59965	6.06137	down	1.66196	4.2616	Not Detected	Detected		UI-R-BO1-aqa-b-06-0-UI.s1 UI-R-BO1 Rattus norvegicus cDNA clone UI-R-BO1-aqa-b-06-0-UI 3', mRNA sequence [BE097650]	FALSE		BE097650		chr7:121926688-121926629			Rn.170633	CTGTTTGGCAGGATTTGTCGATCTCTGCTCCAAGCCTGCATTTACTCCGTGCACATGTTT
A_44_P1145360	-2.12708	-1.08887	2.12708	down	4.40741	5.49628	Detected	Detected			FALSE				chr5:159898295-159898354				AACAGAATAGTGTCTCACCAAAAGAAATTTCACTCTCTTGCTCTCGCCTTCTTATTCCCG
A_44_P674704	2.24292	1.16538	2.24292	up	4.464	3.29862	Detected	Not Detected	S100a8	UI-R-FS1-cqk-h-23-0-UI.s1 UI-R-FS1 Rattus norvegicus cDNA clone UI-R-FS1-cqk-h-23-0-UI 3', mRNA sequence [CA507495]	FALSE	116547	CA507495	S100 calcium binding protein A8	chr2:182962022-182961489	GO:0008017|GO:0035662|GO:0050544|GO:0005886|GO:0045471|GO:0005634|GO:0005615|GO:0010043|GO:0003674|GO:0005737|GO:0006954|GO:0050786|GO:0032496|GO:0045111|GO:0070062|GO:0002526|GO:0016209|GO:0006919|GO:0002523|GO:0002793|GO:0005509|GO:0030593|GO:0006914|GO:0006915|GO:2001244|GO:0002544|GO:0018119|GO:0014002|GO:0045087|GO:0050729|GO:0042060|GO:0070488|GO:0008270		Rn.31839	CCATTGTCGATAAAAATTTCCTTTCACACAAGGTCTGGAAGACGGAGCCCTTGGATATGT
A_44_P1102303	2.66146	1.41222	2.66146	up	5.80313	4.39091	Detected	Detected	Il31ra	PREDICTED: Rattus norvegicus interleukin 31 receptor A (Il31ra), transcript variant X1, mRNA [XM_017591116]	FALSE	688622	XM_017591116	interleukin 31 receptor A	chr2:43854481-43854422	GO:0005622|GO:0002067|GO:0002438|GO:0008284|GO:0042531|GO:0019955|GO:0030224|GO:0035745|GO:0007259|GO:0009897	XM_017591116		ATAAGGCTTTGGAATCTAAAGTCTTTGAACAGCGAGTGGTGTGGGACAGAGACACACACA
A_44_P1104347	4.94323	2.30545	4.94323	up	4.42811	2.12265	Detected	Not Detected	LOC102549007	PREDICTED: Rattus norvegicus zinc finger protein 709-like (LOC102549007), transcript variant X1, mRNA [XM_008762583]	FALSE	102549007	XM_008762583	zinc finger protein 709-like	chr3:167209248-167209189		XM_008762583		AAGTCACAGTACTCTCCAAGTAAGTAAAAGAAGACACACTCAAGAGAAACCCTATGAATA
A_64_P045315	-2.08037	-1.05684	2.08037	down	4.03315	5.08999	Detected	Detected	Kbtbd4	Rattus norvegicus kelch repeat and BTB domain containing 4 (Kbtbd4), mRNA [NM_001107746]	FALSE	311185	NM_001107746	kelch repeat and BTB domain containing 4	chr3:75270476-75270535	GO:0030162|GO:0005737|GO:0042787|GO:0043161|GO:0005634|GO:0031625|GO:0019005	NM_001107746	Rn.862	CAGTGAGTGCCACGGCACAGACATGACCACATGCACTTGCACATATAAATTAAGTAATGT
A_64_P060046	-2.14216	-1.09907	2.14216	down	4.18345	5.28252	Not Detected	Detected	LOC102546862	PREDICTED: Rattus norvegicus uncharacterized LOC102546862 (LOC102546862), transcript variant X2, mRNA [XM_008758295]	FALSE	102546862	XM_008758295	uncharacterized LOC102546862	chr11:86348913-86348854		XM_008758295		ACCCGTTTAGGAGGTTGTTTCTCTGCTTCCCCACTCGAAGTAGAAGACACACATCATCCA
A_64_P110239	-2.5884	-1.37206	2.5884	down	6.60835	7.98042	Detected	Detected	Adamts3	Rattus norvegicus ADAM metallopeptidase with thrombospondin type 1, motif 3 (Adamts3), mRNA [NM_001107212]	FALSE	305253	NM_001107212	ADAM metallopeptidase with thrombospondin type 1, motif 3	chr14:19963291-19963350	GO:0004175|GO:0016485|GO:0007229|GO:0008270|GO:0008233|GO:0032964|GO:1900748|GO:0004222|GO:0005615|GO:0070062|GO:0010573	NM_001107212	Rn.218557	TTACCAGAATCCATTGGAAGAAAGCGCCAAAGACTGTTTTCAGAAGGAAAGAGCCCAGTG
A_64_P139990	5.93419	2.56905	5.93419	up	4.41316	1.84411	Detected	Not Detected	Olr587	Rattus norvegicus olfactory receptor 587 (Olr587), mRNA [NM_001000659]	FALSE	404859	NM_001000659	olfactory receptor 587	chr3:71549142-71549083	GO:0050911|GO:0004984|GO:0007186|GO:0005886|GO:0004930|GO:0005549|GO:0016021	NM_001000659	Rn.142888	TCTGATTTATAGCCTGAGAAACAAAGATGTAAAAGAGGCCTTGCAAAAACTGGGAAATAA
A_44_P461165	-2.21563	-1.14771	2.21563	down	3.26832	4.41603	Not Detected	Detected	Samsn1	Rattus norvegicus SAM domain, SH3 domain and nuclear localization signals, 1 (Samsn1), mRNA [NM_130821]	FALSE	170637	NM_130821	SAM domain, SH3 domain and nuclear localization signals, 1	chr11:14647532-14644999	GO:0050869|GO:0003723|GO:0050732|GO:0005634|GO:0001784|GO:0002820|GO:0005829	NM_130821	Rn.81187	CCCCCAGACTCTCCAAGAATTCTTAGAGAGGATTCATCTTCAGGAATATACTTCAGCATT
A_44_P1126227	8.05477	3.00984	8.05477	up	5.46667	2.45683	Detected	Not Detected	LOC103692545	PREDICTED: Rattus norvegicus uncharacterized LOC103692545 (LOC103692545), ncRNA [XR_592854]	FALSE	103692545	XR_592854	uncharacterized LOC103692545	chr6:6895662-6895603		XR_592854		TAAGTACTGTTCTACCTCTGTTTTTCGGGTGAGGAACTCGGGAGGCTTAAAGAGGTTAAC
A_44_P1087063	-2.55703	-1.35447	2.55703	down	3.33609	4.69056	Not Detected	Detected	Acr	Rattus norvegicus acrosin (Acr), mRNA [NM_012490]	FALSE	24163	NM_012490	acrosin	chr7:127886877-127886936	GO:0043159|GO:0001669|GO:0004252|GO:0005798|GO:0005634|GO:0042806|GO:0048545|GO:0007339|GO:0005537|GO:0007338|GO:0043234|GO:0003674|GO:0004040|GO:0007190|GO:0008144|GO:0006508|GO:0008233|GO:0007341|GO:0007340	NM_012490	Rn.10423	AAAGAGCCCCAGCAGGAAAGATACGTGCAGAAAATTGTCATCCACGAGAAATACAACGCT
A_64_P005362	-2.47603	-1.30803	2.47603	down	3.00478	4.3128	Not Detected	Detected	Olr819	Rattus norvegicus olfactory receptor 819 (Olr819), mRNA [NM_001000843]	FALSE	405132	NM_001000843	olfactory receptor 819	chr4:70955127-70955186	GO:0050911|GO:0004984|GO:0007186|GO:0016021	NM_001000843	Rn.143106	AAACACAGAATGTGTCCTCCTTGTGGTGATGTCCTATGATAGATTTGTGGCCATCCGTCA
A_43_P21210	2.15956	1.11074	2.15956	up	4.25354	3.1428	Detected	Not Detected	Grhl1	PREDICTED: Rattus norvegicus grainyhead-like transcription factor 1 (Grhl1), transcript variant X1, mRNA [XM_234006]	FALSE	313993	XM_234006	grainyhead-like transcription factor 1	chr6:42217367-42221093	GO:0005794|GO:0044212|GO:0061436|GO:0005634|GO:0000978|GO:0031490|GO:0005829|GO:0043231|GO:0043565|GO:0045616|GO:0001077|GO:0002934|GO:0008544|GO:0045944|GO:0005654	XM_234006	Rn.223313	CGAGCGAGTGAGCGCGATGACACAGGAGTACGACAACAAAAGGCCAGTGCTGGTTCTTCA
A_44_P1148753	4.98043	2.31627	4.98043	up	4.27379	1.95752	Detected	Not Detected	LOC102553391	PREDICTED: Rattus norvegicus uncharacterized LOC102553391 (LOC102553391), transcript variant X1, ncRNA [XR_359192]	FALSE	102553391	XR_359192	uncharacterized LOC102553391	chr13:103512257-103512198		XR_359192		TAAATCCACCATATTACCTCCCAAGAGACTATGGTTGGGTACCCGCTGTATGTGCAAAAG
A_44_P1146930	2.61715	1.388	2.61715	up	5.12528	3.73728	Detected	Not Detected	LOC103693130	PREDICTED: Rattus norvegicus uncharacterized LOC103693130 (LOC103693130), ncRNA [XR_593992]	FALSE	103693130	XR_593992	uncharacterized LOC103693130	chr8:73127730-73127789		XR_593992		AAATGATGGGCTTTAGAATACCACAGCCACACATTTTCCTCCTTCCTAGACTCCATCTAG
A_44_P1162820	3.07484	1.62051	3.07484	up	4.57534	2.95483	Detected	Not Detected	Gba3	glucosidase, beta, acid 3 [Source:RGD Symbol;Acc:1309539] [ENSRNOT00000082338]	FALSE	289687	XM_006251047	glucosylceramidase beta 3	chr14:65468199-65468140	GO:0017042|GO:0004565|GO:0046477|GO:0005975|GO:0050821|GO:0016139|GO:0051692|GO:0008422|GO:0004553|GO:0005829	XM_006251047	Rn.19324	ATCTCCAACTCTACTGTGCGTGGTCGCTTCTGGATAACTTTGAGTGGAACAATGGATACA
A_44_P1087616	2.15276	1.10619	2.15276	up	11.187	10.0808	Detected	Detected	Klhl42	Rattus norvegicus kelch-like family, member 42 (Klhl42), mRNA [NM_001109257]	FALSE	500367	NM_001109257	kelch-like family, member 42	chr4:184709800-184709859	GO:0000209|GO:0004842|GO:0031463|GO:0032886|GO:0043161	NM_001109257	Rn.203842	TATAGCCATGCCTCTAATACAGCCTTAGAGCCTAGTTATAAAACTCTTACTTGCACAACT
A_44_P1120685	3.76857	1.91402	3.76857	up	4.0545	2.14048	Detected	Not Detected	LOC102556854	PREDICTED: Rattus norvegicus uncharacterized LOC102556854 (LOC102556854), transcript variant X2, ncRNA [XR_344431]	FALSE	102556854	XR_344431	uncharacterized LOC102556854	chr2:171272425-171272366		XR_344431		TCTGATCAGTTTTTCCCCCTAACCTCACAGTAATATTATCAACTAATCTAAGTCCTCTAT
A_43_P19786	2.13439	1.09382	2.13439	up	4.05591	2.96209	Detected	Not Detected		EST352302 Rat gene index, normalized rat, norvegicus, Bento Soares Rattus norvegicus cDNA clone RGIHM04 5' end, mRNA sequence [AW920998]	FALSE		AW920998		chr7:13648498-13648439			Rn.55853	ATGCATGGGCATGTATGTGGGTGGATGTGAGCAGGTTGTGGAAGCCTGAATTGGATGTCA
A_64_P118457	-2.55733	-1.35464	2.55733	down	4.04864	5.40328	Not Detected	Detected	Cited4	Rattus norvegicus Cbp/p300-interacting transactivator, with Glu/Asp-rich carboxy-terminal domain, 4 (Cited4), mRNA [NM_053699]	FALSE	114491	NM_053699	Cbp/p300-interacting transactivator, with Glu/Asp-rich carboxy-terminal domain, 4	chr5:141258636-141258695	GO:0032502|GO:0043627|GO:0005737|GO:0001105|GO:0006357|GO:0045944|GO:0003713|GO:0005634|GO:0045893|GO:0006351	NM_053699	Rn.40380	ACAGTGAACAAATCCGATTTAATCTTCCTCTGTCTGGCTGAGTTGCAGGAACCTCACTGT
A_44_P1099055	-2.10657	-1.07489	2.10657	down	6.71494	7.78983	Detected	Detected	Rtl5	PREDICTED: Rattus norvegicus retrotransposon gag domain-containing protein 4-like (LOC100911832), transcript variant X1, mRNA [XM_008758462]	FALSE	100911832	XM_008758462	retrotransposon Gag like 5	chrX:90134520-90134461		XM_008758462		TCAATATTTGTTGTGATGTGACAGCTACAGGAGCTATCCGAAACTCTGAGTGCCTCCTTG
A_44_P1131681	-2.13137	-1.09178	2.13137	down	4.34567	5.43745	Detected	Detected	LOC103693356	PREDICTED: Rattus norvegicus uncharacterized LOC103693356 (LOC103693356), ncRNA [XR_594757]	FALSE	103693356	XR_594757	uncharacterized LOC103693356	chr10:56472507-56472448		XR_594757		CCAGGTGCTGCAGACCTTTCCCACCTGTACTCAGCCTCTAAAAAAGCGTTTAAAGTCTGA
A_44_P1098590	-2.72805	-1.44787	2.72805	down	2.52031	3.96818	Not Detected	Detected	Mc1r	PREDICTED: Rattus norvegicus melanocortin 1 receptor (Mc1r), mRNA [XM_006222790]	FALSE	102552838	XM_006222790	melanocortin 1 receptor	chr19:53741809-53741868	GO:0051897|GO:0060259|GO:0005886|GO:0030819|GO:0042562|GO:0032720|GO:0005575|GO:0010739|GO:0019233|GO:0004977|GO:2000253|GO:0035556|GO:0090037|GO:0042438|GO:0045944|GO:0004980|GO:0070914|GO:0043473|GO:0031625	XM_006222790		AATCAGCACTGTATGTGAACACCTTGCATGTCCTCTTTTGACCGTTTGACTCTGCTTCTC
A_44_P501049	5.09612	2.3494	5.09612	up	4.57838	2.22898	Detected	Not Detected	LOC102548541	uncharacterized LOC102548541 [Source:RGD Symbol;Acc:7527318] [ENSRNOT00000071724]	FALSE	102548541	XM_006244645	uncharacterized LOC102548541	chr9:16062625-16062684	GO:0016021	XM_006244645	Rn.101559	TCACACTGTATAGGAAATTAAACATATGCAGAGTGTGTCCGTGTTATAGAGCCAAGGAGC
A_64_P114128	2.32121	1.21488	2.32121	up	6.13146	4.91659	Detected	Detected	Clgn	Rattus norvegicus calmegin (Clgn), mRNA [NM_001109472]	FALSE	685504	NM_001109472	calmegin	chr19:26404190-26404131	GO:0007338|GO:0006461|GO:0044183|GO:0006457|GO:0005783|GO:0005509|GO:0051082|GO:0016021|GO:0005635|GO:0007339	NM_001109472	Rn.45703	GGGGAAGTAACTTTGAAGTTAACAGGTCTTTGGATTTAGAATAAAAAGAAAAATGGCACC
A_42_P470283	-3.87787	-1.95527	3.87787	down	6.09951	8.05478	Detected	Detected	Agtr2	angiotensin II receptor, type 2 [Source:RGD Symbol;Acc:2072] [ENSRNOT00000074269]	FALSE	24182	XM_006257432	angiotensin II receptor, type 2	chrUn:50646580-50646521	GO:0005515|GO:2001238|GO:0048471|GO:0008284|GO:0004945|GO:0005886|GO:0021695|GO:0007199|GO:0048147|GO:0006883|GO:0050715|GO:0042990|GO:0001991|GO:0042416|GO:0035556|GO:0001965|GO:0043524|GO:0006954|GO:0002018|GO:0042311|GO:0030182|GO:0060993|GO:0061049|GO:0072300|GO:0090190|GO:0035640|GO:0010459|GO:0035932|GO:0001822|GO:0002033|GO:0010243|GO:0002035|GO:0038166|GO:0010700|GO:0051387|GO:0051000|GO:…	XM_006257432	Rn.162367	CCTCTGAGGTAGATTTAAAGTTTTGGGAACTTAACATTTCTGTCAGATTTCAGGCTTTTT
A_42_P842957	-2.00657	-1.00473	2.00657	down	3.5038	4.50852	Not Detected	Detected		UI-R-CA1-bbl-d-04-0-UI.s1 UI-R-CA1 Rattus norvegicus cDNA clone UI-R-CA1-bbl-d-04-0-UI 3', mRNA sequence [BF387255]	FALSE		BF387255		chr12:35472685-35472744			Rn.209120	TTCGGGTCTCCAGTCAACTCCCCAAGCCTGTCATTCAATAGCTCATTAAATATTCAACAG
A_44_P1145370	-2.04779	-1.03407	2.04779	down	3.44054	4.47461	Not Detected	Detected	LOC102548844	PREDICTED: Rattus norvegicus uncharacterized LOC102548844 (LOC102548844), transcript variant X1, ncRNA [XR_354390]	FALSE	102548844	XR_354390	uncharacterized LOC102548844	chr5:160631927-160631986		XR_354390		GGATCAGAACCAACCCTAATATCTTTATGGCTGCCGAAAATGTTGTTTTTTGTTTTTGTT
A_44_P1089071	3.41302	1.77105	3.41302	up	4.32753	2.55648	Detected	Not Detected	Col9a1	Rattus norvegicus collagen type IX alpha 1 chain (Col9a1), mRNA [NM_001100842]	FALSE	305104	NM_001100842	collagen type IX alpha 1 chain	chr9:22990736-22990795	GO:0003674|GO:0005581|GO:0003417|GO:0001894|GO:0051216|GO:0002062|GO:0005578|GO:0005594|GO:0005575|GO:0046872	NM_001100842	Rn.90726	GTACGTTCTAAGATAAGTCGTCATGTTAAATGTGGTTGCATGTTAATCGAACTTGTTTAG
A_44_P1135308	-2.21376	-1.1465	2.21376	down	3.23448	4.38098	Not Detected	Detected			FALSE				chr14:089224980-089224921				CCTTGTGTGCAGCTTTTAATGGAACTGTTATGAGAAATAGGGACCAGGTCCTGATTTTTT
A_64_P125345	-2.42558	-1.27833	2.42558	down	3.31117	4.5895	Not Detected	Detected	Kcnh4	Rattus norvegicus potassium voltage-gated channel subfamily H member 4 (Kcnh4), mRNA [NM_053630]	FALSE	114032	NM_053630	potassium voltage-gated channel subfamily H member 4	chr10:89678042-89677983	GO:0023014|GO:0005622|GO:0000160|GO:0005887|GO:0005249|GO:0042391|GO:0034765|GO:0016021|GO:0000155|GO:0071805	NM_053630	Rn.30035	TCCCCTTTCTCACTAAACACCCCAGGCTCACTTTTGGATAGAAAATAAATCCATATATTT
A_64_P103576	-2.45251	-1.29426	2.45251	down	2.80297	4.09723	Not Detected	Detected	Klhdc4	Rattus norvegicus kelch domain containing 4 (Klhdc4), mRNA [NM_001107438]	FALSE	307917	NM_001107438	kelch domain containing 4	chr19:52077137-52077078		NM_001107438	Rn.67594	TGAAGCAGCTTGGTGAGGCTTAGTGGAGGAGAACTGAAGTTGAGTGACTCCTGCTTTGTC
A_44_P1150502	3.60915	1.85166	3.60915	up	4.67993	2.82827	Detected	Not Detected	LOC103694286	PREDICTED: Rattus norvegicus uncharacterized LOC103694286 (LOC103694286), ncRNA [XR_597131]	FALSE	103694286	XR_597131	uncharacterized LOC103694286	chr10:4373616-4373675		XR_597131		CCACCATACCTAGCAAGGCTGAGAAATTTCATAGTATTCAGATTGGGTTAGAAGTGACAC
A_44_P1359637	-4.05834	-2.02089	4.05834	down	6.59967	8.62056	Detected	Detected			FALSE								ACTTTTTGGGTTTTTGTTTTTGGGGGGTTTTGTTTGTTTGGCCTCTCTGTGATGGAGGAG
A_64_P142524	-4.48403	-2.16479	4.48403	down	6.8903	9.05509	Detected	Detected	Ppt2	Rattus norvegicus palmitoyl-protein thioesterase 2 (Ppt2), mRNA [NM_019367]	FALSE	54398	NM_019367	palmitoyl-protein thioesterase 2	chr20:4233860-4233919	GO:0008474|GO:0005764|GO:0070062|GO:0043231	NM_019367	Rn.127781	ATCTTCGAGACTCTTTTGGGTTGAAGACTCTCTTGGCCCGGGGGGCCATAGTGAGATGCC
A_43_P13824	5.42423	2.43942	5.42423	up	4.11664	1.67722	Detected	Not Detected		AMGNNUC:URRG1-00060-G3-A urrg1 (14046) Rattus norvegicus cDNA clone urrg1-00060-g3 5', mRNA sequence [CB577345]	FALSE		CB577345		chr3:10276013-10275954			Rn.8902	AAGAAGCTGTGTAAGGATTGAGAGTTCCTTTATGTGGACAGGCTTTCTAGCCCCTTCAGT
A_44_P1158829	-6.04871	-2.59663	6.04871	down	1.5996	4.19623	Not Detected	Detected	LOC100359656	rCG38062-like [Source:RGD Symbol;Acc:2324606] [ENSRNOT00000051511]	FALSE	100359656	XM_017588275	rCG38062-like	chrX:94939676-94939735	GO:0016021	XM_017588275		CTGATGAAATTACTTACTTACCCCATTGGAGTTCTTCTGAGAATCTTCAATGTGTATCTT
A_64_P162633	-2.06473	-1.04595	2.06473	down	3.27793	4.32388	Not Detected	Detected	Kcnb2	Rattus norvegicus potassium voltage-gated channel subfamily B member 2 (Kcnb2), mRNA [NM_054000]	FALSE	117105	NM_054000	potassium voltage-gated channel subfamily B member 2	chr5:2684218-2684159	GO:0005251|GO:0005886|GO:0046982|GO:0072661|GO:0030425|GO:0032809|GO:0044325|GO:0005622|GO:0005249|GO:0008076|GO:0043025|GO:0043204|GO:0051260|GO:0034765|GO:0006813|GO:0071805	NM_054000	Rn.32101	ATGGAGAACCACTTGTTTGCCCCAGAAATTCATTCTAACCCAGGAGACACAGGTTATTGC
A_44_P1080625	2.10082	1.07095	2.10082	up	6.39906	5.32811	Detected	Detected	Kbtbd11	Rattus norvegicus kelch repeat and BTB domain containing 11 (Kbtbd11), mRNA [NM_001107326]	FALSE	306617	NM_001107326	kelch repeat and BTB domain containing 11	chr16:79428821-79428762	GO:0004842|GO:0016567|GO:0031463	NM_001107326	Rn.148389	CATAAACCAAGAGAATGTCTTGGCCACTTGGTTAATCATCTTAAGAAAAACAGACTTCCT
A_44_P1083688	-2.41536	-1.27224	2.41536	down	3.03924	4.31148	Not Detected	Detected	Ly49i5	Rattus norvegicus Ly49 inhibitory receptor 5 (Ly49i5), mRNA [NM_001009501]	FALSE	494211	NM_001009501	Ly49 inhibitory receptor 5			NM_001009501	Rn.154805	CTGCAGTTGTGGGTTTTCATGTGTTGGTTTGTTACTCTTTGATATATTTTTGGTGTAGAA
A_64_P020591	-7.82972	-2.96896	7.82972	down	1.60503	4.57399	Not Detected	Detected	Piezo2	piezo-type mechanosensitive ion channel component 2 [Source:RGD Symbol;Acc:1582973] [ENSRNOT00000065693]	FALSE	307380	XM_017587882	piezo-type mechanosensitive ion channel component 2	chr18:59251468-59251409	GO:0034220|GO:0008381|GO:0005261|GO:0050982|GO:0005886|GO:0042391|GO:0050974|GO:0016021|GO:0071260|GO:0006812|GO:0009612	XM_017587882		CAGGAAAAGGAAGCACTTCTGTCTGAAGTCAAAATTGGAAGTCAAGAACTTGACGAAAAG
A_43_P19016	-2.78271	-1.47649	2.78271	down	3.17366	4.65015	Not Detected	Detected		AMGNNUC:NRHY7-00044-H7-A nrhy7 (10850) Rattus norvegicus cDNA clone nrhy7-00044-h7 5', mRNA sequence [CB606098]	FALSE		CB606098		chr4:57793907-57793848			Rn.160998	GCAGCCCTGAGTGGATGTGTGCTGTAAACCTGATATGACCATGCCATGGACCCAATGCCG
A_64_P067045	-2.38078	-1.25144	2.38078	down	2.88902	4.14046	Not Detected	Detected	RGD1561998	similar to hypothetical protein C130079G13 [Source:RGD Symbol;Acc:1561998] [ENSRNOT00000074805]	FALSE	502533	XM_017591271	similar to hypothetical protein C130079G13	chr2:149091775-149091834	GO:0052689|GO:0016787|GO:0009056|GO:0016021	XM_017591271		GAGTCATGTCACTCATTGCAATGCCATACAATTTACAGTTAGGATTAAAAGTAGGAGAAA
A_64_P138919	-2.24742	-1.16827	2.24742	down	6.75082	7.91909	Detected	Detected	Eln	Rattus norvegicus elastin (Eln), mRNA [NM_012722]	FALSE	25043	NM_012722	elastin	chr12:23076983-23077042	GO:0071280|GO:0071298|GO:0071300|GO:0043149|GO:0071560|GO:0005615|GO:0005739|GO:0030833|GO:0030198|GO:0048251|GO:0042493|GO:0007568|GO:0005578|GO:0050840|GO:0071456|GO:0030023|GO:0005576|GO:0071953|GO:0044344|GO:0035904|GO:0031012|GO:0071407|GO:0007519|GO:0001974|GO:0055093|GO:0005201|GO:0071549	NM_012722	Rn.54384	ACCCCACCTCTTTGTGTTTCGCTGTGATAGATCAATAAAATATTTTATTTTTTGTCCTGG
A_64_P161473	-4.29252	-2.10182	4.29252	down	2.55732	4.65914	Not Detected	Detected	Olr1560	Rattus norvegicus olfactory receptor 1560 (Olr1560), mRNA [NM_001001009]	FALSE	405383	NM_001001009	olfactory receptor 1560	chr11:42419481-42419540	GO:0050911|GO:0004984|GO:0007186|GO:0005886|GO:0004930|GO:0005549|GO:0016021	NM_001001009	Rn.142253	CCATCCGAAGATGGTAGTAAAGACATACCCATGGCCATATTTTATACAATAATAATTCCT
A_64_P047542	-2.53686	-1.34304	2.53686	down	2.77957	4.12262	Not Detected	Detected	Tmem54	Rattus norvegicus transmembrane protein 54 (Tmem54), mRNA [NM_001034151]	FALSE	362605	NM_001034151	transmembrane protein 54	chr5:148267853-148267912	GO:0016021	NM_001034151	Rn.162106	AGACTTTATTTTGAAGTTATTAAAAAGAACAAAGACGCTCCGTGTGGCGCATGCAGAGGG
A_64_P109442	2.27606	1.18654	2.27606	up	5.28186	4.09532	Detected	Detected	Ubxn7	Rattus norvegicus UBX domain protein 7 (Ubxn7), mRNA [NM_001107086]	FALSE	303878	NM_001107086	UBX domain protein 7	chr11:70244856-70244797	GO:0043130|GO:0016604|GO:0005654|GO:0034098|GO:0031625|GO:0008134	NM_001107086	Rn.230486	GGAAGTATACATCATAGGGAGCAAACGGTGTAAGAAGTTGCTTAGTTCTTGGCAGCCAAG
A_44_P711001	-2.17548	-1.12134	2.17548	down	6.54694	7.66827	Detected	Detected		UI-R-BU0-apf-a-11-0-UI.s1 UI-R-BU0 Rattus norvegicus cDNA clone UI-R-BU0-apf-a-11-0-UI 3', mRNA sequence [BE096353]	FALSE		BE096353		chr10:47572118-47572177			Rn.170579	GGCCGGGGTGAGGGTGATCAGCAGACCGGTTAGGGATGACAAGGGCCGACCAAGCGGGCA
A_44_P690637	-2.31267	-1.20956	2.31267	down	3.15449	4.36405	Not Detected	Detected		UI-R-BS2-beg-e-05-0-UI.s1 UI-R-BS2 Rattus norvegicus cDNA clone UI-R-BS2-beg-e-05-0-UI 3', mRNA sequence [BF398031]	FALSE		BF398031		chr10:85568371-85568430			Rn.171903	CTTCAGTCGAATTCATTTAATGTTAAGTGGACTGACTATACAGTGATATACAGTGACTAC
A_64_P081551	2.15723	1.10918	2.15723	up	4.6214	3.51222	Detected	Not Detected		BP474671 Rattus norvegicus pancreatic islet Rattus norvegicus cDNA clone RBC11656 3', mRNA sequence [BP474671]	FALSE		BP474671		chrX:26115879-26115820			Rn.161531	AAGCGCAGGTGCCAAGTGGTTCCAAATAGCTGGGTTCAGTTTGTCTCAGGGGCACCTCTG
A_44_P1104060	-2.12558	-1.08786	2.12558	down	3.49945	4.58731	Not Detected	Detected			FALSE				chr3:130934213-130934154				TTACAACCTCAAGGGTCACTCTTCTCCCTGGAAGTAGTAGCTGGAAAAATATCCACCTGT
A_44_P557253	-2.42135	-1.27581	2.42135	down	4.0968	5.37262	Detected	Detected	Olr689	Rattus norvegicus olfactory receptor 689 (Olr689), mRNA [NM_001000997]	FALSE	405357	NM_001000997	olfactory receptor 689	chr3:73569746-73569687	GO:0050911|GO:0050907|GO:0004984|GO:0007186|GO:0005886|GO:0004930|GO:0016021|GO:0004888	NM_001000997	Rn.142819	TGTTCTTTGTCCCATGCTTTTTAATATATGCACGACCCACTTCTGCCTTCTCTTCTGAAA
A_44_P570801	3.18594	1.67172	3.18594	up	4.39251	2.72079	Detected	Not Detected		UI-R-Y0-ux-e-09-0-UI.s1 UI-R-Y0 Rattus norvegicus cDNA clone UI-R-Y0-ux-e-09-0-UI 3', mRNA sequence [AI576223]	FALSE		AI576223		chr7:31744383-31744324			Rn.126149	ACGAGGACACCCCACTGACACAGTAAGAGCTCATCTGAGGAGTACTTTCTGAGCTGGAGT
A_44_P422287	2.65041	1.40621	2.65041	up	3.94963	2.54341	Detected	Not Detected	Pkhd1	PREDICTED: Rattus norvegicus polycystic kidney and hepatic disease 1 (Pkhd1), transcript variant X4, mRNA [XM_008757985]	FALSE	301287	XM_008757985	polycystic kidney and hepatic disease 1	chr9:18981447-18981388	GO:0051898|GO:0072686|GO:0032006|GO:0048471|GO:0043066|GO:0005813|GO:0008284|GO:0001822|GO:0006874|GO:0032088|GO:0010824|GO:0036064|GO:0003674|GO:0005929|GO:0008150|GO:0005737|GO:0016324|GO:0016020|GO:0060271|GO:0070372|GO:0070062	XM_008757985		TACAGATTACTCTTAGGAATTCAGTCATCGTAGCCACTAGCTCCTCTTTTGACTGCATCC
A_64_P023029	2.55005	1.35053	2.55005	up	3.92658	2.57606	Detected	Not Detected	Lipe	Rattus norvegicus lipase E, hormone sensitive type (Lipe), mRNA [NM_012859]	FALSE	25330	NM_012859	lipase E, hormone sensitive type	chr1:80667143-80667084	GO:0046340|GO:0005515|GO:0005811|GO:0007565|GO:0004806|GO:0019901|GO:0042493|GO:0006363|GO:0016788|GO:0006361|GO:0005634|GO:0005615|GO:0005829|GO:0016042|GO:0005739|GO:0005737|GO:0005901|GO:0042758|GO:0047372|GO:0019433|GO:0042134|GO:0033878|GO:0008203	NM_012859	Rn.10566	CTCAACTCCTTCCTGGAGTTAAGTGGGCGCAAGCCCCATAAGACCCCATTGCCTGCAACA
A_44_P1026984	-2.65876	-1.41076	2.65876	down	10.3691	11.7799	Detected	Detected	Asb12	Rattus norvegicus ankyrin repeat and SOCS box-containing 12 (Asb12), mRNA [NM_001037367]	FALSE	503446	NM_001037367	ankyrin repeat and SOCS box-containing 12	chrX:83013944-83013885	GO:0035556|GO:0005622|GO:0016567	NM_001037367	Rn.8275	TTTTCAACTTTCTCAGGAACCTAATGCATGATACCTCCAAAAATACACCTGGTAACCCAG
A_44_P788091	-2.15125	-1.10517	2.15125	down	6.28068	7.38586	Detected	Detected		UI-R-BJ0p-afe-g-12-0-UI.s10 UI-R-BJ0p Rattus norvegicus cDNA clone UI-R-BJ0p-afe-g-12-0-UI 3', mRNA sequence [CK839277]	FALSE		CK839277		chrX:91698306-91698365			Rn.15880	CAATGTTAGGTGTCACCTGAATGGGCAGATCTGGGACCTGTGAATTTCTTTCCTTCATCT
A_44_P1137150	-2.70316	-1.43464	2.70316	down	3.12759	4.56223	Not Detected	Detected			FALSE				chr16:067155972-067155913				TGCTGTTGGACTAAAGAGCTAACAGAAATGCCCCACTGCTCACATTTTATATAGAAAAAA
A_44_P1106852	-2.09391	-1.0662	2.09391	down	3.21513	4.28133	Not Detected	Detected	Gpatch2l	PREDICTED: Rattus norvegicus G patch domain containing 2-like (Gpatch2l), transcript variant X1, mRNA [XM_008764793]	FALSE	314325	XM_008764793	G patch domain containing 2-like	chr6:110382939-110382998		XM_008764793		GGTCTGTTTCATTCAAGCCTTACTGAAATGATCTCCTTCGTCCCCACAGTTTAATCCACT
A_44_P1368240	-2.62722	-1.39354	2.62722	down	2.6653	4.05883	Not Detected	Detected			FALSE				chr17:38001879-38001938				TTCGCTGCTTTCGGCCGCCGTCGGGGTGGCAGGCTGTTTCAGCGCCGAGCTCTCCGACAG
A_44_P1082169	-2.03761	-1.02687	2.03761	down	10.7938	11.8207	Detected	Detected	Tor2a	Rattus norvegicus torsin family 2, member A (Tor2a), mRNA [NM_001007744]	FALSE	362112	NM_001007744	torsin family 2, member A	chr3:11737945-11738004	GO:0005179|GO:0051085|GO:0005788|GO:0051260|GO:0005576|GO:0005524	NM_001007744	Rn.13187	GCCTGGCTTTCAAAGTTTTTAATTTTGTATGAGAAGAGAGCAGAGATAATAAACTTAGCC
A_44_P269808	-4.5833	-2.19639	4.5833	down	5.28701	7.48339	Detected	Compromised	Slc9a8	Rattus norvegicus solute carrier family 9 member A8 (Slc9a8), mRNA [NM_001025281]	FALSE	311651	NM_001025281	solute carrier family 9 member A8	chr3:158617406-158618562	GO:0015386|GO:0015385|GO:0005794|GO:0005886|GO:0000139|GO:0051453|GO:0035725|GO:0016021|GO:0006814|GO:0006813|GO:0071805	NM_001025281	Rn.153853	GTTTCCCTCACAAGTTTGAAATTTCCTTTGTCATCTGGTGCATAGTGCTGGTTCTGTTCG
A_64_P104232	-2.34681	-1.2307	2.34681	down	3.62081	4.85151	Not Detected	Detected	Sptbn5	PREDICTED: Rattus norvegicus spectrin, beta, non-erythrocytic 5 (Sptbn5), transcript variant X5, mRNA [XM_017602582]	FALSE	296090	XM_017602582	spectrin, beta, non-erythrocytic 5	chr3:106552198-106552139	GO:0046982|GO:0034452|GO:0005875|GO:0030507|GO:0002046|GO:0008022|GO:0043621|GO:0045505|GO:0005737|GO:0051015|GO:0045179|GO:0007030|GO:0032391|GO:0051260|GO:0007041|GO:0030863|GO:0019894|GO:0032029|GO:0070062	XM_017602582		AAAGGGTGCTCATGTCATGGAGGCGTCTGTGGAACTTAACCAGCAGCCTCCCACAGAAGG
A_64_P026573	-3.76979	-1.91448	3.76979	down	2.1016	4.01609	Not Detected	Detected			FALSE				chr17:061993226-061993167				ACCACAGCAGTCCTCCTTTGCTTAGAAGTTCCCAGAGGCGCACTGTGTGAGAAGGTGTAG
A_44_P1116879	-2.51127	-1.32842	2.51127	down	2.92101	4.24943	Not Detected	Detected			FALSE				chr5:152901631-152901572				CATAATTTTGTCTCATACACTTTAGGGTGTTTGGTTGTTTGGTCTTTTTGTTTGCGTTGT
A_64_P132497	-2.45783	-1.29739	2.45783	down	7.77001	9.06739	Detected	Detected	Smim12	Rattus norvegicus small integral membrane protein 12 (Smim12), mRNA [NM_001276483]	FALSE	685634	NM_001276483	small integral membrane protein 12	chr5:146695433-146695492	GO:0016021	NM_001276483	Rn.2955	GACAAGCTAGAATTTGCCCCTAAGGCAGTCCTGAACAGAAACCGCCCAGAGAAGAATTGA
A_64_P003839	3.44025	1.78252	3.44025	up	4.21299	2.43048	Detected	Not Detected	Ern2	Rattus norvegicus endoplasmic reticulum to nucleus signaling 2 (Ern2), mRNA [NM_001108919]	FALSE	365363	NM_001108919	endoplasmic reticulum to nucleus signaling 2	chr1:181012854-181012795	GO:0006397|GO:0016075|GO:0006355|GO:0034976|GO:0000287|GO:0004540|GO:0007257|GO:0005524|GO:0004519|GO:0070059|GO:0004674|GO:0030263|GO:0006468|GO:0007050|GO:0045892	NM_001108919	Rn.218563	TCAATCTGGCCTCAGGGGTGTCAGAAAGATGGGCAGCAGTGTAAAGGACTGAGGTTGTTA
A_44_P1089871	-2.22788	-1.15567	2.22788	down	11.5607	12.7164	Detected	Detected	Hipk1	Rattus norvegicus homeodomain interacting protein kinase 1 (Hipk1), mRNA [NM_001100986]	FALSE	365895	NM_001100986	homeodomain interacting protein kinase 1	chr2:198963228-198963169	GO:0008284|GO:0034333|GO:0005634|GO:0061072|GO:0009952|GO:0048596|GO:0007224|GO:0005829|GO:0005737|GO:0030182|GO:0006355|GO:0005813|GO:0060235|GO:0072577|GO:0010842|GO:0060059|GO:0097191|GO:0010803|GO:0005524|GO:0006351|GO:0042771|GO:0004672|GO:0016607|GO:0004674|GO:0016605|GO:0006468|GO:0005654	NM_001100986	Rn.4151	GGGAAAAGGGTCCATTGTGTAAAACATAGTTTATCTTTGGATTTGTTGTTGTCTTTGGTT
A_44_P697057	-2.69646	-1.43107	2.69646	down	11.4937	12.9248	Detected	Detected	Arhgap1	Rattus norvegicus Rho GTPase activating protein 1 (Arhgap1), mRNA [NM_001107747]	FALSE	311193	NM_001107747	Rho GTPase activating protein 1	chr3:76052522-76052581	GO:2001136|GO:0048471|GO:0017137|GO:0045296|GO:0005886|GO:0007264|GO:0032439|GO:0001726|GO:0043087|GO:0043547|GO:0003674|GO:0008150|GO:0033572|GO:0005737|GO:0016021|GO:0031252|GO:0010008|GO:0070062|GO:0005096	NM_001107747	Rn.64898	TGTCCACTCTGGTGTAGAGTGTCGCTACACTCCACTTACTGAGGGCCATCCGGACCTCTT
A_44_P1136489	-4.85481	-2.27941	4.85481	down	1.70473	3.98414	Not Detected	Detected			FALSE				chr15:099048784-099048843				GCAAGTAGAAGTCATCACAGACAATGTAACGTAAACAATACAAAGTGGCCAAATTTAAGT
A_44_P1111835	3.54503	1.8258	3.54503	up	5.81157	3.98578	Detected	Detected	Serpinb8	serpin family B member 8 [Source:RGD Symbol;Acc:1309833] [ENSRNOT00000079134]	FALSE	288937	XM_008769429	serpin family B member 8	chr13:13742562-13742621	GO:0090136|GO:0010951|GO:0008150|GO:0003674|GO:0005737|GO:0004867|GO:0005575|GO:0005615|GO:0070062|GO:0005829	XM_008769429	Rn.131678	CTGGATCCATTTCTGTGTTGTTCTTGCCATTCACTGAAAATACCTTTAGATTCTTCTTCA
A_44_P1139545	2.38523	1.25413	2.38523	up	4.67579	3.42166	Detected	Not Detected			FALSE				chr19:030767499-030767440				CTTCCCCATGCTCTTCCAAATTTTCCTCTAAAATATGTGTCATTTGGGATCTCATGCTAA
A_44_P1120083	7.51628	2.91002	7.51628	up	4.86325	1.95323	Detected	Not Detected	LOC103691485	PREDICTED: Rattus norvegicus uncharacterized LOC103691485 (LOC103691485), ncRNA [XR_590956]	FALSE	103691485	XR_590956	uncharacterized LOC103691485	chr2:70347870-70347929		XR_590956		AAGATTGGCATATGCCATAATCCCAAGCCTGGTGATTGAAACAGAAGGGTTGGCATGAGT
A_64_P119513	-3.35447	-1.74608	3.35447	down	2.41057	4.15665	Not Detected	Detected	Olr633	Rattus norvegicus olfactory receptor 633 (Olr633), mRNA [NM_001000648]	FALSE	404844	NM_001000648	olfactory receptor 633	chr3:72363532-72363591	GO:0050911|GO:0050907|GO:0004984|GO:0007186|GO:0005886|GO:0004930|GO:0016021|GO:0004888	NM_001000648	Rn.142860	GCACTTCTCATTTCATCGTGGTGGTTATATTTTTTGGTCCCTGCATATTTATATACACTC
A_44_P383620	-2.75431	-1.46169	2.75431	down	5.27436	6.73605	Detected	Detected		AGENCOURT_118858242 NIH_MGC_236 Rattus norvegicus cDNA clone IMAGE:9112628 5', mRNA sequence [EX492135]	FALSE		EX492135		chr2:153116353-153116412			Rn.107412	ATTAAGAATTTTTGAAATTGGGTCCTATTTTCTAGGATAGAAAATAACAAACATCTTCGT
A_44_P103337	2.82686	1.4992	2.82686	up	4.85274	3.35354	Detected	Not Detected	FAM187A	Rattus norvegicus family with sequence similarity 187, member A (FAM187A), mRNA [NM_001013861]	FALSE	287741	NM_001013861	family with sequence similarity 187, member A	chr10:92058783-92058842	GO:0016021	NM_001013861	Rn.108311	GAACAAGATGGGGGAGGGTATACTGGCAATCTACAACTATGTGTCGAAACTGGGCGGCCG
A_44_P1365760	2.35889	1.23811	2.35889	up	4.37401	3.1359	Detected	Not Detected			FALSE				chr1:060563292-060563233				TTATGTTATCTCTCTGAAAGGCCAAAATATTCCCAGAATAAGGGAAATACTGGTTACCAA
A_64_P042885	-2.42346	-1.27707	2.42346	down	3.42895	4.70602	Not Detected	Detected	Fn3k	Rattus norvegicus fructosamine 3 kinase (Fn3k), mRNA [NM_001109051]	FALSE	498034	NM_001109051	fructosamine 3 kinase	chr10:110674556-110674615	GO:0016310|GO:0030387|GO:0030389|GO:0030855	NM_001109051	Rn.233745	TGCTCTACCAGCTCTTTAACTACCTAAACCATTGGAACCACTTTGGGCGGGAGTATAGAA
A_44_P1147432	2.33696	1.22464	2.33696	up	4.41893	3.19429	Detected	Not Detected	LOC102554970	PREDICTED: Rattus norvegicus uncharacterized LOC102554970 (LOC102554970), transcript variant X2, ncRNA [XR_001844955]	FALSE	102554970	XR_001844955	uncharacterized LOC102554970	chr9:71178620-71178679		XR_001844955		CACTTCTCTTCCACAAGAGGAATTGTTCCTTGTTCTAAGATGGAGGACCTTGCCATATAG
A_43_P21154	-2.01054	-1.00758	2.01054	down	3.70181	4.70939	Not Detected	Detected	Med12l	mediator complex subunit 12-like [Source:RGD Symbol;Acc:1592212] [ENSRNOT00000084020]	FALSE	690752	CB544417	mediator complex subunit 12-like	chr2:148645454-148645513	GO:0008150|GO:0003674|GO:0001105|GO:0001104|GO:0008013|GO:0006357|GO:0045944|GO:0016592|GO:0005575|GO:0008134		Rn.214497	TTGCAAAGGCAACAATAGAAGTGTTCCAGCAATCTGCAGACCTGAACAATAACGCCTCCA
A_44_P373483	-3.25868	-1.70429	3.25868	down	3.24212	4.94641	Not Detected	Detected	Slco2a1	Rattus norvegicus solute carrier organic anion transporter family, member 2a1 (Slco2a1), mRNA [NM_022667]	FALSE	24546	NM_022667	solute carrier organic anion transporter family, member 2a1	chr8:108098202-108098261	GO:0005215|GO:0015132|GO:0015732|GO:0005886|GO:0015347|GO:0005887|GO:0043252|GO:0016021|GO:0006811	NM_022667	Rn.9671	CCTCTGTTTTCACCAGTGTCTCAGGAATACTTAATGGAGTGAAAAGAGGGAGTCTTGCCT
A_44_P287148	-3.97845	-1.99221	3.97845	down	2.60585	4.59805	Not Detected	Detected		UI-R-CA1-bie-g-07-0-UI.s1 UI-R-CA1 Rattus norvegicus cDNA clone UI-R-CA1-bie-g-07-0-UI 3', mRNA sequence [BF404398]	FALSE		BF404398		chr9:108612469-108612410			Rn.199635	AAAGAATAGTTTTACCCATCTAACGTTATCTGTAGTATCCCATGTCACACATAGCATGGA
A_44_P1152214	8.14608	3.02611	8.14608	up	4.72379	1.69768	Detected	Not Detected	Stfa2l2	PREDICTED: Rattus norvegicus stefin A2-like 2 (Stfa2l2), transcript variant X1, mRNA [XM_006248415]	FALSE	498087	XM_006248415	stefin A2-like 2	chr11:66359941-66360000		XM_006248415		TTGGAACTTCATGGTTACCAGACTAACAAATCCAAGAATGAAGAGCTGACCTATTTCTAA
A_44_P458992	-3.13973	-1.65064	3.13973	down	3.30635	4.95699	Not Detected	Detected	Rapgef5	Rattus norvegicus Rap guanine nucleotide exchange factor 5 (Rapgef5), mRNA [NM_001047915]	FALSE	362799	NM_001047915	Rap guanine nucleotide exchange factor 5	chr6:145029530-145029589	GO:0043547|GO:0005085|GO:0016604|GO:0030742|GO:0007264|GO:0005654|GO:0005634|GO:0017034	NM_001047915	Rn.22381	GCCAAAAAGTCGGAAGAAATGTACTACTGTATAAAGCAAAGCTGTATATACTAAGTAAGC
A_64_P140081	-2.12496	-1.08744	2.12496	down	8.14607	9.23351	Detected	Detected	Tsc22d4	Rattus norvegicus TSC22 domain family, member 4 (Tsc22d4), mRNA [NM_001044284]	FALSE	684980	NM_001044284	TSC22 domain family, member 4	chr12:19815279-19815338	GO:0006355|GO:0005737|GO:0003700|GO:0070236|GO:0006970|GO:0005634|GO:0006351	NM_001044284	Rn.21359	TCACGGAGAAGAGATGGAGCAGTTCGGCTGAGGATGGAGTTAGTTGCTCCAGAGGAGACA
A_43_P16282	-3.9162	-1.96945	3.9162	down	2.94044	4.90989	Not Detected	Detected	Dmd	dystrophin [Source:RGD Symbol;Acc:2507] [ENSRNOT00000035692]	FALSE	24907	XM_017601910	dystrophin	chrX:71193304-71193363	GO:0010468|GO:0005515|GO:0030018|GO:0030055|GO:0002162|GO:0030054|GO:0031527|GO:0045202|GO:0042995|GO:0030016|GO:0060048|GO:0032403|GO:0043623|GO:0030154|GO:0048747|GO:0042692|GO:0021629|GO:0016010|GO:0045211|GO:0043025|GO:0009414|GO:0030672|GO:0008307|GO:0005521|GO:0051647|GO:0005794|GO:0009986|GO:0043043|GO:0007568|GO:0014069|GO:0035994|GO:0045213|GO:0014894|GO:0014904|GO:0030165|GO:0014809|GO:…	XM_017601910		TGACGAAAATGGCCAAAAAATCCTGAGATCTTTGGAAGGTTCAGACGAAGCACCCCTGTT
A_44_P374824	-11.9278	-3.57626	11.9278	down	2.08337	5.65962	Not Detected	Detected	Klk1c3	Rattus norvegicus kallikrein 1-related peptidase C3 (Klk1c3), mRNA [NM_001271315]	FALSE	292872	NM_001271315	kallikrein 1-related peptidase C3	chr1:94657986-94658045	GO:0004252|GO:0006508	NM_001271315	Rn.107068	CAGGCATCTACACCAAACTTATTAAGTTCACCTCCTGGATAAAAGAAGTTATGAAGAAAA
A_44_P1114795	-3.49746	-1.80631	3.49746	down	2.2085	4.01481	Not Detected	Detected	Ptpn2	PREDICTED: Rattus norvegicus protein tyrosine phosphatase, non-receptor type 2 (Ptpn2), transcript variant X1, mRNA [XM_008772080]	FALSE	117063	XM_008772080	protein tyrosine phosphatase, non-receptor type 2	chr18:64211161-64211102	GO:0008286|GO:0008285|GO:0005886|GO:0005783|GO:0061099|GO:0005634|GO:0035335|GO:0005829|GO:0060336|GO:0050922|GO:0006470|GO:0060339|GO:0030183|GO:0070104|GO:0070373|GO:0004725|GO:0004726|GO:0019905|GO:2000587|GO:0030971|GO:0005793|GO:0031965|GO:0042532|GO:0019901|GO:0046627|GO:0045722|GO:0042059|GO:0042593|GO:0000122|GO:0045650|GO:0003677|GO:0010804|GO:0050860|GO:0010888|GO:0005178|GO:0030217|GO:…	XM_008772080		TGGACCTTATTAAAAATACCAGTTGAAGCCAGACAAGGTGGGACAGAACCCTGATCCCAA
A_44_P1116085	11.8711	3.56938	11.8711	up	7.37377	3.80439	Detected	Not Detected			FALSE				chrX:050212580-050212639				GACCAATTATTCAATATTGGAAATTTCTCCAGAGAGAGAGAGACGGAGAGACAGAGACAG
A_44_P200472	-3.55693	-1.83063	3.55693	down	3.34618	5.17682	Not Detected	Detected		UI-R-BJ1-awd-g-05-0-UI.s10 UI-R-BJ1 Rattus norvegicus cDNA clone UI-R-BJ1-awd-g-05-0-UI 3', mRNA sequence [CK844999]	FALSE		CK844999		chr4:154890465-154890524			Rn.28147	TTTGCGTTTTTGTTTGTTTTTTAAATAACATCATTCCTTAGATAAAAATGCAATCTTACA
A_44_P1096282	-2.27639	-1.18675	2.27639	down	3.94761	5.13436	Not Detected	Detected	LOC100363287	RIKEN cDNA 2310034C09-like [Source:RGD Symbol;Acc:2323353] [ENSRNOT00000049858]	FALSE	100363287	XM_002727853	RIKEN cDNA 2310034C09-like	chr11:28598180-28598239		XM_002727853		TTATGGGTCCAGATATTGCTATCCAACCTACTTGGCTTCTCGTTCCTGCCAACCTTGTTA
A_43_P10512	2.87677	1.52445	2.87677	up	9.3927	7.86826	Detected	Detected	Sft2d3	Rattus norvegicus SFT2 domain containing 3 (Sft2d3), mRNA [NM_001108887]	FALSE	364835	NM_001108887	SFT2 domain containing 3	chr18:24330611-24330552	GO:0016020|GO:0016021|GO:0016192|GO:0015031	NM_001108887	Rn.146929	GACAGTAGCACTGAAAATGTTGTGTGTAGATATGTAATGCCTAATGTAGAGGAACTGTTT
A_44_P987213	-3.98634	-1.99507	3.98634	down	2.08089	4.07595	Not Detected	Detected		UI-R-FS0-cqs-j-23-0-UI.s1 UI-R-FS0 Rattus norvegicus cDNA clone UI-R-FS0-cqs-j-23-0-UI 3', mRNA sequence [CA509818]	FALSE		CA509818		chr11:76829468-76829409			Rn.154093	GAATCAGAACTTCTGCTGAAAATACCAGTCCTAATGGTCTACATAAGGGGGTCCTGTGTC
A_44_P116261	2.52926	1.33871	2.52926	up	4.59448	3.25577	Detected	Not Detected	Gapdhs	Rattus norvegicus glyceraldehyde-3-phosphate dehydrogenase, spermatogenic (Gapdhs), mRNA [NM_023964]	FALSE	66020	NM_023964	glyceraldehyde-3-phosphate dehydrogenase, spermatogenic	chr1:85776874-85776462	GO:0050661|GO:0001669|GO:0031514|GO:0007286|GO:0097228|GO:0005634|GO:0004365|GO:0030317|GO:0006096|GO:0003674|GO:0005929|GO:0005737|GO:0051287|GO:0035686|GO:0006006|GO:0055114	NM_023964	Rn.64496	GGTCATGGGTGTGAATGAGAAGGACTATAACCCTGGCTCCATGACCGTTGTCAGCAATGC
A_44_P1124191	-2.39949	-1.26273	2.39949	down	2.74074	4.00347	Not Detected	Detected	LOC102549269	PREDICTED: Rattus norvegicus uncharacterized LOC102549269 (LOC102549269), transcript variant X2, ncRNA [XR_346007]	FALSE	102549269	XR_346007	uncharacterized LOC102549269	chr4:130621893-130621834		XR_346007		TTCTGCAGAATACTGTCCCACACCAAAGAATTTAGAACATAGGGGTGAGGGCTCTGTGTA
A_44_P960765	-7.11902	-2.83168	7.11902	down	1.75001	4.58169	Not Detected	Detected	Chodl	Rattus norvegicus chondrolectin (Chodl), mRNA [NM_001105894]	FALSE	288289	NM_001105894	chondrolectin	chr11:18015820-18015879	GO:0048471|GO:0005737|GO:0005540|GO:0010975|GO:0016021	NM_001105894	Rn.18313	ACATGTAGTGTTTGTTCTTCTCAAGAGAGTTGTAACTATTTTGTCTTCAAATGTCCCTGT
A_44_P1110278	-2.32448	-1.21691	2.32448	down	3.52942	4.74632	Not Detected	Detected	Efcab5	PREDICTED: Rattus norvegicus EF-hand calcium binding domain 5 (Efcab5), transcript variant X3, mRNA [XM_006220732]	FALSE	363653	XM_006220732	EF-hand calcium binding domain 5	chr10:66769794-66769736	GO:0005509	XM_006220732		TTGGATTTGGAATGCCCCATACAGGCCAGGCTGTAAGAGACCTATGCTTATTTATTTTGG
A_44_P1084335	-2.39499	-1.26002	2.39499	down	4.19482	5.45484	Detected	Detected	Nrg2	Rattus norvegicus neuregulin 2 (Nrg2), mRNA [NM_001136151]	FALSE	432361	NM_001136151	neuregulin 2	chr18:28651077-28651018	GO:0035556|GO:0005622|GO:0005006|GO:0005154|GO:0007173|GO:0005886|GO:0048513|GO:0016021|GO:0008083|GO:0005615|GO:0043125	NM_001136151	Rn.22434	ACTTCCACTACTCGCTGGCCACCCAGGTGCCGACTTTCGAGATCACGTCGCCCAACTCTG
A_44_P153617	-2.45572	-1.29615	2.45572	down	2.85308	4.14923	Not Detected	Detected		UI-R-DK0-cep-d-06-0-UI.s1 UI-R-DK0 Rattus norvegicus cDNA clone UI-R-DK0-cep-d-06-0-UI 3', mRNA sequence [BI295291]	FALSE		BI295291		chr1:097412493-097412434			Rn.62901	TCCATCATCCATATGCAGATCTTACATTTCACGTAATATTGCAATGTACAGTACAGACAC
A_44_P1152196	2.32228	1.21554	2.32228	up	5.19846	3.98292	Detected	Detected		uncharacterized LOC103693854 [Source:RGD Symbol;Acc:9308957] [ENSRNOT00000071887]	FALSE		XM_017599875		chr15:30635021-30634962		XM_017599875	Rn.9949	AATGACTTTAAGGCTGAATTCAACAAGAGTGACTCTTCCTTCCACCTGCGGAAAGCCTCT
A_42_P678870	-2.46029	-1.29883	2.46029	down	2.82043	4.11926	Not Detected	Detected	Cyp2f4	Rattus norvegicus cytochrome P450, family 2, subfamily f, polypeptide 4 (Cyp2f4), mRNA [NM_019303]	FALSE	54246	NM_019303	cytochrome P450, family 2, subfamily f, polypeptide 4	chr1:82204527-82204586	GO:0008392|GO:0005506|GO:0008395|GO:0019373|GO:0009636|GO:0005575|GO:0018931|GO:0043231|GO:0004497|GO:0019825|GO:0031090|GO:0005789|GO:0016712|GO:0018979|GO:0055114|GO:0020037	NM_019303	Rn.10817	CGTGACAAAGGGGAAATACCCATCTTATACGCACAGACCCTGTTCTGCGATGCACCCTTT
A_44_P1145106	-7.29257	-2.86643	7.29257	down	1.75546	4.62189	Not Detected	Detected	LOC259245	Rattus norvegicus alpha-2u globulin PGCL5 (LOC259245), mRNA [NM_147213]	FALSE	259245	NM_147213	alpha-2u globulin PGCL5	chr5:78684236-78683951		NM_147213	Rn.107041	TTTGTGCAGCACATCGATGTCTTGGAGAATTCCTTAGGCTTCAAGTTCCGTATTAAGTAA
A_44_P1363351	2.29431	1.19806	2.29431	up	4.07939	2.88132	Detected	Not Detected	Fam159a	family with sequence similarity 159, member A [Source:RGD Symbol;Acc:1593542] [ENSRNOT00000043054]	FALSE	689322	XM_001070397	family with sequence similarity 159, member A	chr5:129466148-129466089	GO:0016021	XM_001070397		AACCAGTTCATGGCTACAGTGACTGCTAGCCACATTCCAGACAGCCCCGAAGAGGCCTCT
A_44_P1151874	3.56505	1.83392	3.56505	up	4.63689	2.80297	Detected	Not Detected		PREDICTED: Rattus norvegicus corneodesmosin (Cdsn), transcript variant X2, mRNA [XM_001057922]	FALSE		XM_001057922				XM_001057922		TGACCCAAGTGAAGCCTTTGGGGCCCCAGTTAATGGATCCCCAAGTCTTTCTGCCACAGG
A_64_P008468	-2.24415	-1.16617	2.24415	down	2.89888	4.06505	Not Detected	Detected	Olr305	Rattus norvegicus olfactory receptor 305 (Olr305), mRNA [NM_001000240]	FALSE	293603	NM_001000240	olfactory receptor 305	chr1:200560206-200560265	GO:0050911|GO:0004984|GO:0007186|GO:0005886|GO:0004930|GO:0005549|GO:0016021	NM_001000240	Rn.141733	CTGAGGAACAAGGATGTCAAGCATGCCCTGGGCAGAATATTTGCCTCTTTCTCACATTAA
A_64_P101995	-5.29182	-2.40376	5.29182	down	1.64379	4.04756	Not Detected	Detected	Fyb1	Rattus norvegicus FYN binding protein (Fyb), mRNA [NM_001109176]	FALSE	499537	NM_001109176	FYN binding protein 1	chr2:55922293-55922352	GO:0007165|GO:0045576|GO:0006955|GO:0005886|GO:0005102|GO:0015629|GO:0072659|GO:0032403|GO:0008289	NM_001109176	Rn.139494	GAAAGAAAAGCATTCGAGAGAAACCTAAAGTCTCTGAGTCAGACAGTAATGAAGGTTCAT
A_44_P1134845	-4.59577	-2.20031	4.59577	down	2.20112	4.40143	Not Detected	Detected			FALSE								ATCCTGTGACATATGCGACGGAATCAGTGTTATAAGGTCTGGACGTGCTCCACATTCTAA
A_64_P028195	3.99285	1.99742	3.99285	up	5.42243	3.42501	Detected	Not Detected			FALSE				chr7:009371797-009371856				ATAGAGAGAGATCAGAGAGAGAAGCTACCTGGAGACATGGTGTTTGCATATCTGGAGGAA
A_43_P15837	-2.70366	-1.43492	2.70366	down	2.58813	4.02304	Not Detected	Detected	Ntrk2	RATTRKB3 neural receptor protein-tyrosine kinase {Rattus norvegicus} (exp=-1; wgp=0; cg=0), complete [TC610149]	FALSE	25054	M55293	neurotrophic receptor tyrosine kinase 2	chr17:11734763-11734704	GO:0005515|GO:0035584|GO:0048709|GO:0010996|GO:0019222|GO:0042803|GO:0043524|GO:0046777|GO:0045211|GO:0043025|GO:0007178|GO:0009416|GO:0007612|GO:0051965|GO:0005791|GO:0048786|GO:0048403|GO:0007616|GO:0009986|GO:0051968|GO:0046548|GO:0007568|GO:0046928|GO:0014069|GO:0014068|GO:0018108|GO:0043087|GO:0043235|GO:0005030|GO:0005887|GO:0010976|GO:0050773|GO:0048935|GO:0007623|GO:0050772|GO:0007631|GO:…		Rn.11246	GGAAGACTGTGCAAACATTATACTCCTGAAATAGACGGTGCGCCAGTCAGAGTTTCTCAA
A_64_P042127	-3.91875	-1.97039	3.91875	down	2.2624	4.23279	Not Detected	Detected	Akr1c3	Rattus norvegicus aldo-keto reductase family 1, member C3 (Akr1c3), mRNA [NM_138510]	FALSE	171516	NM_138510	aldo-keto reductase family 1, member C3	chr17:77284120-77284179	GO:0044598|GO:0006693|GO:0044597|GO:0001758|GO:0071560|GO:0006709|GO:0005622|GO:0016488|GO:0047020|GO:0071394|GO:0071395|GO:0047023|GO:0044259|GO:0004745|GO:0010942|GO:0000060|GO:0070062|GO:0007565|GO:0045550|GO:1900053|GO:0007567|GO:0047006|GO:0097211|GO:2000224|GO:0004032|GO:0061370|GO:0004033|GO:0048385|GO:0007186|GO:0042448|GO:0071384|GO:2000379|GO:0055114|GO:0051897|GO:0008284|GO:0047086|GO:…	NM_138510	Rn.10030	CAGATGACATGGAAATTTTAGATAACCTGGACAGAAATCTTCGGTACTTTCCTGCTAATA
A_44_P1132640	6.19048	2.63005	6.19048	up	5.05233	2.42228	Detected	Not Detected	LOC102549020	PREDICTED: Rattus norvegicus uncharacterized LOC102549020 (LOC102549020), transcript variant X2, ncRNA [XR_595012]	FALSE	102549020	XR_595012	uncharacterized LOC102549020	chr11:33306114-33306173		XR_595012		TCAAAATAAAGGCTTCACCTTTGGTGAGCTTTGTCTGACGATGGCCTTTGAGAAGCAAGG
A_44_P1082034	-2.05687	-1.04045	2.05687	down	6.25497	7.29542	Detected	Detected	Mapt	Rattus norvegicus microtubule-associated protein tau (Mapt), mRNA [NM_017212]	FALSE	29477	NM_017212	microtubule-associated protein tau	chr10:93508676-93508735	GO:0008017|GO:0005515|GO:2001020|GO:0051879|GO:0007409|GO:0032403|GO:0042803|GO:0031175|GO:0042802|GO:0047497|GO:0043025|GO:0007613|GO:0030673|GO:0048018|GO:0050848|GO:0045298|GO:0007565|GO:0048312|GO:0019901|GO:0005930|GO:0019904|GO:0014069|GO:0090258|GO:0070507|GO:0060632|GO:0050808|GO:0034399|GO:0007420|GO:0009898|GO:0010506|GO:0008088|GO:0019899|GO:0043005|GO:0030424|GO:0017124|GO:0005886|GO:…	NM_017212	Rn.2455	GTGTACTGTGTTTTAACAAACGATTTACACTGACTGTTGCTGTACAAGTGAATTTGGAAA
A_44_P1009594	-3.12108	-1.64204	3.12108	down	2.99257	4.63461	Not Detected	Detected	Cyp3a62	Rattus norvegicus cytochrome P450, family 3, subfamily a, polypeptide 62 (Cyp3a62), mRNA [NM_001024232]	FALSE	170509	NM_001024232	cytochrome P450, family 3, subfamily a, polypeptide 62		GO:0005506|GO:0016712|GO:0016021|GO:0055114|GO:0020037	NM_001024232	Rn.178925	TTCAACCAGAAAAACCCATCATTCTAAGGGCTGTATCAAGAGATTGAACCATGAGTGGAG
A_42_P657796	-3.31646	-1.72964	3.31646	down	5.67819	7.40784	Detected	Detected	Slc14a1	solute carrier family 14 member 1 [Source:RGD Symbol;Acc:3688] [ENSRNOT00000074572]	FALSE	54301	XM_008772169	solute carrier family 14 member 1	chr18:75022488-75022429	GO:0016323|GO:0005886|GO:0005887|GO:0005730|GO:0005372|GO:0015265|GO:0015204|GO:0006833|GO:0071918|GO:0015840|GO:0043231	XM_008772169	Rn.10654	GAGTTGTCCCATGAAAAACAATCTGGATTTCCAGTGTTTGAACTGAAATTTTCCTGTTTG
A_44_P1369419	2.03507	1.02508	2.03507	up	9.11149	8.0864	Detected	Detected			FALSE				chr2:068421534-068421593				CAAGGCAGCATAAGGAACATGGCTCTGGACATGGGCAATGAAATTGATGCTCAAAACCAT
A_42_P779933	-2.16722	-1.11585	2.16722	down	3.97384	5.08969	Detected	Detected	Capn3	Rattus norvegicus calpain 3 (Capn3), mRNA [NM_017117]	FALSE	29155	NM_017117	calpain 3	chr3:106995545-106996373	GO:0005515|GO:0030018|GO:0005886|GO:0005634|GO:0003824|GO:0030016|GO:0031402|GO:0045661|GO:0005829|GO:0005622|GO:0005737|GO:0051092|GO:0030239|GO:0071277|GO:0006508|GO:2001015|GO:0033234|GO:0008307|GO:0055103|GO:0051281|GO:0043122|GO:0043066|GO:0014850|GO:0042493|GO:0014718|GO:0071472|GO:0005509|GO:0045214|GO:0005102|GO:0070315|GO:0030315|GO:0072657|GO:0012501|GO:0061061|GO:0045862|GO:0031432|GO:…	NM_017117	Rn.9726	TGGATACAGATGGCTCTGGGAGACTGAATCTTCAAGAGTTCCATCACCTCTGGAAAAAGA
A_44_P1107938	3.39344	1.76275	3.39344	up	4.60704	2.8443	Detected	Not Detected	Adamts20	PREDICTED: Rattus norvegicus ADAM metallopeptidase with thrombospondin type 1 motif, 20 (Adamts20), transcript variant X1, mRNA [XM_008765879]	FALSE	315263	XM_008765879	ADAM metallopeptidase with thrombospondin type 1 motif, 20	chr7:132754729-132754670	GO:0043066|GO:0048070|GO:0004175|GO:0030198|GO:0006508|GO:0009967|GO:0008270|GO:0045636|GO:0004222|GO:0005615|GO:0046872	XM_008765879		GCATTAAGACAGGATGTCTAATATTTTCCATTCAATGTTCCATCTGTTATTAAGGCTGTG
A_44_P1119159	-3.99942	-1.99979	3.99942	down	2.35445	4.35424	Not Detected	Detected	LOC102549070	PREDICTED: Rattus norvegicus uncharacterized LOC102549070 (LOC102549070), transcript variant X2, ncRNA [XR_343493]	FALSE	102549070	XR_343493	uncharacterized LOC102549070	chr1:238883012-238882859		XR_343493		GAAGTGAACAGCCAGATGTTTGCTCCTTGGAACATTACACCACAAGAAGAGATCATCCTG
A_43_P13874	-3.32993	-1.73549	3.32993	down	2.76837	4.50387	Not Detected	Detected		AMGNNUC:URRG1-00068-H9-A urrg1 (14046) Rattus norvegicus cDNA clone urrg1-00068-h9 5', mRNA sequence [CB615438]	FALSE		CB615438		chr2:198955283-198955342			Rn.9438	TGTGCAGTTATTAAATCCATAAATAAAGACTTAATCTCCGAAGCTCTGCCTTGTGAGTCT
A_44_P1121800	3.08601	1.62574	3.08601	up	4.35819	2.73244	Detected	Not Detected			FALSE				chr3:038244006-038243947				CAGGCACCTCCATTCTTTTCTACAACTCATAAATAGTGGGAACCCCAAAGAGAAGACAAA
A_64_P110624	-4.80937	-2.26585	4.80937	down	1.75493	4.02078	Not Detected	Detected	LOC689968	similar to kidney injury molecule 1 [Source:RGD Symbol;Acc:1586332] [ENSRNOT00000066536]	FALSE	689968	XM_001072736	similar to kidney injury molecule 1	chr10:31681768-31681827	GO:0016021	XM_001072736		GCTATTGGTCTCTCCATTTTCGTGCTGCTTCTAGTTCTTGTGAGCTCATTAGTTGTGGCA
A_44_P1143848	3.81089	1.93013	3.81089	up	4.48885	2.55872	Detected	Not Detected			FALSE				chr2:256056057-256056116				TTTTACATCTTATGGCTAAGGCTAAGCAGAGAAAGCCAAGAGGGCTGATTACCCACTCAC
A_44_P1147454	4.32699	2.11337	4.32699	up	4.79319	2.67983	Detected	Not Detected			FALSE				chr9:075480179-075480238				CGTTCAACAAAGGTGAGTCTTTAAGCCACACCCCTGATTTCAGCATCTGTCTGACTTACT
A_44_P1148607	-4.35256	-2.12187	4.35256	down	2.23444	4.3563	Not Detected	Detected			FALSE				chr13:057868001-057867942				AACTGTTAGGACAAGGAGCAGTTACCATTAAAAAGCCAACAGACCCCTCTGAAGGGGTTT
A_64_P113179	-2.16337	-1.11328	2.16337	down	3.14789	4.26117	Not Detected	Detected	Stk32a	Rattus norvegicus serine/threonine kinase 32A (Stk32a), mRNA [NM_001191894]	FALSE	364858	NM_001191894	serine/threonine kinase 32A	chr18:36611189-36611248	GO:0035556|GO:0005622|GO:0018105|GO:0004674|GO:0005524	NM_001191894	Rn.214945	GCCTTGGAGCAAACCAAAAACAACACAGAAGAGGAGGATGGCCAGAATAACAACCTATAA
A_44_P582675	2.34495	1.22956	2.34495	up	4.06515	2.83559	Detected	Not Detected		EST352116 Rat gene index, normalized rat, norvegicus, Bento Soares Rattus norvegicus cDNA clone RGIHC82 5' end, mRNA sequence [AW920812]	FALSE		AW920812		chr16:59426226-59426167			Rn.199431	GTTCAGAACCGTTTGGTGTCTCTAGATACAAGTGATGAAAGCCAGGACATATCTGGGGTA
A_44_P105554	-3.07726	-1.62165	3.07726	down	3.28098	4.90262	Not Detected	Detected	Actrt2	Rattus norvegicus actin-related protein T2 (Actrt2), mRNA [NM_001013937]	FALSE	298671	NM_001013937	actin-related protein T2	chr5:171474604-171474545		NM_001013937	Rn.119400	TCTACCTATCAGATCAGGCAGTGCTGGCACTCTATTCCTCTGCCTGTGTTACGGGCCTGG
A_64_P057995	-2.12824	-1.08966	2.12824	down	8.10778	9.19744	Detected	Detected	Slc25a21	Rattus norvegicus solute carrier family 25 member 21 (Slc25a21), mRNA [NM_133614]	FALSE	171151	NM_133614	solute carrier family 25 member 21	chr6:77124565-77124506	GO:0005739|GO:0005310|GO:0006810|GO:0005743|GO:0006835|GO:0016021|GO:0006839	NM_133614	Rn.205044	GGGCAAGCTCACCAAAACATTTTGAAAATAAACAGTGAAGATGGCATGGTAATTATTATG
A_64_P014237	2.31688	1.21218	2.31688	up	4.9545	3.74232	Detected	Not Detected	Olr728	Rattus norvegicus olfactory receptor 728 (Olr728), mRNA [NM_001000363]	FALSE	295917	NM_001000363	olfactory receptor 728	chr3:74436623-74436682	GO:0050911|GO:0004984|GO:0007186|GO:0016021	NM_001000363	Rn.109351	GAGCAATACAAACTTTATTTATGGCCCAGTTACCCTTCTGTGGTCCCAATATCATCAACC
A_44_P1360432	-3.57802	-1.83916	3.57802	down	2.41539	4.25455	Not Detected	Detected		PREDICTED: Rattus norvegicus similar to vitamin A-deficient testicular protein 11-like (LOC689458), transcript variant X1, mRNA [XM_001070885]	FALSE		XM_001070885		chr17:20577724-20577783		XM_001070885	Rn.132597	TATGCCCAAAAAATATGACCTTTCACGTAGGTACAGGGGAATTCAACACCAGCAGGAGCT
A_44_P1118086	-5.91228	-2.56372	5.91228	down	1.68218	4.24589	Not Detected	Detected		Q39CM8_BURS3 (Q39CM8) Ammonium transporter, partial (4%) [TC624381]	FALSE				chr1:122453642-122453583				TTCTGTTCTCAGAGAAGGCTTAGGAAGCCAAAAGTAAACACTCCTCGGGGCATGATAAAC
A_44_P1102274	-4.4759	-2.16218	4.4759	down	3.38295	5.54513	Not Detected	Detected			FALSE								TTAAGTCAGAATATTAAAGGCTTCATCTACGTCAACAGAGCAGTGTCCCTCGGCTTCCCA
A_64_P127468	-2.25354	-1.1722	2.25354	down	3.56008	4.73227	Not Detected	Detected	Cmklr1	Rattus norvegicus chemerin chemokine-like receptor 1 (Cmklr1), mRNA [NM_022218]	FALSE	60669	NM_022218	chemerin chemokine-like receptor 1	chr12:44060984-44061043	GO:0050848|GO:0007186|GO:0006935|GO:0005886|GO:0032695|GO:0004930|GO:0045600|GO:0010759|GO:0032088|GO:0016021|GO:0001637	NM_022218	Rn.44465	TCAGCGGTGGGGGAAGCTAATGGGTTTGGGGTTTTAGCCACAAATACAGGTTTTTCAGTG
A_44_P1148106	-2.2135	-1.14633	2.2135	down	3.77257	4.9189	Not Detected	Detected	LOC103693531	PREDICTED: Rattus norvegicus uncharacterized LOC103693531 (LOC103693531), ncRNA [XR_595030]	FALSE	103693531	XR_595030	uncharacterized LOC103693531	chrUn:21038788-21038729		XR_595030		TCTTGAGGCTGCGGTGGGTCTCAAGTGTTTTAGTGTTTATTTGACATGAAGGTTACAGCC
A_44_P1141655	-2.74508	-1.45685	2.74508	down	3.16854	4.62539	Not Detected	Detected	LOC363337	Rattus norvegicus similar to RIKEN cDNA 1700081O22 (LOC363337), mRNA [NM_001014221]	FALSE	363337	NM_001014221	similar to RIKEN cDNA 1700081O22	chrUn:37089027-37089086		NM_001014221	Rn.198445	GTTGTTTCATATTTATATGTTCTTGTTACTATTTTTACTTTCAAATATTTTTAAATATTT
A_44_P1103212	-2.47403	-1.30686	2.47403	down	7.73698	9.04384	Detected	Detected	Etnppl	ethanolamine-phosphate phospho-lyase [Source:RGD Symbol;Acc:1590098] [ENSRNOT00000074209]	FALSE	687071	XM_003749396	ethanolamine-phosphate phospho-lyase	chr2:228055515-228055574	GO:0005739|GO:0030170|GO:0008453|GO:0042802	XM_003749396		GTGACACAGAAGTCAACTTTTAGAGTCAAGTTTGTAGTGTGTCAAGTGTGAAATGAATAT
A_44_P525607	5.41399	2.43669	5.41399	up	5.11104	2.67435	Detected	Not Detected	Grap2	Rattus norvegicus GRB2-related adaptor protein 2 (Grap2), mRNA [NM_001034944]	FALSE	366962	NM_001034944	GRB2-related adaptor protein 2	chr7:118928747-118928806	GO:0005737|GO:0005634|GO:0005768	NM_001034944	Rn.206804	GAGGTTCCAAGTGGGACCGCAGGAGAAGAAATCCGACCCTTGATGAACCGGAAGCTGTCA
A_44_P1137405	-4.65313	-2.2182	4.65313	down	1.73761	3.95581	Not Detected	Detected	LOC102546842	PREDICTED: Rattus norvegicus uncharacterized LOC102546842 (LOC102546842), transcript variant X5, ncRNA [XR_596569]	FALSE	102546842	XR_596569	uncharacterized LOC102546842	chr16:87090150-87090209		XR_596569		TAAATCACTGAGGCAGAGGAATTTTTGACAGCTTTCCCTAAGTGCTCGCTTCAAGGGTGA
A_64_P159078	-2.41731	-1.2734	2.41731	down	4.20323	5.47663	Detected	Detected	RGD1306739	Rattus norvegicus similar to RIKEN cDNA 1700040L02 (RGD1306739), mRNA [NM_001134576]	FALSE	361834	NM_001134576	similar to RIKEN cDNA 1700040L02	chr20:20981724-20981783		NM_001134576	Rn.137452	GCCAAAAGCAAGAAGAGCATTGCTTTGTATGATTTTGGAAGTTCTATACGAAAGTACTAT
A_44_P1127430	-5.56422	-2.47618	5.56422	down	2.81131	5.28749	Not Detected	Detected			FALSE				chr6:135132430-135132489				TTGACTTGCATCAAACCAGTTCCTGTCTCATTTTTGGGGGGAATCGCTAACATTTCCCTG
A_44_P1150942	-3.42276	-1.77516	3.42276	down	3.88169	5.65685	Not Detected	Detected	LOC102553345	PREDICTED: Rattus norvegicus uncharacterized LOC102553345 (LOC102553345), transcript variant X1, ncRNA [XR_597427]	FALSE	102553345	XR_597427	uncharacterized LOC102553345	chr20:40803704-40803645		XR_597427		ATTTTCTTAATTAGTGATTTGGGAGGGGGCAAGCCTGTTGTGGATTTGGCCTTCCTTACG
A_44_P1362260	3.15834	1.65917	3.15834	up	4.19055	2.53139	Detected	Not Detected			FALSE								TAACTCCCTGCTCAGCGTTTACAGAAACTTACTGGCTGGGATGAAGGAGGTATTTGGATA
A_44_P1160368	-5.19296	-2.37656	5.19296	down	2.73322	5.10978	Not Detected	Detected	C3ar1	complement C3a receptor 1 [Source:RGD Symbol;Acc:620537] [ENSRNOT00000012216]	FALSE	84007		complement C3a receptor 1	chr4:159326463-159326404	GO:0005886|GO:2000573|GO:0007200|GO:0050900|GO:0007204|GO:0001850|GO:0006954|GO:0006935|GO:0004876|GO:0002462|GO:0030335|GO:0004930|GO:0005623|GO:0010575|GO:0048661|GO:0045766|GO:0072126|GO:0007186|GO:0005887|GO:0060326|GO:0008217|GO:0010759|GO:0090023|GO:0016021|GO:0002430			TAGCAGTGATTTTTTAGTGGGGAGGCAGGGGAGAAAGACACAGAAATAAAAGGTCTCTGG
A_44_P1097023	3.0518	1.60966	3.0518	up	4.66568	3.05602	Detected	Not Detected	LOC685667	PREDICTED: Rattus norvegicus similar to PRAME family member DJ1198H6.2 (LOC685667), transcript variant X2, mRNA [XM_017604869]	FALSE	685667	XM_017604869	similar to PRAME family member DJ1198H6.2	chr14:15607869-15607810		XM_017604869		ATACCTGCCAAAGATGTGGTGAGTGCTGTGTCTATCACAATGGGTCCAGACTTTGTTGTT
A_44_P1091521	-4.36991	-2.1276	4.36991	down	2.22909	4.35669	Not Detected	Detected	NEWGENE_1565505	PREDICTED: Rattus norvegicus GLIS family zinc finger 3 (NEWGENE_1565505), transcript variant X3, mRNA [XM_008760352]	FALSE	103690398	XM_008760352	GLIS family zinc finger 3	chr1:232151545-232151486		XM_008760352		ATTTGATTCTTAAATGCTTTCACCACACTTTCACACCTCGAAGAAGCCCTCGGGGGCTTA
A_44_P213556	2.05875	1.04177	2.05875	up	3.92465	2.88288	Detected	Not Detected		EST216057 Normalized rat lung, Bento Soares Rattus sp. cDNA clone RLUCC80 3' end, mRNA sequence [AI170134]	FALSE		AI170134		chr14:19386269-19386210			Rn.167117	ATTGTTTATTGTTTCAAGTGGATGGAATATATAATTCCCACTGAGTAGTTTAGTGTGGCC
A_44_P1135942	2.52848	1.33827	2.52848	up	6.81627	5.478	Detected	Detected	LOC103693635	PREDICTED: Rattus norvegicus uncharacterized LOC103693635 (LOC103693635), transcript variant X3, ncRNA [XR_595304]	FALSE	103693635	XR_595304	uncharacterized LOC103693635	chr15:39294559-39294618		XR_595304		ACAGTCAGGATAGCAGACATACTTTCGGGAGAAATAATCAGAGCCAAGACATTTACCTCA
A_64_P049926	-3.05852	-1.61283	3.05852	down	6.06082	7.67365	Detected	Detected	Sned1	PREDICTED: Rattus norvegicus sushi, nidogen and EGF-like domains 1 (Sned1), transcript variant X1, mRNA [XM_008767373]	FALSE	316638	XM_008767373	sushi, nidogen and EGF-like domains 1	chr9:92569730-92569789	GO:0007160|GO:0005509|GO:0005576|GO:0070062	XM_008767373	Rn.23447	TGAAAGACCCCTGAACTTTCATAGAAGAAAAGCGATCAAGACCCCTGCTCTGAAACCTGA
A_44_P1148472	-2.79492	-1.48281	2.79492	down	3.56299	5.0458	Not Detected	Detected	LOC102556216	PREDICTED: Rattus norvegicus uncharacterized LOC102556216 (LOC102556216), ncRNA [XR_358755]	FALSE	102556216	XR_358755	uncharacterized LOC102556216	chr12:42930724-42930783		XR_358755		ATATTGTAGTGCATGTGCACATGCGGGCACACACTCACATACTCGTCACAAAGCATCATA
A_64_P094322	-3.27426	-1.71117	3.27426	down	2.62769	4.33885	Not Detected	Detected	Kcnq3	Rattus norvegicus potassium voltage-gated channel subfamily Q member 3 (Kcnq3), mRNA [NM_031597]	FALSE	29682	NM_031597	potassium voltage-gated channel subfamily Q member 3	chr7:103327759-103327700	GO:0043005|GO:0005516|GO:0005244|GO:0005886|GO:0009986|GO:0019901|GO:0005267|GO:0030425|GO:0044325|GO:0043194|GO:0060081|GO:0034220|GO:0033268|GO:0005887|GO:0005249|GO:0008076|GO:0014003|GO:0043025|GO:0045121|GO:0034765|GO:0016021|GO:0071242|GO:0071805|GO:0031625	NM_031597	Rn.205060	TCATCTACTGGAGATGGTATTTCAGATTCCATATGGACCCCTTCCAACAAGCCCACTTAG
A_44_P570604	2.15648	1.10868	2.15648	up	8.3003	7.19162	Detected	Detected		UI-R-BO0-aib-a-09-0-UI.r1 UI-R-BO0 Rattus norvegicus cDNA clone UI-R-BO0-aib-a-09-0-UI 5', mRNA sequence [BF567489]	FALSE		BF567489		chr16:79426959-79426900			Rn.125399	TCTCTGCTGAAGTCAAGATAGAGTCAGGACATGATGGTTTGGAACGTTTCAGTGGCAGAT
A_44_P1110558	-2.1897	-1.13073	2.1897	down	9.67095	10.8017	Detected	Detected	Mxra7	PREDICTED: Rattus norvegicus matrix remodeling associated 7 (Mxra7), transcript variant X3, mRNA [XM_006247843]	FALSE	690599	XM_006247843	matrix remodeling associated 7	chr10:106907861-106907802	GO:0016021	XM_006247843		TGAACAGCAATAGTGAATTCCCTGCCTAAGCTGGGATTTCCTCCACATAGAATAGCGACT
A_44_P1115981	-9.59185	-3.26181	9.59185	down	1.54826	4.81007	Not Detected	Detected			FALSE								TAAGACTCCTTATACTCAACGTAGCTTCGCAGAGCACAAGAGGCGAGGAACCCCCGCCAG
A_44_P1122152	5.56204	2.47561	5.56204	up	4.90378	2.42817	Detected	Not Detected	LOC103695175	PREDICTED: Rattus norvegicus uncharacterized LOC103695175 (LOC103695175), ncRNA [XR_600276]	FALSE	103695175	XR_600276	uncharacterized LOC103695175	chr3:78730361-78730302		XR_600276		AGGCAGACTGGAAGAGAACAGTTGGAGAAGAGGAAGACTTAACCTCATATTAAACATACA
A_64_P094107	-2.4381	-1.28576	2.4381	down	3.55758	4.84334	Not Detected	Detected	Calhm3	Rattus norvegicus calcium homeostasis modulator 3 (Calhm3), mRNA [NM_001191956]	FALSE	499368	NM_001191956	calcium homeostasis modulator 3	chr1:252475936-252475877	GO:0034220|GO:0005261|GO:0005887	NM_001191956	Rn.228197	AATCATCGTGCCCCTATAGCTGCTCCAGGCACCAAGCTGGGCCACCAGCTTGATGTATAG
A_44_P1360542	2.17829	1.1232	2.17829	up	4.65297	3.52978	Detected	Not Detected	Kif6	PREDICTED: Rattus norvegicus kinesin family member 6 (Kif6), transcript variant X1, mRNA [XM_006226706]	FALSE	171291	XM_006226706	kinesin family member 6	chr9_random:84685-79454	GO:0008017|GO:0005871|GO:0005874|GO:0007286|GO:0003777|GO:0001673|GO:0016887|GO:0005524|GO:0007018	XM_006226706		ACAACTTCTTTCCAAGAAAAGTTCTCAAGGCTTGGAAGTTGAGAATGGGGCTGGCAAGCT
A_44_P1093965	-2.14895	-1.10363	2.14895	down	3.51634	4.61997	Not Detected	Detected	LOC103692534	PREDICTED: Rattus norvegicus uncharacterized LOC103692534 (LOC103692534), transcript variant X1, mRNA [XM_008776181]	FALSE	103692534	XM_008776181	uncharacterized LOC103692534	chr6:2584966-2573141		XM_008776181		CCAAGGAAAGCTAGGAGGAAAGTTGTGCTATTGTTCAAGTCCAGAGGAAAATGAGGGAAG
A_44_P1111611	-3.4108	-1.77011	3.4108	down	2.76661	4.53672	Not Detected	Detected	Wdr66	PREDICTED: Rattus norvegicus WD repeat domain 66 (Wdr66), transcript variant X1, mRNA [XM_008769275]	FALSE	304498	XM_008769275	WD repeat domain 66	chr12:34412142-34412083		XM_008769275		GCCACTTTAAGGAAACATTTCTTTGGGGGAAGGGATTAAACTTTCTTTTCTTTCTTTCTT
A_44_P1115483	3.09438	1.62965	3.09438	up	4.66703	3.03738	Detected	Not Detected	Wdr59	WD repeat domain 59 [Source:RGD Symbol;Acc:1592213] [ENSRNOT00000047179]	FALSE	690751	XM_008772573	WD repeat domain 59	chr19:41378898-41378839	GO:0032008|GO:0005765|GO:0034198	XM_008772573		AAGCATTCACTTTGTGTTGGGCATGGTGGGACAAACCTTTAATCTAGCTCTTGGGATGCA
A_44_P1127693	-3.46185	-1.79154	3.46185	down	4.28159	6.07314	Detected	Detected	LOC103692818	PREDICTED: Rattus norvegicus uncharacterized LOC103692818 (LOC103692818), ncRNA [XR_593366]	FALSE	103692818	XR_593366	uncharacterized LOC103692818	chr7:24497388-24497447		XR_593366		CACACAGCTGGTGAATGAAGCCCCTAATTCCTGGATCATAGAAAATAAAGGTAGGAAAAA
A_44_P939814	-7.34761	-2.87727	7.34761	down	1.67956	4.55683	Not Detected	Detected		UI-R-C3-sh-b-09-0-UI.s1 UI-R-C3 Rattus norvegicus cDNA clone UI-R-C3-sh-b-09-0-UI 3', mRNA sequence [AI511420]	FALSE		AI511420		chr19:50843140-50843199			Rn.153947	CGGCTGTATTTGTTTTAGCTGTTTGAATTTTCATTGTATTTTGGCATTTGGTATGTTGCC
A_64_P026374	-3.17951	-1.6688	3.17951	down	2.61933	4.28814	Not Detected	Detected	Flt3	Rattus norvegicus fms-related tyrosine kinase 3 (Flt3), mRNA [NM_001100822]	FALSE	140635	NM_001100822	fms-related tyrosine kinase 3	chr12:8268192-8268251	GO:0032715|GO:0019221|GO:0009791|GO:0043621|GO:0048536|GO:0032403|GO:0030154|GO:0048535|GO:0046777|GO:0030098|GO:0036145|GO:0002328|GO:0031625|GO:0032729|GO:0002320|GO:0004896|GO:0009986|GO:0032727|GO:0010243|GO:0032720|GO:0018108|GO:0071385|GO:0043234|GO:0002572|GO:0071345|GO:0046651|GO:0002318|GO:0009897|GO:0043548|GO:0045578|GO:0008285|GO:0005886|GO:0005783|GO:2001184|GO:0031100|GO:0005634|GO:…	NM_001100822	Rn.6774	GCAGGCTCAGAGCCGCCATCACCACAGGTTCAGGAGAAGACTCACAGAGAAAGAAGTTAG
A_64_P015558	-3.63752	-1.86296	3.63752	down	5.26937	7.13233	Detected	Detected		Rattus norvegicus similar to endo B cytokeratin (LOC315493), mRNA [XM_235966]	FALSE		XM_235966		chr8:023625334-023625393				AAGGAATATGAAGCCCTGTTGAACACCAAGGTCAAACTTGAGGTGGAGATTGCCACCTAT
A_44_P1139687	2.19888	1.13677	2.19888	up	4.19412	3.05735	Detected	Not Detected	LOC102549202	PREDICTED: Rattus norvegicus uncharacterized LOC102549202 (LOC102549202), transcript variant X1, ncRNA [XR_001842324]	FALSE	102549202	XR_001842324	uncharacterized LOC102549202			XR_001842324		ATAAAATAGACACCGTGACAAAGTTCTTACGTGGAAGGTTCTGGCCAACTCCTCCTTGCT
A_44_P1113514	-2.11638	-1.0816	2.11638	down	3.44589	4.52748	Not Detected	Detected	LOC103693809	PREDICTED: Rattus norvegicus multiple epidermal growth factor-like domains protein 11 (LOC103693809), mRNA [XM_017604946]	FALSE	103693809	XM_017604946	multiple epidermal growth factor-like domains protein 11	chr15:53024446-53022290		XM_017604946		TTAGGAATCTGCCAGTGCTCAGGATATGTCTCTGCAGAAGAACTCTGTGACATTAGCTGT
A_44_P1163776	2.80724	1.48915	2.80724	up	5.18399	3.69483	Detected	Not Detected	LOC102553152	PREDICTED: Rattus norvegicus uncharacterized LOC102553152 (LOC102553152), transcript variant X1, ncRNA [XR_001839924]	FALSE	102553152	XR_001839924	uncharacterized LOC102553152	chr9:104987981-104988040		XR_001839924		AGTTAACCTACCTCTACAAACATCTTTATATAGCATTACCCACCACTGACCTAGCAGTGT
A_44_P1093980	3.48629	1.80169	3.48629	up	4.94044	3.13875	Detected	Not Detected	RGD1304963	similar to hypothetical protein MGC38716 [Source:RGD Symbol;Acc:1304963] [ENSRNOT00000011832]	FALSE	313891	XM_006225702	similar to hypothetical protein MGC38716	chr6:23861541-23861600	GO:0035845|GO:0005929|GO:0001917|GO:0001750	XM_006225702		AGAGAGTCCTGAACTGCAGAAAGAAGTCAACTGGCTACCAGCATTCACTTTTTCCTGCTT
A_44_P199813	3.81209	1.93058	3.81209	up	4.1784	2.24782	Detected	Not Detected		UI-R-A1-ew-c-10-0-UI.s1 UI-R-A1 Rattus norvegicus cDNA clone UI-R-A1-ew-c-10-0-UI 3', mRNA sequence [AA955436]	FALSE		AA955436		chr20:43194295-43194236			Rn.32891	CAGGCTGGTCCTGACCGAGAGGACAGATGTGATGTGACTGAGTTCCAAGCCCAGGCATAA
A_44_P1139102	3.88243	1.95696	3.88243	up	4.2173	2.26035	Detected	Not Detected	LOC102549036	PREDICTED: Rattus norvegicus uncharacterized LOC102549036 (LOC102549036), ncRNA [XR_597080]	FALSE	102549036	XR_597080	uncharacterized LOC102549036	chr18:78800759-78800818		XR_597080		AACTCCATTATGGAAGGAGCCTGAGTAATAAAAACTGCTTGTCATGCAAATTGCACCCAA
A_44_P1103062	-2.07643	-1.0541	2.07643	down	3.57593	4.63004	Not Detected	Detected	Gnat2	PREDICTED: Rattus norvegicus G protein subunit alpha transducin 2 (Gnat2), transcript variant X1, mRNA [XM_006233171]	FALSE	365901	XM_006233171	G protein subunit alpha transducin 2	chr2:203662201-203662260	GO:0001664|GO:0046549|GO:0005834|GO:0003924|GO:0031683|GO:0009642|GO:0005525|GO:0007204|GO:0001917|GO:0003674|GO:0007186|GO:0050908|GO:0007188|GO:0004871|GO:0007602|GO:0007601|GO:0001580|GO:0001750	XM_006233171		CATCAACCTGCCAGAATTACCACAAGAACTGCTCTAAATATGGCTACTAACAATTTAAAA
A_44_P1152322	2.08695	1.06139	2.08695	up	3.92957	2.86818	Detected	Not Detected		mitogen-activated protein kinase kinase kinase 19 [Source:RGD Symbol;Acc:1566400] [ENSRNOT00000005244]	FALSE		XM_002727999		chr13:40487816-40487875		XM_002727999	Rn.146612	AAACAATGTCATGCTCATGCCAACTGGGATAATAAAGCTGATCGACTTTGGCTGCGCCAA
A_44_P746080	2.78664	1.47853	2.78664	up	9.74111	8.26258	Detected	Detected	Angptl8	Rattus norvegicus angiopoietin-like 8 (Angptl8), mRNA [NM_001271710]	FALSE	100361444	NM_001271710	angiopoietin-like 8	chr8:20948667-20949630	GO:0044342|GO:0010954|GO:0005179|GO:0070328|GO:0045444|GO:0006006|GO:0048469|GO:0005576|GO:0044255|GO:0050746|GO:0019216	NM_001271710	Rn.212163	AGAATTTAAAGGATCGAGCCGATAAGCAGAACCACCTCTTGTGGGCTCTCACTGGCCACG
A_44_P1140295	3.65564	1.87012	3.65564	up	4.21946	2.34934	Detected	Not Detected			FALSE								ACTGGAACTCCAGAGAGGGCAAGAACCCATTCCATGACTGCAGGAGTCCCTGAACCACCT
A_44_P281481	-2.06073	-1.04316	2.06073	down	7.55414	8.5973	Detected	Detected	Rarres2	Rattus norvegicus retinoic acid receptor responder 2 (Rarres2), mRNA [NM_001013427]	FALSE	297073	NM_001013427	retinoic acid receptor responder 2	chr4:76662442-76662104	GO:0050830|GO:0005102|GO:0005576|GO:0048566|GO:0050994|GO:0001523|GO:0001701|GO:0005615|GO:0031012|GO:2001275|GO:0050829|GO:0006954|GO:0050921|GO:0050873|GO:0045087|GO:0001934|GO:0010759|GO:0045600|GO:0070062|GO:0019732	NM_001013427	Rn.28532	GGCCTCTCTAAAGCAACGAACCTGATATTTTTCAAGGACCATAGGACTAAAGCAAAGCCA
A_44_P1361569	-3.14353	-1.65239	3.14353	down	6.49369	8.14607	Detected	Detected			FALSE				chr17:052727567-052727508				TCCATGCAAACTGTGCAGAGGACAACTACCCGTAAAGTCATGGATAGGAAAGTGGTATGA
A_44_P905751	-2.394	-1.25942	2.394	down	4.13462	5.39405	Detected	Detected	Ackr1	PREDICTED: Rattus norvegicus atypical chemokine receptor 1 (Ackr1), transcript variant X2, mRNA [XM_002724893]	FALSE	689105	XM_002724893	atypical chemokine receptor 1	chr13:89537263-89537204	GO:0008150|GO:0003674|GO:0006954|GO:0032642|GO:0005575|GO:0019957	XM_002724893	Rn.146584	GATGCACCTGAAATTAGACCTGGGTACTGATCCTTCTACACGTCAATCTGAGAGGGTTAA
A_44_P1137805	-4.03374	-2.01212	4.03374	down	2.91935	4.93147	Not Detected	Detected	LOC102550318	PREDICTED: Rattus norvegicus uncharacterized LOC102550318 (LOC102550318), ncRNA [XR_341497]	FALSE	102550318	XR_341497	uncharacterized LOC102550318	chr17:25986567-25986626		XR_341497		CATCTGCTTATATCTCTGAAGAGGTTTTAGAAAGATGGTTGTCTAATTAACCCTCCCCCC
A_64_P104548	2.63334	1.39689	2.63334	up	4.52556	3.12867	Detected	Not Detected	Itpkb	Rattus norvegicus inositol-trisphosphate 3-kinase B (Itpkb), mRNA [NM_019312]	FALSE	54260	NM_019312	inositol-trisphosphate 3-kinase B	chr13:96138043-96138102	GO:0046638|GO:0005516|GO:0008440|GO:0046579|GO:0005634|GO:0005524|GO:0045059|GO:0005829|GO:0016020|GO:0030217|GO:0045638|GO:0000165|GO:0032957|GO:0045061|GO:0071277|GO:0033030|GO:0001932|GO:0035726|GO:0002262|GO:0007166	NM_019312	Rn.22498	ATTCTCTCTAAATAGAACTACCTTCTAGAAGAGAATTGCACAGAGCTAGGCCCCCGCATC
A_44_P106691	-7.10828	-2.8295	7.10828	down	1.72361	4.55311	Not Detected	Detected		UI-R-CA0-bhs-e-04-0-UI.s1 UI-R-CA0 Rattus norvegicus cDNA clone UI-R-CA0-bhs-e-04-0-UI 3', mRNA sequence [BF403173]	FALSE		BF403173		chr2:198242583-198242524			Rn.153846	GGCCAGTGTAAATTCCTTGAATAACAGATGTTCTGAGCAATAATTCAACATCAGAACCTA
A_44_P477657	-4.93797	-2.30392	4.93797	down	1.73369	4.03761	Not Detected	Detected	Olr1615	Rattus norvegicus olfactory receptor 1615 (Olr1615), mRNA [NM_001001003]	FALSE	405371	NM_001001003	olfactory receptor 1615	chr15:26138445-26138504	GO:0050911|GO:0004984|GO:0007186|GO:0005886|GO:0004930|GO:0016021	NM_001001003	Rn.142452	CCCTGCTTTTATTTGTTCCATTTTTCTTTATCATGGGGTCTTATGCTCTAGTAATGAGAG
A_44_P374771	5.90324	2.56151	5.90324	up	4.17494	1.61343	Detected	Not Detected	Olr848	Rattus norvegicus olfactory receptor 848 (Olr848), mRNA [NM_001000402]	FALSE	298044	NM_001000402	olfactory receptor 848	chr5:70213060-70213119	GO:0050911|GO:0007608|GO:0004984|GO:0007186|GO:0005886|GO:0004930|GO:0016021	NM_001000402	Rn.143205	GGGTATAATGTTATTAATGATTTTACTTGTGAGGTCTTAGCTGTCCTCAAGCTAGCATGC
A_44_P1094219	3.88961	1.95963	3.88961	up	5.47723	3.5176	Detected	Not Detected	Dicer1	dicer 1 ribonuclease III [Source:RGD Symbol;Acc:1309381] [ENSRNOT00000014405]	FALSE	299284	XM_017603278	dicer 1 ribonuclease III	chr6:128819806-128819747	GO:0010468|GO:0016246|GO:0045069|GO:0007284|GO:0004530|GO:0048536|GO:0009791|GO:0035087|GO:0016442|GO:0031069|GO:0048608|GO:0004525|GO:0035280|GO:0048255|GO:0001942|GO:0014835|GO:0010660|GO:0005793|GO:0045589|GO:0019904|GO:0000122|GO:0004521|GO:0021889|GO:0045595|GO:0003725|GO:0030423|GO:0030424|GO:0021987|GO:0030422|GO:0008283|GO:0030324|GO:0003723|GO:0005634|GO:0021675|GO:0030326|GO:0000212|GO:…	XM_017603278		CTTTTTCCCTTTTATAGTAAGCTGTGCTAGAACAAAATGCAATGAAAGAAACACTGGATG
A_44_P1095424	3.6704	1.87594	3.6704	up	5.02654	3.1506	Detected	Not Detected			FALSE				chr9:059337734-059337793				AACCAGGAGCATGTGGAACGAATAGACTCTGCAATGAAAAAGAAGAAGGTGCTGCTGTGT
A_44_P154793	-2.5191	-1.33291	2.5191	down	2.82336	4.15627	Not Detected	Detected	Iqcg	Rattus norvegicus IQ motif containing G (Iqcg), mRNA [NM_001014230]	FALSE	363796	NM_001014230	IQ motif containing G	chr11:69587675-69588646	GO:0005516|GO:0005737|GO:0031514|GO:0002177|GO:0007288|GO:0007286|GO:0030544|GO:0036126|GO:0070062	NM_001014230	Rn.34337	AAGATGATCCGGGAGTATGAGCAGGTCATTATTGAGGACAGGTTAGAAAAGGAGAAGACC
A_44_P1101111	-3.25333	-1.70192	3.25333	down	4.14291	5.84483	Detected	Detected	Ntrk3	PREDICTED: Rattus norvegicus neurotrophic receptor tyrosine kinase 3 (Ntrk3), transcript variant X2, mRNA [XM_008759513]	FALSE	29613	XM_008759513	neurotrophic receptor tyrosine kinase 3	chr1:134026150-134026091	GO:0005515|GO:0070306|GO:0071300|GO:0019056|GO:2000251|GO:0048678|GO:0007507|GO:0005004|GO:0046777|GO:0060548|GO:0007178|GO:0051965|GO:0051412|GO:0030335|GO:0018108|GO:0043235|GO:0005030|GO:0005887|GO:0048691|GO:0007623|GO:0008284|GO:0005886|GO:0007264|GO:0045471|GO:0007265|GO:0007202|GO:0050927|GO:0007190|GO:0000187|GO:0002039|GO:0000186|GO:0005737|GO:0033138|GO:0032148|GO:0090102|GO:0048011|GO:…	XM_008759513		GCATTGTGTTTCCACAGAGACTTATAGGAGTGTTCAGTGTATAGTTTCTTAATAAACACT
A_44_P1124476	-2.70389	-1.43504	2.70389	down	2.83766	4.27269	Not Detected	Detected	LOC108350767	PREDICTED: Rattus norvegicus uncharacterized LOC108350767 (LOC108350767), ncRNA [XR_001837716]	FALSE	108350767	XR_001837716	uncharacterized LOC108350767	chr4:164864220-164862676		XR_001837716		AAGTTGTTTGACCAAGCACAAGGTAGATAATAGTCATTTGCTCCCAGCACGACTGACTCC
A_43_P10505	2.88863	1.53039	2.88863	up	4.32633	2.79595	Detected	Not Detected	Jph3	Rattus norvegicus junctophilin 3 (Jph3), mRNA [NM_001107437]	FALSE	307916	NM_001107437	junctophilin 3	chr19:52037547-52037606	GO:0051209|GO:0005886|GO:0005783|GO:0030314|GO:0040011|GO:0048168|GO:0060314|GO:0005789|GO:0050885|GO:0015278|GO:0007613|GO:0007612|GO:0016021|GO:0035640	NM_001107437	Rn.19188	ACCTTTCGAGCAGATTTCTTTACTACAGTGCACTGGATTGCTATATTTTTAACCAGAAAT
A_44_P604227	2.47751	1.30889	2.47751	up	8.15764	6.84875	Detected	Detected		AGENCOURT_50155839 NCI_CGAP_Pr49 Rattus norvegicus cDNA clone IMAGE:7933831 5', mRNA sequence [DN935199]	FALSE		DN935199		chr18:57623247-57623188			Rn.170213	ATTAACCCTTATTCATCTCTCGCCAGAGATGTGTCCATGTCTTAGAGTTGGCTTTTCCTT
A_44_P1119164	-2.03446	-1.02465	2.03446	down	3.3867	4.41134	Not Detected	Detected	LOC103691349	PREDICTED: Rattus norvegicus uncharacterized LOC103691349 (LOC103691349), ncRNA [XR_590665]	FALSE	103691349	XR_590665	uncharacterized LOC103691349	chr1:240744114-240744173		XR_590665		GGTCATTGCTAGAGACAGACAGACAGACAGATTGACTTGATTTCTATGTTTTGATATTTT
A_44_P1152967	10.0997	3.33625	10.0997	up	5.29782	1.96157	Detected	Not Detected			FALSE		XM_008757985		chr9:19227887-19227828		XM_008757985		TAATCAGCCAATTACCGCCAAGATTACTGAAATACAGAAAAGCCGGGGCCAGAACACTCA
A_44_P576215	-2.32289	-1.21592	2.32289	down	9.0241	10.24	Detected	Detected	C1qtnf1	C1q and tumor necrosis factor related protein 1 [Source:RGD Symbol;Acc:1359204] [ENSRNOT00000087404]	FALSE	303701	XM_006247802	C1q and TNF related 1	chr10:108452902-108452961	GO:0010544|GO:0051897|GO:0005581|GO:0005518|GO:0090331|GO:0005576|GO:0005634|GO:2000860|GO:0005615|GO:0007204|GO:0010906|GO:0005829|GO:0070208|GO:0010628|GO:0005887|GO:0051260|GO:0043410	XM_006247802	Rn.53880	TCGGGGCTGACTCTCTGATTGCAGAGAATCTGTGTTCATTTCCCATCTCACCCCAGGTTG
A_44_P1144393	2.65269	1.40746	2.65269	up	4.49829	3.09083	Detected	Not Detected	LOC102552888	PREDICTED: Rattus norvegicus uncharacterized LOC102552888 (LOC102552888), transcript variant X2, ncRNA [XR_001843226]	FALSE	102552888	XR_001843226	uncharacterized LOC102552888	chr3:169448864-169448805		XR_001843226		ATGACTGATGCATGGGTATTGGGTACCATGGCCATTTCCAAGGATGCTCTCTTCAAAAAA
A_43_P14040	-2.8601	-1.51607	2.8601	down	3.18929	4.70535	Not Detected	Detected	Sgk2	Rattus norvegicus serum/glucocorticoid regulated kinase 2 (Sgk2), mRNA [NM_134463]	FALSE	171497	NM_134463	SGK2, serine/threonine kinase 2	chr3:153889948-153890007	GO:0005246|GO:0065009|GO:0032411|GO:0015459|GO:0042981|GO:0005634|GO:0005575|GO:0001558|GO:0005524|GO:0035556|GO:0005622|GO:0005737|GO:0018105|GO:0004674|GO:0042127|GO:0005654|GO:0006468|GO:0017081|GO:0017080	NM_134463	Rn.3685	TGGCGGAGGCGACCGGCACTCTGGGAGAGGACCTCTTGGTAGCTGGATTTTTATTTCTGT
A_43_P18751	-2.33406	-1.22284	2.33406	down	4.83959	6.06243	Detected	Detected	Parp8	poly (ADP-ribose) polymerase family, member 8 [Source:RGD Symbol;Acc:1587384] [ENSRNOT00000060595]	FALSE	294762	XM_017594696	poly (ADP-ribose) polymerase family, member 8	chr2:48711171-48711112	GO:0005622	XM_017594696	Rn.232825	GTACCGTCAAAGCTGACGATATGTGTGCCAAGTCGCACAGGACTTTTGGGCGCTCGCTGT
A_44_P1124737	-2.50286	-1.32358	2.50286	down	3.77779	5.10137	Not Detected	Detected	LOC102550137	PREDICTED: Rattus norvegicus uncharacterized LOC102550137 (LOC102550137), transcript variant X1, ncRNA [XR_001837813]	FALSE	102550137	XR_001837813	uncharacterized LOC102550137	chr4:183615639-183615580		XR_001837813		TTCTGCATCCTCTGAGCTGCGCATGAGGGTTGAAAGTTTAATAAATGTTTGCTTCTCTCA
A_44_P1106892	-2.77103	-1.47042	2.77103	down	3.75694	5.22736	Not Detected	Detected	RGD1311756	similar to hypothetical protein FLJ20950 [Source:RGD Symbol;Acc:1311756] [ENSRNOT00000005903]	FALSE	362769	XM_006240442	similar to hypothetical protein FLJ20950	chr6:125130318-125130377	GO:0005739|GO:0047820|GO:0006536|GO:0005759	XM_006240442		GGAGAAATGTCTGTGTTTATGTCTGCGATGGCTACCACTGTCAGAGGTCAGTAAGAAGAA
A_44_P431661	-2.16719	-1.11583	2.16719	down	3.62015	4.73598	Not Detected	Detected	Vill	Rattus norvegicus villin-like (Vill), mRNA [NM_001191617]	FALSE	301057	NM_001191617	villin-like	chr8:124022694-124022753	GO:0051015|GO:0007010	NM_001191617	Rn.52066	ACTCCGATTTCCAAGACATCTTCGGGAAATCCAAGGAGGAGTTCTACAGCATGGCCAAGT
A_44_P1141298	-5.88614	-2.55732	5.88614	down	1.55077	4.10809	Not Detected	Detected	LOC102556823	PREDICTED: Rattus norvegicus uncharacterized LOC102556823 (LOC102556823), transcript variant X3, ncRNA [XR_349368]	FALSE	102556823	XR_349368	uncharacterized LOC102556823	chr1:112634225-112634166		XR_349368		ATCGTACTGCAATCCAGGTAGAGACACTTGTCGTTCTGACATCATCTTGGAGATCTTGTG
A_44_P1132029	-3.43994	-1.78238	3.43994	down	2.75436	4.53675	Not Detected	Detected	LOC102551165	PREDICTED: Rattus norvegicus uncharacterized LOC102551165 (LOC102551165), ncRNA [XR_338834]	FALSE	102551165	XR_338834	uncharacterized LOC102551165	chr10:85313769-85313828		XR_338834		TACTCATTATCCCCCCTTTACCTGCTGTTATTACTGATAACAAGAAATGGGTTGTTTTTT
A_44_P530356	-8.25392	-3.04508	8.25392	down	1.94032	4.9854	Not Detected	Detected	Col25a1	PREDICTED: Rattus norvegicus collagen, type XXV, alpha 1 (Col25a1), transcript variant X2, mRNA [XM_017596908]	FALSE	687064	XM_017596908	collagen type XXV alpha 1 chain	chr2:227994900-227994959	GO:0001540|GO:0005887|GO:0060385|GO:0005576|GO:0008201|GO:0005615	XM_017596908		TTCCCGAGCTATTAGTGCACAGTTTCATTTTGGGAGTTCATGAATTTGTTGTAAATGTAG
A_44_P278418	-2.12462	-1.0872	2.12462	down	5.65931	6.74651	Detected	Detected	Cyp11b2	Rattus norvegicus cytochrome P450, family 11, subfamily b, polypeptide 2 (Cyp11b2), mRNA [NM_012538]	FALSE	24294	NM_012538	cytochrome P450, family 11, subfamily b, polypeptide 2	chr7:113044203-113044144	GO:0031670|GO:0032868|GO:0009651|GO:0031966|GO:0005506|GO:0007584|GO:0042493|GO:0006704|GO:0043434|GO:0051365|GO:0047783|GO:0004507|GO:0045777|GO:0034650|GO:0030425|GO:0005739|GO:0004497|GO:0071375|GO:0006700|GO:0032342|GO:0016705|GO:0071260|GO:0055114|GO:0020037	NM_012538	Rn.144549	ACATTTTCACACACAGATGGGTTTTTGGGGGGCAAAAGATACATAGATGATAGATATGAT
A_44_P1137360	10.5957	3.40541	10.5957	up	5.08652	1.68111	Detected	Not Detected	LOC103694007	PREDICTED: Rattus norvegicus uncharacterized LOC103694007 (LOC103694007), ncRNA [XR_596558]	FALSE	103694007	XR_596558	uncharacterized LOC103694007	chr16:83766864-83766805		XR_596558		AGAAATTCCTTGAGATGAAATGAGCAGCATCACATAGTAGGACTACGTCCTCTGACCCCT
A_44_P1364061	-5.51619	-2.46367	5.51619	down	1.6828	4.14647	Not Detected	Detected		myb-related transcription factor, partner of profilin-like [Source:RGD Symbol;Acc:7674410] [ENSRNOT00000057007]	FALSE		XM_006224534		chr3:77387357-77387298		XM_006224534		GAGCTGGTGACTGTGCACCAAGACATGGCTGACAGCATGCATGTTATCAGCCAGGCTATG
A_44_P1119672	2.58497	1.37015	2.58497	up	4.02736	2.65721	Detected	Not Detected	LOC103691422	PREDICTED: Rattus norvegicus uncharacterized LOC103691422 (LOC103691422), transcript variant X3, ncRNA [XR_590822]	FALSE	103691422	XR_590822	uncharacterized LOC103691422	chr2:23498527-23498468		XR_590822		AACACTTATTTATTTATTGTTGCTGGGAGTGCAAACTTGTACAGCCACTATGGAAATCAG
A_44_P1158631	2.2771	1.1872	2.2771	up	5.54881	4.36161	Detected	Detected		BI296539 UI-R-CV2-cgs-d-06-0-UI.s1 UI-R-CV2 Rattus norvegicus cDNA clone UI-R-CV2-cgs-d-06-0-UI 3', mRNA sequence [BI296539]	FALSE		BI296539		chr4:115843447-115843388			Rn.98650	TGTTCTTGGCATACGGTTGGCAGAGGCAGACATTGATGCCCTGCTCGATGAAGTGCCGCA
A_44_P1163608	-2.69442	-1.42997	2.69442	down	5.67344	7.10341	Detected	Detected	LOC102550100	PREDICTED: Rattus norvegicus uncharacterized LOC102550100 (LOC102550100), ncRNA [XR_351187]	FALSE	102550100	XR_351187	uncharacterized LOC102550100	chr1:263563390-263563331		XR_351187		GTTTCTAAACTAATCTGTTTCTTTTTTGTTGTTGTTGTTTGTGTGTTTGTTTGTGGGGGG
A_44_P1360211	-3.02106	-1.59506	3.02106	down	2.75335	4.3484	Not Detected	Detected			FALSE		L20986		chrUn:042228098-042228039			Rn.179367	ATGGTGATAAGCAAGAAGGCAGATTCACAGCTCACCTCAATAAAGCCAGCCTGCATGTTT
A_44_P1110801	-2.36711	-1.24313	2.36711	down	3.11881	4.36194	Not Detected	Detected	Nsun3	NOP2/Sun RNA methyltransferase family member 3 [Source:RGD Symbol;Acc:2322119] [ENSRNOT00000082034]	FALSE	100360437	XM_008768614	NOP2/Sun RNA methyltransferase family member 3	chr11:38131455-38131396	GO:0016428|GO:0005739|GO:0031167|GO:0002127|GO:0070129|GO:0005759|GO:0003723|GO:0008168|GO:0005762	XM_008768614		TTGAGAAATGTAATTAAAGTGTCTGAATTGGATGGCAGAGAAGTGGGGGATGCCCAGCCT
A_44_P1148825	3.13507	1.6485	3.13507	up	6.17136	4.52286	Detected	Detected	LOC103693724	PREDICTED: Rattus norvegicus uncharacterized LOC103693724 (LOC103693724), ncRNA [XR_595719]	FALSE	103693724	XR_595719	uncharacterized LOC103693724	chr14:8922447-8922388		XR_595719		ACAGCTAAGGGGTTTAAGGGTCAGCTAAGTTAACATATGCCACAGAGAGAGAGAGAGAGA
A_42_P669779	-3.12153	-1.64225	3.12153	down	3.53831	5.18057	Not Detected	Detected	Cldn1	Rattus norvegicus claudin 1 (Cldn1), mRNA [NM_031699]	FALSE	65129	NM_031699	claudin 1	chr11:76488733-76488792	GO:0030054|GO:0005886|GO:0045471|GO:0071560|GO:0061436|GO:0046718|GO:0051291|GO:0042802|GO:0016323|GO:0016324|GO:0005737|GO:0016338|GO:0070830|GO:0001618|GO:0071356|GO:0032496|GO:0051260|GO:0070673|GO:0071284|GO:0007568|GO:0009636|GO:0042538|GO:0016328|GO:0045216|GO:0071346|GO:0008065|GO:0005887|GO:0005198|GO:0005923|GO:0071548	NM_031699	Rn.24293	GATATTTGGGGGCTGAGGTGGGAATTTGTATAAGTACTACTCTTTTTCAATAAATTGTTG
A_43_P17713	-3.61704	-1.85481	3.61704	down	5.67612	7.53093	Detected	Detected	Cops7b	Rattus norvegicus COP9 signalosome subunit 7B (Cops7b), mRNA [NM_001108807]	FALSE	363273	NM_001108807	COP9 signalosome subunit 7B	chr9:85369277-85372030	GO:0000338|GO:0008180|GO:0005654	NM_001108807	Rn.33834	GCAGAACAAGCTGAAGCATCTTACCATCGTGAGTTTGGCATCAAGAATGAAGTGTATCCC
A_44_P475650	-2.4762	-1.30813	2.4762	down	3.98339	5.29153	Not Detected	Detected	Bnc1	Rattus norvegicus basonuclin 1 (Bnc1), mRNA [NM_001108916]	FALSE	365299	NM_001108916	basonuclin 1	chr1:138191303-138191244	GO:0050679|GO:0051276|GO:0005737|GO:0006357|GO:0006356|GO:0042060|GO:0005654|GO:0005634|GO:0003676	NM_001108916	Rn.26595	TTTGCCAATAACCTGTCATCTCTGCCAAAAGATATACAGTAACAAAGGGACCTTCAGAGC
A_64_P038107	3.01937	1.59425	3.01937	up	8.13532	6.54107	Detected	Detected	Apobec1	Rattus norvegicus apolipoprotein B mRNA editing enzyme catalytic subunit 1 (Apobec1), mRNA [NM_012907]	FALSE	25383	NM_012907	apolipoprotein B mRNA editing enzyme catalytic subunit 1	chr4:159033355-159033296	GO:0005515|GO:0009972|GO:0045471|GO:0003723|GO:0046087|GO:0005634|GO:0003729|GO:0090209|GO:0010043|GO:0051607|GO:0005737|GO:0042953|GO:0042127|GO:0090366|GO:0080111|GO:0004126|GO:0017091|GO:0048255|GO:0010332|GO:0006397|GO:0032869|GO:0016556|GO:0042493|GO:0016554|GO:0019904|GO:0006970|GO:0043085|GO:0090310|GO:0051592|GO:0043021|GO:0042157|GO:0006641|GO:0008270|GO:0008047|GO:0004131|GO:0070383|GO:…	NM_012907	Rn.10002	AAACAACCTCAACTCACGTTTTTCACGATTGCTCTTCAAAGCTGCCATTACCAAAGGCTA
A_64_P013263	-3.83879	-1.94065	3.83879	down	2.11269	4.05334	Not Detected	Detected	Olr332	Rattus norvegicus olfactory receptor 332 (Olr332), mRNA [NM_001000250]	FALSE	293769	NM_001000250	olfactory receptor 332	chr1:215238434-215238375	GO:0050911|GO:0004984|GO:0007186|GO:0005886|GO:0004930|GO:0005549|GO:0016021	NM_001000250	Rn.141699	GCTGTGAGGAAAGCTGTGGAAAGGGACTACATGCTTTCTCATGGGCATTCATTTTTCTGA
A_44_P1130119	-3.22308	-1.68844	3.22308	down	4.66963	6.35807	Detected	Detected	LOC102548352	PREDICTED: Rattus norvegicus uncharacterized LOC102548352 (LOC102548352), ncRNA [XR_594205]	FALSE	102548352	XR_594205	uncharacterized LOC102548352	chr8:124054630-124054689		XR_594205		TAGCACGGGGTCCTTGAGGGGGTTTTCTTTTCTTTTCTCTTTTGGTTTTACAAGACAGGG
A_44_P1108485	-2.47946	-1.31002	2.47946	down	10.7206	12.0306	Detected	Detected	Slco2a1	solute carrier organic anion transporter family, member 2a1 [Source:RGD Symbol;Acc:3051] [ENSRNOT00000091275]	FALSE	24546		solute carrier organic anion transporter family, member 2a1	chr8:108099590-108099649	GO:0005215|GO:0015132|GO:0015732|GO:0005886|GO:0015347|GO:0005887|GO:0043252|GO:0016021|GO:0006811			CTGAAAGACTGGCTGTCCCCACAAGCCTTTATTCTGTTATATTGCTATTAATATATGATA
A_44_P1140979	2.06705	1.04758	2.06705	up	4.28625	3.23867	Detected	Not Detected	LOC103690083	PREDICTED: Rattus norvegicus uncharacterized LOC103690083 (LOC103690083), transcript variant X33, ncRNA [XR_001842804]	FALSE	103690083	XR_001842804	uncharacterized LOC103690083	chrX:137272313-137272254		XR_001842804	Rn.220961	ATGGGAAACACAGGACCTGTCAGAATATTAATGCAGACCCTGTTGACTGAGAGACTTGGA
A_42_P811256	-2.25984	-1.17622	2.25984	down	8.82237	9.99859	Detected	Detected	Vnn1	Rattus norvegicus vanin 1 (Vnn1), mRNA [NM_001025623]	FALSE	29142	NM_001025623	vanin 1	chr1:22087821-22087762	GO:0033089|GO:0002526|GO:0015939|GO:0002544|GO:0005575|GO:0005615|GO:0003674|GO:0008150|GO:0017159|GO:0016337|GO:0006954|GO:0045087|GO:0070062	NM_001025623	Rn.16319	ATTAATAAAACTTTGAGCATTGGTCTATCTTAGAACTGAGATGTTGGGCCAAATGAAGGT
A_44_P1163270	2.92186	1.54689	2.92186	up	4.48861	2.94172	Detected	Not Detected	LOC102554156	PREDICTED: Rattus norvegicus uncharacterized LOC102554156 (LOC102554156), ncRNA [XR_344863]	FALSE	102554156	XR_344863	uncharacterized LOC102554156	chr3:18663006-18662947		XR_344863		CTAGTCACTTAAAAAATCTGTTGGGACTTTTGTGTGCATAATAGTGAATAAAGACCACCT
A_44_P1106392	-2.02265	-1.01624	2.02265	down	5.61101	6.62726	Detected	Detected	Fndc10	PREDICTED: Rattus norvegicus fibronectin type III domain containing 10 (Fndc10), transcript variant X1, mRNA [XM_001058198]	FALSE	680656	XM_001058198	fibronectin type III domain containing 10	chr5:172548165-172548224	GO:0016021	XM_001058198		TAGGAGGCTGGGGATTCACCCTTTCCTTTTGCTTGTACTGCCTTGATTATGATTTTCCCA
A_44_P1112626	5.03783	2.3328	5.03783	up	4.67377	2.34097	Detected	Not Detected			FALSE								TATTATGAGGACAAAGAAAAGCCTGCTGGGCTTAGACTCTCGTGCTGCATTGAGACATCA
A_44_P1059422	2.01372	1.00986	2.01372	up	14.6832	13.6733	Detected	Detected	Actr2	Rattus norvegicus ARP2 actin related protein 2 homolog (Actr2), mRNA [NM_001009268]	FALSE	289820	NM_001009268	ARP2 actin related protein 2 homolog	chr14:100859566-100856952	GO:0008092|GO:0005515|GO:0034314|GO:0030036|GO:0005885|GO:0045471|GO:0035984|GO:0005829|GO:0016344|GO:0005737|GO:0051015|GO:0071437|GO:0016482|GO:0005938|GO:0061003|GO:0070062|GO:0008356|GO:0008306|GO:0033206|GO:0035902|GO:0051321|GO:0014069|GO:0030478|GO:0005524|GO:0030027|GO:0051653|GO:0007163|GO:0016020|GO:0060271|GO:0005200|GO:0005925	NM_001009268	Rn.102249	TGCTAGTTGAGTCATACACTCTTCCAGATGGACGTATTATTAAGGTTGGAGGAGAAAGAT
A_64_P141717	-2.23388	-1.15955	2.23388	down	11.7055	12.8651	Detected	Detected	Tomm34	Rattus norvegicus translocase of outer mitochondrial membrane 34 (Tomm34), mRNA [NM_001044244]	FALSE	311621	NM_001044244	translocase of outer mitochondrial membrane 34	chr3:154995795-154995736	GO:0005739|GO:0016020|GO:0031072|GO:0006626|GO:0005741|GO:0005654|GO:0005634|GO:0005829	NM_001044244	Rn.16749	GCAGCCCCTCAGGCTTCTTTGTTTTGTTTTGTTAATATGTTGAAGTTAATTGAACTGATT
A_44_P1363908	2.00863	1.00621	2.00863	up	4.95919	3.95297	Detected	Not Detected		olfactory receptor 8D1-like [Source:RGD Symbol;Acc:6499892] [ENSRNOT00000077101]	FALSE		XM_008760715		chr8:41177385-41177444		XM_008760715		TTAAGCCTCCTTCAAGTAACTCCCTGCAGCAAGAGAAGGTGTCTTCTGTGTTCTATACCA
A_44_P1090410	-2.25529	-1.17331	2.25529	down	5.40123	6.57454	Detected	Detected	LOC100910802	Rattus norvegicus uncharacterized LOC100910802 (LOC100910802), long non-coding RNA [NR_102359]	FALSE	100910802	NR_102359	uncharacterized LOC100910802	chr12:20787683-20787742		NR_102359	Rn.225747	TCCAGATGGTTTTCACACAGGGTGGTAGGGGATTTCATATTGCTTCATCTTCTACCCTAG
A_42_P458494	-3.03433	-1.60138	3.03433	down	3.7389	5.34028	Not Detected	Detected	Acsf2	Rattus norvegicus acyl-CoA synthetase family member 2 (Acsf2), mRNA [NM_001034951]	FALSE	619561	NM_001034951	acyl-CoA synthetase family member 2	chr10:83195477-83195418	GO:0005739|GO:0016874|GO:0006631|GO:0005524	NM_001034951	Rn.146366	GAAATTCAAACTCCGAGAGCAGATGGAACAACATCTAAAACTGTGAAGCAAAGGAGGGCC
A_42_P468909	-2.20607	-1.14148	2.20607	down	6.90016	8.04164	Detected	Detected	Wnk4	Rattus norvegicus WNK lysine deficient protein kinase 4 (Wnk4), mRNA [NM_175579]	FALSE	287715	NM_175579	WNK lysine deficient protein kinase 4	chr10:90305270-90305329	GO:0005515|GO:0006821|GO:0065009|GO:0090188|GO:0050801|GO:0005575|GO:0070294|GO:0005524|GO:0019869|GO:0005829|GO:0035556|GO:0005737|GO:0004672|GO:0008104|GO:0016020|GO:0004674|GO:0050794|GO:0010766|GO:0072156|GO:0006468|GO:0005923|GO:0006811	NM_175579	Rn.228251	ACTTGTCGGAAGTGGAAGCACTACAGACGCTACAGAAGAAGGAAATCGAAGACTTGTACA
A_64_P073392	13.7115	3.77731	13.7115	up	5.49883	1.72152	Detected	Not Detected	Olr932	Rattus norvegicus olfactory receptor 932 (Olr932), mRNA [NM_001001386]	FALSE	366802	NM_001001386	olfactory receptor 932	chr7:4386277-4386218	GO:0050911|GO:0004984|GO:0007186|GO:0016021	NM_001001386	Rn.143385	AGGAACCAACAGGTGAAACAAGCATTTAAGGATCTCGTGAGAAGAAAGCTTGCCTCAAAA
A_64_P139422	8.22406	3.03985	8.22406	up	4.75764	1.71779	Detected	Not Detected	Cyp24a1	Rattus norvegicus cytochrome P450, family 24, subfamily a, polypeptide 1 (Cyp24a1), mRNA [NM_201635]	FALSE	25279	NM_201635	cytochrome P450, family 24, subfamily a, polypeptide 1	chr3:161542240-161542181	GO:0005506|GO:0005886|GO:0030342|GO:0042359|GO:0042369|GO:0005634|GO:0033280|GO:0001649|GO:0005739|GO:0005654|GO:0008403|GO:0020037|GO:0055114	NM_201635	Rn.100353	TAATCCAAAAATACGACATTGTGGCCACAGACAATGAACCTGTGGAGATGCTGCACCTTG
A_44_P1125281	-2.09995	-1.07035	2.09995	down	3.73626	4.80661	Not Detected	Detected	LOC102556461	PREDICTED: Rattus norvegicus uncharacterized LOC102556461 (LOC102556461), transcript variant X2, ncRNA [XR_601036]	FALSE	102556461	XR_601036	uncharacterized LOC102556461	chr5:75951788-75951847		XR_601036		TGTGCAGCACTCTTGGAAATGCTTTATCCTCTGATTTTAGAACTAACTTCCTTCCTTCCT
A_64_P040860	2.60061	1.37885	2.60061	up	10.6908	9.31193	Detected	Detected		uncharacterized LOC102550314 [Source:RGD Symbol;Acc:7600849] [ENSRNOT00000074473]	FALSE		XR_001841275		chrUn:59954281-59954340		XR_001841275	Rn.159598	GTCTCCAGTGACAAGGACACATTCCTAATAATGATGTATCTGTAGATGACTAAAAAAGTA
A_64_P021325	2.58211	1.36855	2.58211	up	4.52286	3.15431	Detected	Not Detected	Adgre4	Rattus norvegicus adhesion G protein-coupled receptor E4 (Adgre4), mRNA [NM_001007558]	FALSE	450235	NM_001007558	adhesion G protein-coupled receptor E4	chrUn:13627263-13627322	GO:0009986|GO:0007186|GO:0004930|GO:0005509|GO:0016021|GO:0007166	NM_001007558	Rn.162355	TGCTTACTGGAACAGAGTTGTTAGTGACTGAATCTACTCCTTCTCCAAGCCTCTTATAGT
A_44_P166161	-2.26656	-1.1805	2.26656	down	6.89514	8.07564	Detected	Detected	Adh7	Rattus norvegicus alcohol dehydrogenase 7 (class IV), mu or sigma polypeptide (Adh7), mRNA [NM_134329]	FALSE	171178	NM_134329	alcohol dehydrogenase 7 (class IV), mu or sigma polypeptide	chr2:235764840-235764899	GO:0005886|GO:0045471|GO:0019841|GO:0042803|GO:0005829|GO:0005622|GO:0004022|GO:0009617|GO:0005737|GO:0051287|GO:0004024|GO:0042573|GO:0042572|GO:0004745|GO:0048019|GO:0010430|GO:0006067|GO:0006069|GO:0006068|GO:0005576|GO:0001523|GO:0004031|GO:0035276|GO:1900116|GO:0008270|GO:0055114	NM_134329	Rn.42935	GCACTTTTACAGTAGCGATTACAGATGAACCATAGATATAACCACATTGGGATATTTATG
A_44_P1089771	-2.60903	-1.38352	2.60903	down	3.3501	4.73362	Not Detected	Detected	Jakmip3	Rattus norvegicus janus kinase and microtubule interacting protein 3 (Jakmip3), mRNA [NM_001163277]	FALSE	365380	NM_001163277	janus kinase and microtubule interacting protein 3	chr1:198863882-198863941	GO:0008017|GO:0019900	NM_001163277	Rn.198526	CAACAGTATTCCCAGGCTTCAACTAGGTTTGTATCGTGGTCAATTATAAATTTTACACAT
A_44_P1150841	-2.0728	-1.05158	2.0728	down	5.12385	6.17543	Detected	Detected	LOC102556115	PREDICTED: Rattus norvegicus uncharacterized LOC102556115 (LOC102556115), transcript variant X1, ncRNA [XR_001842579]	FALSE	102556115	XR_001842579	uncharacterized LOC102556115	chr20:11781737-11781678		XR_001842579		TGTTTGTCAATGTTTTTGGGTCCCAGATAGGGGGTTTCAGGCTTCTTGTAAAGTCTGTCC
A_64_P126630	10.9629	3.45456	10.9629	up	5.18129	1.72674	Detected	Not Detected	Gsc	Rattus norvegicus goosecoid homeobox (Gsc), mRNA [NM_001191873]	FALSE	317715	NM_001191873	goosecoid homeobox	chr6:128526704-128526645	GO:0001103|GO:0005667|GO:0023019|GO:0030178|GO:0048704|GO:0005634|GO:0000122|GO:0005575|GO:0000978|GO:0009653|GO:0043583|GO:0014036|GO:0048644|GO:0001078|GO:0003674|GO:0008150|GO:0016604|GO:0001085|GO:0042474|GO:0021904|GO:0030900	NM_001191873	Rn.228175	ATTTATAGTTAAGTTAACGGTGACAGTACAATAAAGTGATGGCGATGCAGACCAGCCATG
A_44_P397423	-2.19218	-1.13236	2.19218	down	4.20485	5.33721	Detected	Detected	Tmcc3	Rattus norvegicus transmembrane and coiled-coil domain family 3 (Tmcc3), mRNA [NM_001108084]	FALSE	314751	NM_001108084	transmembrane and coiled-coil domain family 3	chr7:31763869-31763928	GO:0016021	NM_001108084	Rn.19106	AGATTGGCCTATTTGTATCAAAAATACAGAGCTTTAAAAACGTGTCATAATGGGAACTGG
A_64_P126330	-3.66087	-1.87219	3.66087	down	2.25867	4.13086	Not Detected	Detected	Spire2	Rattus norvegicus spire-type actin nucleation factor 2 (Spire2), mRNA [NM_001127538]	FALSE	307925	NM_001127538	spire-type actin nucleation factor 2	chr19:53696351-53696410	GO:0051295|GO:0030036|GO:0070649|GO:0040038|GO:0046907|GO:0003779|GO:0016192|GO:0032154|GO:0005938|GO:0030659|GO:0045010|GO:0036089	NM_001127538	Rn.46963	ACACACTTGGTTTCGAGAGTCTCCAGAGGGTGCCAACTACCAAAGCCTCGCCAGCACTGA
A_44_P1091451	2.53759	1.34346	2.53759	up	4.50387	3.16041	Detected	Not Detected			FALSE				chr1:202447480-202447421				TAAACACATCACATGGACCAATACAAGCATGTCTCAGTCATTCATCCTGTCCCTGGCTGT
A_44_P1095574	-2.02397	-1.01719	2.02397	down	3.08291	4.1001	Not Detected	Detected	Zfp174	zinc finger protein 174 [Source:RGD Symbol;Acc:7498198] [ENSRNOT00000010059]	FALSE	102551846	XM_006245839	zinc finger protein 174	chr10:11937323-11937264	GO:0003700|GO:0044212|GO:0005886|GO:0000981|GO:0005730|GO:0005634|GO:0000122|GO:0015629|GO:0046872|GO:0006351|GO:0042803|GO:0005829|GO:0043565|GO:0005737|GO:0005654|GO:0045892	XM_006245839		TTCTTAAAGTAGAAAGTAGAGCCCAGTCAGTAGTTACCCTGGAGAAGGCGTCCTCTTTCT
A_42_P495579	-2.78979	-1.48015	2.78979	down	6.44564	7.92579	Detected	Detected	Ano1	Rattus norvegicus anoctamin 1 (Ano1), mRNA [NM_001107564]	FALSE	309135	NM_001107564	anoctamin 1	chr1:205018704-205018645	GO:0006821|GO:0046982|GO:0005886|GO:0035774|GO:0017128|GO:0005247|GO:0007200|GO:0015111|GO:0005254|GO:0042803|GO:0034605|GO:0016324|GO:0042391|GO:0046983|GO:0060438|GO:0005229|GO:0050966|GO:0005227|GO:0016021|GO:0050965|GO:0015705|GO:0006812|GO:0009897|GO:0070062	NM_001107564	Rn.162509	TGCAGTGACGTGGTTTCCGATGATGTTTTGTATATAGCTACCGTATCCAAAATTAGATAA
A_64_P077152	-2.10389	-1.07306	2.10389	down	3.17926	4.25232	Not Detected	Detected	Tas2r116	Rattus norvegicus taste receptor, type 2, member 116 (Tas2r116), mRNA [NM_001166679]	FALSE	100310877	NM_001166679	taste receptor, type 2, member 116	chr4:170211435-170211376	GO:0033038|GO:0007186|GO:0004930|GO:0016021|GO:0001580	NM_001166679	Rn.222416	AATGCTTTTGCTTTTGATTACACAGGCTGCAAAAATTGCGTTTCCCTCACTGCACCCCTG
A_44_P1367534	2.00896	1.00645	2.00896	up	4.90284	3.89639	Detected	Not Detected			FALSE				chr1:212689083-212689142				AGAAAACTGCTTTTCACCGCACATAAATTTGACCAACTCTTCTTCGTTTGGCTCACTCCA
A_44_P1088591	-2.04174	-1.0298	2.04174	down	4.09769	5.12749	Not Detected	Detected	Spink5	Rattus norvegicus serine peptidase inhibitor, Kazal type 5 (Spink5), mRNA [NM_001170606]	FALSE	361319	NM_001170606	serine peptidase inhibitor, Kazal type 5	chr18:37632451-37632510	GO:0048471|GO:0097209|GO:0004867|GO:0005783|GO:0005576|GO:0005575|GO:0030414|GO:0030155|GO:0045861|GO:0043231|GO:0005829|GO:0009913|GO:0003674|GO:0008150|GO:0005737|GO:0002787|GO:0005789|GO:1900004|GO:0005938|GO:0070062	NM_001170606	Rn.106870	GTGAGACTGACCTATCTGGATCTAGGAAGTTATTTTTGTATTTTTTCTCTGCTCTTTTGT
A_44_P1151327	-5.95959	-2.57521	5.95959	down	1.69871	4.27393	Not Detected	Detected	LOC103694561	PREDICTED: Rattus norvegicus uncharacterized LOC103694561 (LOC103694561), ncRNA [XR_597834]	FALSE	103694561	XR_597834	uncharacterized LOC103694561			XR_597834		CAGGCAAATTGTAGTTCATTTGGACATCATAGAATGACTACTGGCTCGAATAAAGAAAAA
A_43_P16011	2.17646	1.12198	2.17646	up	4.27854	3.15656	Detected	Not Detected	Dnah7	dynein, axonemal, heavy chain 7 [Source:RGD Symbol;Acc:621798] [ENSRNOT00000092162]	FALSE	252893	XM_017596807	dynein, axonemal, heavy chain 7	chr9:52400045-52399986	GO:0036159|GO:0005509|GO:0005874|GO:0003341|GO:0003777|GO:0005524|GO:0005829|GO:0045505|GO:0005929|GO:0045503|GO:0005737|GO:0008569|GO:0030286|GO:0036156|GO:0051959|GO:0007018	XM_017596807	Rn.232718	ATGGTGCCTGACTATGCCATGATTGCTGAGATTGTGCTTTATTCCTGTGGCTTTGTCACT
A_64_P048531	-2.16292	-1.11298	2.16292	down	6.59213	7.70511	Detected	Detected	S1pr3	Rattus norvegicus sphingosine-1-phosphate receptor 3 (S1pr3), mRNA [NM_001271143]	FALSE	306792	NM_001271143	sphingosine-1-phosphate receptor 3	chr17:19660026-19659967	GO:0006954|GO:0005178|GO:0007219|GO:0005886|GO:0003376|GO:0016021|GO:0032651|GO:0001816|GO:0038036|GO:0007193	NM_001271143	Rn.23918	ACCTCTTCCTGCGTCACTGACAAAACGAGGTCGCTTCAGAATGGGGTCCTCTGCAAGTGA
A_44_P1157140	2.12313	1.08619	2.12313	up	5.18324	4.09705	Detected	Detected	Far2	fatty acyl CoA reductase 2 [Source:RGD Symbol;Acc:1565966] [ENSRNOT00000002528]	FALSE	500368	XM_008775871	fatty acyl CoA reductase 2	chr4:185790472-185791486	GO:0006629|GO:0080019|GO:0035336|GO:0005779|GO:0055114|GO:0010025|GO:0005777	XM_008775871		TAAAAAGGCTCCGGAATATTCACTACCTCTTCAACACTGCCCTGTTTCTTATCATCTGGC
A_42_P687819	-2.32671	-1.21829	2.32671	down	8.53626	9.75455	Detected	Detected	Atoh8	Rattus norvegicus atonal bHLH transcription factor 8 (Atoh8), mRNA [NM_001109241]	FALSE	500200	NM_001109241	atonal bHLH transcription factor 8	chr4:105500424-105500365	GO:0001704|GO:0003700|GO:0035148|GO:0070888|GO:0005634|GO:0060395|GO:0030154|GO:0010595|GO:0005737|GO:0001937|GO:0046983|GO:0005654|GO:0051450|GO:0045893|GO:0033613|GO:0045603|GO:0045892|GO:0008134	NM_001109241	Rn.18505	ATGACAAGCAGGCTGGCCGTGGAAGATGGGGCCTGAGATCCTTGACTCTTCCCATTAGCT
A_64_P144203	-2.06347	-1.04507	2.06347	down	9.29289	10.338	Detected	Detected	Ganab	Rattus norvegicus glucosidase II alpha subunit (Ganab), mRNA [NM_001106334]	FALSE	293721	NM_001106334	glucosidase II alpha subunit	chr1:211592946-211593005	GO:0031012|GO:0017177|GO:0016020|GO:0005975|GO:0003723|GO:0030246|GO:0004553|GO:0070062	NM_001106334	Rn.99241	CTGACATTGCGTAAACCTGGCGTCAATGTGGCATCTGACTGGAGTATTCATCTTCGATAA
A_44_P1137741	5.97034	2.57781	5.97034	up	4.3919	1.81408	Detected	Not Detected	LOC102550150	PREDICTED: Rattus norvegicus uncharacterized LOC102550150 (LOC102550150), ncRNA [XR_341454]	FALSE	102550150	XR_341454	uncharacterized LOC102550150	chr17:21128962-21128903		XR_341454		CCTGATTTGGGTGGTGGTTATACTACAAACTCCTTTTGTGAAAAACTATTAAACTGTGTA
A_64_P087648	5.36034	2.42232	5.36034	up	4.35588	1.93356	Detected	Not Detected	Slc46a2	Rattus norvegicus solute carrier family 46, member 2 (Slc46a2), mRNA [NM_001106652]	FALSE	298034	NM_001106652	solute carrier family 46, member 2	chr5:78049282-78049223	GO:0005215|GO:0009986|GO:0070233|GO:0045580|GO:0048538|GO:0016021|GO:0043029|GO:0055085	NM_001106652	Rn.198724	AAGATCTATCAGCTTACGCTGAACAAGTTCGCCGGCACCTGCTTTCTTCTGTCTTCTTTT
A_44_P993671	-3.3276	-1.73448	3.3276	down	9.55802	11.2925	Detected	Detected	Epyc	Rattus norvegicus epiphycan (Epyc), mRNA [NM_001108088]	FALSE	314772	NM_001108088	epiphycan	chr7:35197832-35197891	GO:0005578|GO:0016021|GO:0007409|GO:0005615	NM_001108088	Rn.159219	AACCTCAGCAAAACTCCTCAGGCATACATGTGTCTACCTCGTTTGCCCATTGGTAGTTTT
A_44_P539349	2.22669	1.1549	2.22669	up	5.01297	3.85806	Detected	Not Detected	Tm4sf5	Rattus norvegicus transmembrane 4 L six family member 5 (Tm4sf5), mRNA [NM_001107015]	FALSE	303256	NM_001107015	transmembrane 4 L six family member 5	chr10:57355527-57355586	GO:0016021	NM_001107015	Rn.153640	TTCTGGTGGTCGCCTCAAGTCTGGAAACAGTGTTGTGCGGAATACAGCTGGTGAATGCGA
A_44_P1360970	4.71411	2.23699	4.71411	up	3.97261	1.73562	Detected	Not Detected		exocyst complex component 2 [Source:RGD Symbol;Acc:619961] [ENSRNOT00000074800]	FALSE				chr17:40010143-40010202				TGCTCCCTCATGTTTATGGGGTGTGACATTTGGTCTGTATTTATAAAAGTAGAGGTTTAA
A_42_P589657	2.00196	1.00141	2.00196	up	7.54812	6.5467	Detected	Detected	Camta1	Rattus norvegicus calmodulin binding transcription activator 1 (Camta1), transcript variant 1, mRNA [NM_001195559]	FALSE	362665	NM_001195559	calmodulin binding transcription activator 1	chr5:168203078-168203019	GO:0043565|GO:0001077|GO:0006366|GO:0045944|GO:0050885|GO:0005730|GO:0005634|GO:0005829	NM_001195559	Rn.46007	ATCAGCTGTACTGTGTGAATGAAATAAAGACATTAAGACGAACCCCTTTCTGGCTGCACG
A_64_P053790	2.29977	1.20149	2.29977	up	4.08213	2.88064	Detected	Not Detected	Adra1a	Rattus norvegicus adrenoceptor alpha 1A (Adra1a), mRNA [NM_017191]	FALSE	29412	NM_017191	adrenoceptor alpha 1A	chr15:46263114-46263173	GO:0030018|GO:0060402|GO:0005886|GO:0035024|GO:0007200|GO:0005634|GO:0007202|GO:0007204|GO:0007512|GO:0005737|GO:0003084|GO:0001985|GO:0090037|GO:0045907|GO:0060452|GO:0045987|GO:0035265|GO:0071880|GO:0045760|GO:0070374|GO:0009725|GO:0004937|GO:0031965|GO:0046982|GO:0042493|GO:0007568|GO:0097195|GO:0030315|GO:0005575|GO:0060073|GO:0032230|GO:0001996|GO:0001994|GO:0016020|GO:0005887|GO:0005901|GO:…	NM_017191	Rn.9991	TGAAGAAAATCACCAAGTTCCAACCATTAAGATCCACACCATCTCCCTCGGTGAAAACGG
A_44_P1106817	-3.41299	-1.77104	3.41299	down	4.22172	5.99276	Detected	Detected	Plekhh1	Rattus norvegicus pleckstrin homology, MyTH4 and FERM domain containing H1 (Plekhh1), mRNA [NM_001108036]	FALSE	314262	NM_001108036	pleckstrin homology, MyTH4 and FERM domain containing H1	chr6:101711571-101711630	GO:0005856	NM_001108036	Rn.205398	TGCTTGTGATTAGATCCATTCCAGACCAGAACTCTGGAAAAACCCGTATTGACAAGTTGA
A_44_P543855	-2.22788	-1.15567	2.22788	down	3.3139	4.46957	Not Detected	Detected		Rattus norvegicus similar to diaphanous homolog 2; E430022I22Rik (LOC317189), mRNA [XM_228441]	FALSE		XM_008758496		chrX:116955201-116955260		XM_008758496		CGTGTGAAGAACTGAAGAAAAGTGAAAGCTTTAACAGACTCTTAGAGTTGATTCTTCTGG
A_44_P1147538	2.17747	1.12265	2.17747	up	4.83934	3.71669	Detected	Not Detected	LOC102555000	PREDICTED: Rattus norvegicus uncharacterized LOC102555000 (LOC102555000), transcript variant X2, ncRNA [XR_594522]	FALSE	102555000	XR_594522	uncharacterized LOC102555000	chr9:105041289-105041230		XR_594522		AAACAGGACTGAGCCAAAATCTCATTTCTGTGCTCCAAAGTCCTTCCCTGTTTGTGGTTG
A_44_P823749	2.01106	1.00795	2.01106	up	10.8362	9.82827	Detected	Detected	Scn5a	Rattus norvegicus sodium voltage-gated channel alpha subunit 5 (Scn5a), transcript variant 1, mRNA [NM_013125]	FALSE	25665	NM_013125	sodium voltage-gated channel alpha subunit 5	chr8:124446580-124446521	GO:0005515|GO:0014070|GO:0005516|GO:0030018|GO:0086010|GO:0060307|GO:0060048|GO:0019228|GO:0005622|GO:0060371|GO:0060373|GO:0060372|GO:0010765|GO:0086002|GO:0001518|GO:0045760|GO:0086006|GO:0086004|GO:0031625|GO:0086005|GO:0050679|GO:0019901|GO:0003360|GO:0009986|GO:0017134|GO:0019904|GO:0030506|GO:0021549|GO:0060078|GO:0014894|GO:0044325|GO:0002027|GO:0086014|GO:0086012|GO:0010460|GO:0019899|GO:…	NM_013125	Rn.32074	TCAGGTGTTGTCTGGAGTAAACGTGCACTTCTCATTAAGCTTCATGTACAAATGGAGTAC
A_64_P029203	-2.54229	-1.34613	2.54229	down	2.78059	4.12673	Not Detected	Detected	Cd226	Rattus norvegicus CD226 molecule (Cd226), mRNA [NM_001107370]	FALSE	307199	NM_001107370	CD226 molecule	chr18:86157757-86157816	GO:0008037|GO:0001816|GO:0033005|GO:0042803|GO:0003674|GO:0005913|GO:0004872|GO:0007156|GO:0002891|GO:0050839|GO:0007157|GO:0032729|GO:0009986|GO:0019901|GO:0002729|GO:0005102|GO:0005575|GO:0008150|GO:0005178|GO:0005887|GO:0045954|GO:0002860|GO:0016021|GO:0060369|GO:0009897	NM_001107370	Rn.110297	TCTGAGAGCAGAGAGTTTGGGAGGGGGTGAAGAGGAAAAGACATCACCAAATAATGATAT
A_44_P469181	-3.42363	-1.77553	3.42363	down	3.09226	4.86778	Not Detected	Detected		UI-R-BX0-ard-h-07-0-UI.s1 UI-R-BX0 Rattus norvegicus cDNA clone UI-R-BX0-ard-h-07-0-UI 3', mRNA sequence [BE103577]	FALSE		BE103577		chr20:37472534-37472593			Rn.170882	GAGCGAACACTGAGAGTCAAACAGCTTTAAGAGAACAAACTCAACATGTCAGCAGTAAAT
A_44_P1142169	2.4309	1.28149	2.4309	up	4.8558	3.57431	Detected	Not Detected	LOC102549745	PREDICTED: Rattus norvegicus uncharacterized LOC102549745 (LOC102549745), transcript variant X1, ncRNA [XR_350110]	FALSE	102549745	XR_350110	uncharacterized LOC102549745	chr1:61546546-61546487		XR_350110		TGGTCATTACATGGGGGCACCTAAAAGCAGTAGCAGGTCCTGTGTCTGATTTTGTTTTCT
A_44_P1142906	3.33888	1.73937	3.33888	up	4.06842	2.32906	Detected	Not Detected			FALSE				chr1:213537873-213537814				AATGTACTATGTTCACTCTTTTGTTTGCTTGTTTTCAGCTCAGCTCTACTCTTGTGCAGT
A_44_P1040207	8.64869	3.11248	8.64869	up	4.74783	1.63535	Detected	Not Detected	Rbp7	Rattus norvegicus retinol binding protein 7 (Rbp7), mRNA [NM_001108693]	FALSE	362662	NM_001108693	retinol binding protein 7	chr5:166531506-166530940	GO:0005215|GO:0006810|GO:0005501	NM_001108693	Rn.13092	GGAGAAGAATTTGTGGAGGACAACAAAGGACTGGATAACAGAAAATGCATGAGCACAGTT
A_44_P1116155	-8.07902	-3.01418	8.07902	down	1.69566	4.70984	Not Detected	Detected	Srsf8	PREDICTED: Rattus norvegicus serine and arginine rich splicing factor 8 (Srsf8), transcript variant X1, mRNA [XM_008773247]	FALSE	317533	XM_008773247	serine and arginine rich splicing factor 8	chrX:67833774-67833715		XM_008773247		TCTAAGTCTTCATGTAAGAGTGTCTCCAAGTATCCTTCAGGAGGAGGTAGGCCAAAATAG
A_44_P458494	-14.1921	-3.82702	14.1921	down	1.61422	5.44124	Not Detected	Detected		FQ190191 Rattus norvegicus spleen Sprague-Dawley Rattus norvegicus cDNA clone TL0AEA76YJ23 3', mRNA sequence [FQ190191]	FALSE		FQ190191		chr2:182067538-182067479			Rn.13662	TGTTTACATGTCAAATCCTCCTGACAGCATTTGGAACAGCTAAGACTTTAACGAAATGAT
A_44_P552624	2.08828	1.06232	2.08828	up	4.29794	3.23562	Detected	Not Detected	Olr259	Rattus norvegicus olfactory receptor 259 (Olr259), mRNA [NM_001000222]	FALSE	293402	NM_001000222	olfactory receptor 259	chr1:165771549-165771490	GO:0050911|GO:0004984|GO:0007186|GO:0005886|GO:0004930|GO:0005549|GO:0016021	NM_001000222	Rn.141772	CTTTTCTCTCCTCTTCTGTGGACAAAGTACAGTCAATGATTTTTTCTGTGATTTTGCTCC
A_44_P321053	2.44235	1.28827	2.44235	up	5.90407	4.6158	Detected	Detected		Rattus norvegicus similar to olfactory receptor MOR222-3 (LOC292558), mRNA [XM_218228]	FALSE		XM_218228		chr1:065656282-065656223				AATCTCTCTGCAGTATCTGTGTTCATTCTCCAAGGCTTCTCCACTGTTCCTGCATTACAG
A_44_P257788	2.79991	1.48538	2.79991	up	4.82898	3.34361	Detected	Not Detected	Tpd52l3	Rattus norvegicus tumor protein D52-like 3 (Tpd52l3), mRNA [NM_001106349]	FALSE	293894	NM_001106349	tumor protein D52-like 3	chr1:233743850-233743909		NM_001106349	Rn.225788	AAGAACTGGACCTGGACTCCCTGAACGAAGATCTTTCTTTGTCTGTTTCAGATGCCATGA
A_64_P086874	2.02013	1.01445	2.02013	up	4.08993	3.07548	Detected	Not Detected	Mctp2	Rattus norvegicus multiple C2 and transmembrane domain containing 2 (Mctp2), mRNA [NM_001191625]	FALSE	308742	NM_001191625	multiple C2 and transmembrane domain containing 2	chr1:127135196-127135137	GO:0005544|GO:0016020|GO:0005783|GO:0005509|GO:0005654|GO:0016021|GO:0005829	NM_001191625	Rn.220729	AAGCTTCGAAATCCTTATTCCATCGACAATAATGAGCTCCTCGACTTTCTCTCCAGGGTG
A_42_P710893	-2.04391	-1.03133	2.04391	down	9.24229	10.2736	Detected	Detected	Rab3d	RAB3D, member RAS oncogene family [Source:RGD Symbol;Acc:620924] [ENSRNOT00000015609]	FALSE	140665	CB568078	RAB3D, member RAS oncogene family	chr8:21011789-21011730	GO:0005515|GO:0030133|GO:0005881|GO:0005886|GO:0045453|GO:0003924|GO:0005525|GO:0006887|GO:0015031|GO:0042588|GO:0005739|GO:0018125|GO:0031489|GO:0030742|GO:0017157|GO:0070062		Rn.172649	AGCTCGTCCTATCAATTTGAGTCAACTAAATCACCTCTGACTGGATCATTGGACTTAGTC
A_64_P162301	2.04909	1.03498	2.04909	up	14.2618	13.2269	Detected	Detected	Impact	Rattus norvegicus impact RWD domain protein (Impact), mRNA [NM_001012235]	FALSE	497198	NM_001012235	impact RWD domain protein		GO:0070301|GO:0060733|GO:0071494|GO:0003779|GO:0000122|GO:0097201|GO:0071468|GO:0031953|GO:0005737|GO:0031333|GO:0045666|GO:0006446|GO:0071264|GO:0060548|GO:0001933|GO:0043022|GO:0042149|GO:0005844|GO:0034198	NM_001012235	Rn.190651	GAATTGTAATCACATCCAGTCCACTAAAGAGATGACCATGAATGGTGTATACAGTTTTTA
A_64_P034865	-2.39456	-1.25976	2.39456	down	3.1944	4.45416	Not Detected	Detected	Olr684	Rattus norvegicus olfactory receptor 684 (Olr684), mRNA [NM_001001378]	FALSE	295890	NM_001001378	olfactory receptor 684	chr3:73510017-73510076	GO:0050911|GO:0050907|GO:0004984|GO:0007186|GO:0005886|GO:0004930|GO:0016021|GO:0004888	NM_001001378	Rn.142822	CCCACATCATGGTGGTTATTTGCTTTTTTGCTCCCTGTATTTTTATTTATGCTAGACCTG
A_44_P1019480	-2.34635	-1.23042	2.34635	down	8.75163	9.98204	Detected	Detected	Cdc42ep2	Rattus norvegicus CDC42 effector protein 2 (Cdc42ep2), mRNA [NM_001009689]	FALSE	309175	NM_001009689	CDC42 effector protein 2	chr1:208548496-208548437	GO:0030036|GO:0005886|GO:0008360|GO:0007266|GO:0005829|GO:0012505|GO:0043547|GO:0005737|GO:0016020|GO:0030838|GO:0001515|GO:0015630|GO:0031274|GO:0017049|GO:0005096	NM_001009689	Rn.17464	TTTGAGCCTTTGTTTTCCCTACTCTCAATGGACAGAGTATATCTTTGTTTTCATCTAACA
A_44_P596646	2.04134	1.02951	2.04134	up	4.15266	3.12315	Detected	Not Detected	Glcci1	Rattus norvegicus glucocorticoid induced 1 (Glcci1), mRNA [NM_001177442]	FALSE	296884	NM_001177442	glucocorticoid induced 1	chr4:33657974-33658033	GO:0005737	NM_001177442	Rn.45039	GTACTTCAGTTGAAGTCTAAACTCAGGTAACTCGGAATGTATGTCATATTGGGATAGTAA
A_44_P1123239	-3.89131	-1.96026	3.89131	down	2.60535	4.5656	Not Detected	Detected			FALSE				chr4:004732792-004732851				CCTCTATCGACTGAGCTATGGCCCCAAATAACATAACATTTTATAACAACAACATTCTAA
A_44_P1117799	2.62026	1.38971	2.62026	up	5.58249	4.19278	Detected	Detected	LOC103691108	PREDICTED: Rattus norvegicus uncharacterized LOC103691108 (LOC103691108), transcript variant X1, ncRNA [XR_590163]	FALSE	103691108	XR_590163	uncharacterized LOC103691108	chr1:94400609-94401447		XR_590163		ATGAACATTCTGGAAGATTCCTGTTTGCTTCAGGTGCATTGGTGTTTTTCCTGTATGAGT
A_44_P1124256	3.16762	1.6634	3.16762	up	4.91485	3.25146	Detected	Not Detected			FALSE				chr4:144109567-144109508				GTGCTCAGCCATATCCTACCTACCATCTGACTTTTGCCAATAAAGTTTTATTAGAACCTA
A_64_P252162	-2.15251	-1.10602	2.15251	down	11.2558	12.3618	Detected	Detected	Pla2g6	Rattus norvegicus phospholipase A2 group VI (Pla2g6), transcript variant 2, mRNA [NM_001270796]	FALSE	360426	NM_001270796	phospholipase A2 group VI	chr7:117266896-117266837	GO:0005516|GO:0034976|GO:0043008|GO:0005743|GO:0035965|GO:0007204|GO:0005615|GO:0005829|GO:0005739|GO:0045921|GO:0006935|GO:0090037|GO:0047499|GO:0090200|GO:0004623|GO:0014832|GO:0007613|GO:0032049|GO:2000304|GO:0005815|GO:0019901|GO:0035774|GO:0051967|GO:0060135|GO:0090238|GO:0016042|GO:0001934|GO:0019731	NM_001270796	Rn.44692	AGGAGCGCTCCTAGCTCCCAAAGGTCAATCCTGTGCACATGCTCTTCTCTGGAAGGAGAG
A_43_P10628	-4.4377	-2.14981	4.4377	down	2.33143	4.48124	Not Detected	Detected		UI-R-BS2-beb-e-09-0-UI.s1 UI-R-BS2 Rattus norvegicus cDNA clone UI-R-BS2-beb-e-09-0-UI 3', mRNA sequence [BF396992]	FALSE		BF396992		chr2:147756235-147756176			Rn.210311	GGGGGCAATACCAGCTCTCATCTTTAAACTGTTAAGCTGAAATAAATATACCAACGGCGT
A_64_P110136	2.64292	1.40213	2.64292	up	5.14528	3.74314	Detected	Not Detected	Nod2	PREDICTED: Rattus norvegicus nucleotide-binding oligomerization domain containing 2 (Nod2), transcript variant X1, mRNA [XM_008772372]	FALSE	291912	XM_008772372	nucleotide-binding oligomerization domain containing 2	chr19:19664043-19663984	GO:0032755|GO:0002710|GO:0032757|GO:0032500|GO:0031398|GO:0032496|GO:0032498|GO:0043123|GO:0005856|GO:0032689|GO:0042742|GO:0002367|GO:0005794|GO:0032760|GO:0009986|GO:0019901|GO:0042834|GO:0032720|GO:0002227|GO:0043234|GO:0002830|GO:0030544|GO:0019899|GO:0016045|GO:0002374|GO:0008284|GO:0005886|GO:0002862|GO:0032733|GO:0035419|GO:0032731|GO:0032874|GO:0032735|GO:0006963|GO:0005829|GO:0035556|GO:…	XM_008772372		ACATTCTCTCCGGAGGAAGCCCAAACACTCAGTTCCAGTGATGCCAGACTCCTGCTGTGA
A_44_P1364485	3.1505	1.65558	3.1505	up	5.14571	3.49013	Detected	Not Detected	Kif17	kinesin family member 17 [Source:RGD Symbol;Acc:1562511] [ENSRNOT00000020215]	FALSE	500571	XM_006239292	kinesin family member 17	chr5:157052126-157052185	GO:0008017|GO:0005871|GO:0005930|GO:0031503|GO:0032839|GO:0003777|GO:0005524|GO:0036064|GO:0005929|GO:0008574|GO:0015630|GO:0030030|GO:0032391|GO:0030992|GO:0007017|GO:0016192|GO:0007018|GO:0022008	XM_006239292	Rn.234217	TGCAGAAAACACCAAGTTCCTAGTGCGGGCTTCCTATCTGGAGATCTACAATGAAGATGT
A_44_P187784	5.33936	2.41667	5.33936	up	4.25732	1.84066	Detected	Not Detected	Linc00514	PREDICTED: Rattus norvegicus long intergenic non-protein coding RNA 514 (Linc00514), transcript variant X1, mRNA [XM_017597584]	FALSE	360486	XM_017597584	long intergenic non-protein coding RNA 514	chr10:12963741-12963567		XM_017597584		GATGGCTATGGAGCTGGAGCACAACTGGGCTTCCATGGTGGCCTCAAGCTGCAGAAAGTT
A_64_P271071	3.1197	1.64141	3.1197	up	4.26654	2.62513	Detected	Not Detected		AMGNNUC:URRG1-00065-A12-A urrg1 (14046) Rattus norvegicus cDNA clone urrg1-00065-a12 5', mRNA sequence [CB547742]	FALSE		CB547742		chr17:48524043-48524102			Rn.140775	ATAAGTTTTGAGCTTAGAGTCGCTCCTTTATATAGCTGCTTTGCCTTGATCTCCCACCCC
A_42_P584734	-3.41794	-1.77313	3.41794	down	3.11304	4.88617	Not Detected	Detected	Gdf10	Rattus norvegicus growth differentiation factor 10 (Gdf10), mRNA [NM_024375]	FALSE	79216	NM_024375	growth differentiation factor 10	chr16:9570485-9570544	GO:0010862|GO:0021549|GO:0042698|GO:0042981|GO:0030509|GO:0060395|GO:0005125|GO:0005160|GO:0005615|GO:0001649|GO:0045669|GO:0045668|GO:0030278|GO:0043408|GO:0045444|GO:0048468|GO:0008083|GO:0071559	NM_024375	Rn.8707	ACTGAAAGTTAGGTGTGGGCTGTTTAAACATGCGTATGAAAAATAATACAGTGATATGCT
A_44_P125659	-2.10316	-1.07256	2.10316	down	12.3631	13.4357	Detected	Detected	Grina	Rattus norvegicus glutamate ionotropic receptor NMDA type subunit associated protein 1 (Grina), mRNA [NM_153308]	FALSE	266668	NM_153308	glutamate ionotropic receptor NMDA type subunit associated protein 1	chr7:114279076-114279255	GO:0005794|GO:0005261|GO:0005783|GO:0032469|GO:0016021|GO:0044325	NM_153308	Rn.5898	TGTCGATCCTGACCATCAGTTTGTCCTACATGGTGGGCATGATAGCCAGTTTTTACAACA
A_44_P1366617	8.99239	3.1687	8.99239	up	4.84562	1.67692	Detected	Not Detected			FALSE				chr6:141765742-141765683				ATGGTCTACCTGCAAATGAACAGCATAAGATCTGAAGATACTGGCATTTATTACTGTACA
A_44_P758613	3.4705	1.79514	3.4705	up	4.33234	2.53719	Detected	Not Detected		EST201913 Normalized rat lung, Bento Soares Rattus sp. cDNA clone RLUBH85 3' end, mRNA sequence [AA946414]	FALSE		AA946414		chr10:65671069-65671128			Rn.164826	GACTCTGCAGTCATGTTTATGCAGGGACTTGAGGACATGTTTCCTTGCCAGGTGGTCTTG
A_44_P1109284	-2.12209	-1.08549	2.12209	down	7.13121	8.21669	Detected	Detected	Kcne4	PREDICTED: Rattus norvegicus potassium voltage-gated channel subfamily E regulatory subunit 4 (Kcne4), transcript variant X1, mRNA [XM_008767283]	FALSE	367302	XM_008767283	potassium voltage-gated channel subfamily E regulatory subunit 4	chr9:78204761-78204820	GO:0008150|GO:0003674|GO:0016324|GO:0005249|GO:0016021|GO:0071805|GO:0044325	XM_008767283		AGTCATCAACACTGACAGACGCCATGGAAAGTTTGTAATAAAAGAAGAGAAACCCCTTTA
A_44_P1106727	4.65546	2.21892	4.65546	up	4.34598	2.12706	Detected	Not Detected			FALSE				chr6:077888614-077888673				CTTCATCTATTACTCCTGATTTGAGATCCACAGACCAAACCAAACAAAACAAAACAAAAC
A_44_P1103410	4.88902	2.28955	4.88902	up	4.01956	1.73001	Detected	Not Detected	Fibcd1	Rattus norvegicus fibrinogen C domain containing 1 (Fibcd1), mRNA [NM_001107829]	FALSE	311861	NM_001107829	fibrinogen C domain containing 1	chr3:10919285-10919226	GO:0008061|GO:0016020|GO:0016021	NM_001107829	Rn.47612	GTTTCTATTCTCCTGGTTGCTTTCAAAGCTCATTTGCTTTCCCACCTCAAACAAGGTCCA
A_44_P1149408	21.1954	4.40568	21.1954	up	6.37723	1.97155	Detected	Not Detected			FALSE								AAGCTCGGTACATCTGACAAAGTCAAGCAGGGTGAACACGCAACAGACTCTTGTCTAAAA
A_44_P1094579	4.54488	2.18424	4.54488	up	3.96138	1.77713	Detected	Not Detected	Tmem74	PREDICTED: Rattus norvegicus transmembrane protein 74 (Tmem74), mRNA [XM_001063530]	FALSE	500864	XM_001063530	transmembrane protein 74	chr7:79610037-79609978	GO:0016236|GO:0016021	XM_001063530		CCATTTGTTGAGTTAGCTTTGTTAAGAGTTAAAGGAAAATTAAGTAAGGGAGGGAGAGGT
A_44_P1131588	2.06508	1.0462	2.06508	up	5.15008	4.10388	Detected	Detected	LOC102552952	PREDICTED: Rattus norvegicus uncharacterized LOC102552952 (LOC102552952), ncRNA [XR_338660]	FALSE	102552952	XR_338660	uncharacterized LOC102552952	chr10:49129351-49129292		XR_338660		GCCTCTTACATTTATTTGTGTTCCTTGGAGAAAACCCTGGAATTAACATGGCAATATAAA
A_64_P125611	2.03499	1.02502	2.03499	up	5.01568	3.99066	Detected	Not Detected	Tbx6	Rattus norvegicus T-box 6 (Tbx6), mRNA [NM_001108920]	FALSE	365371	NM_001108920	T-box 6	chr1:185960918-185960977	GO:0001191|GO:0001102|GO:0001707|GO:0003700|GO:0001708|GO:0023019|GO:0014043|GO:0005634|GO:0000122|GO:0005575|GO:0003677|GO:0006351|GO:0008150|GO:0003674|GO:0032525|GO:0045944|GO:0001085|GO:0010977|GO:0000980	NM_001108920	Rn.99342	GCCACGCCAATTTGTTCTCAGGATCAGAGTATTTTTGTTAATAAAACTCCAAAGACATTA
A_44_P1112866	-2.23534	-1.16049	2.23534	down	3.72979	4.89029	Not Detected	Detected	Cobl	PREDICTED: Rattus norvegicus cordon-bleu WH2 repeat protein (Cobl), transcript variant X1, mRNA [XM_017599225]	FALSE	305497	XM_017599225	cordon-bleu WH2 repeat protein	chr14:93153647-93153588	GO:0005515|GO:0030424|GO:0048471|GO:0005886|GO:0033504|GO:0001757|GO:0005884|GO:0030425|GO:0005829|GO:1900029|GO:0000578|GO:0048669|GO:0030041|GO:0043025|GO:0005856|GO:0005938|GO:1900006|GO:0001843|GO:0048565|GO:0044294|GO:0044295|GO:0001726|GO:0003785|GO:0001889|GO:0016020|GO:0051639|GO:0030903	XM_017599225		TCTTTGTAAACACGGATATTAAAGCACGCATCTTCCAGATAGCTGTCTGGAGCCTAAGAA
A_44_P1113704	-2.53547	-1.34225	2.53547	down	5.0613	6.40355	Detected	Detected	Tmem221	PREDICTED: Rattus norvegicus transmembrane protein 221 (Tmem221), transcript variant X3, mRNA [XM_003752876]	FALSE	100361931	XM_003752876	transmembrane protein 221	chr16:18736852-18736793		XM_003752876	Rn.17670	TTAACTTGCTGTTGTTGGCACATGTGTGGAATCAGGAGACTGTCTCCTTTGGGAATGGAA
A_44_P379347	2.14619	1.10178	2.14619	up	4.01609	2.91431	Detected	Not Detected	Ppp1r17	Rattus norvegicus protein phosphatase 1, regulatory subunit 17 (Ppp1r17), mRNA [NM_153467]	FALSE	266705	NM_153467	protein phosphatase 1, regulatory subunit 17	chr4:84862902-84862961	GO:0004864|GO:0004865|GO:0010921|GO:0019212|GO:0043086	NM_153467	Rn.24323	TTTTTTAACTCTAAGTCCCGTCGAAGGTTCTTCTGATAGTTCTACCATTTCACTTACTCA
A_43_P18791	-2.00626	-1.00451	2.00626	down	4.40168	5.40619	Detected	Detected	Atp8b2	ATPase phospholipid transporting 8B2 [Source:RGD Symbol;Acc:1597731] [ENSRNOT00000028246]	FALSE	685152	XM_017596284	ATPase phospholipid transporting 8B2	chr2:182169162-182169103	GO:0005794|GO:0000287|GO:0005886|GO:0004012|GO:0016021|GO:0005524|GO:0045332	XM_017596284	Rn.164557	ATTCTTGTTTTGGGACCCAAGCCTCTTGGAGGCTGTCAAGATGGGGGACCCCCACACACA
A_42_P488528	-2.70296	-1.43454	2.70296	down	10.3904	11.825	Detected	Detected	Chmp3	PREDICTED: Rattus norvegicus charged multivesicular body protein 3 (Chmp3), transcript variant X1, mRNA [XM_006236631]	FALSE	282834	XM_006236631	charged multivesicular body protein 3	chr4:104859218-104859277	GO:0000815|GO:0051258|GO:0005886|GO:0015031|GO:0051291|GO:0042803|GO:0005829|GO:0005622|GO:0051036|GO:0070062|GO:0006997|GO:2000641|GO:0005770|GO:0032467|GO:0008333|GO:0005546|GO:0030496|GO:0031210|GO:0010824|GO:0031410|GO:0000920|GO:0050792|GO:0031902|GO:0007080|GO:0005769|GO:0051301	XM_006236631		TTGCAGTGCACGGGGCACCTGTTTTGATACTTGCCTTCTCTGTACCTTGTTTGAAAATGT
A_64_P084153	-2.38877	-1.25627	2.38877	down	9.68106	10.9373	Detected	Detected	Fam26e	Rattus norvegicus family with sequence similarity 26, member E (Fam26e), mRNA [NM_001024977]	FALSE	294431	NM_001024977	family with sequence similarity 26, member E	chr20:37699363-37699422	GO:0034220|GO:0005261|GO:0005887|GO:0070062	NM_001024977	Rn.104918	CAGGACAATTTCTACATTCAAAAGACAACCACATAAGGCTTACATACAAGACTGTATTGA
A_44_P548857	2.00442	1.00319	2.00442	up	6.22185	5.21866	Detected	Detected	Cadm2	Rattus norvegicus cell adhesion molecule 2 (Cadm2), mRNA [NM_001047102]	FALSE	360687	NM_001047102	cell adhesion molecule 2	chr11:4389081-4389022	GO:0005515|GO:0030424|GO:0008037|GO:0005102|GO:0045202|GO:0042803|GO:0032809|GO:0005737|GO:0005913|GO:0005887|GO:0007420|GO:0004872|GO:0016021|GO:0050839|GO:0007156|GO:0007157	NM_001047102	Rn.202778	ACACCATCAGTGAAGATTATACCATCCACTCCTTTTCCACAAGAAGGACAGGCTTTAACA
A_44_P1131389	5.17035	2.37026	5.17035	up	4.05975	1.68948	Detected	Not Detected	LOC103693314	PREDICTED: Rattus norvegicus uncharacterized LOC103693314 (LOC103693314), ncRNA [XR_594663]	FALSE	103693314	XR_594663	uncharacterized LOC103693314	chr10:30394134-30394193		XR_594663		TTGCATCTGAGATGCTTCAAGCCCCATATCTCCCCTGATATAAAGCCACAAACAGCATTT
A_44_P1137583	2.15191	1.10561	2.15191	up	4.06549	2.95988	Detected	Not Detected			FALSE				chr17:013822197-013822138				ATATGCTGAAGGGATTTATCCAATTACATGTCATGTGTTTGCCTGGTGGGGAAGAAGCTA
A_64_P030155	5.17832	2.37249	5.17832	up	4.11539	1.7429	Detected	Not Detected	Olr1077	Rattus norvegicus olfactory receptor 1077 (Olr1077), mRNA [NM_001000941]	FALSE	405280	NM_001000941	olfactory receptor 1077	chr7:12100321-12100262	GO:0050911|GO:0004984|GO:0007186|GO:0005886|GO:0004930|GO:0016021	NM_001000941	Rn.124681	TTCCTCTGCTTGGCATTCTTTACTCTTACTCCAAGATAGTGTCCTCCATACGTGCGATCT
A_44_P418024	-2.84456	-1.5082	2.84456	down	2.48946	3.99767	Not Detected	Detected		UI-R-A1-dz-e-03-0-UI.s1 UI-R-A1 Rattus norvegicus cDNA clone UI-R-A1-dz-e-03-0-UI 3' similar to gi [AA924533]	FALSE		AA924533		chr10:77427586-77427645			Rn.14073	ACACAGGACAACCTGAAATGTTAACGGTGAGAATCGAATTATGGTGTGACTGTCTTCACA
A_44_P775118	-2.56939	-1.36143	2.56939	down	11.063	12.4244	Detected	Detected	Tmem123	Rattus norvegicus transmembrane protein 123 (Tmem123), mRNA [NM_001014205]	FALSE	363013	NM_001014205	transmembrane protein 123	chr8:4632496-4632555	GO:0008150|GO:0003674|GO:0031410|GO:0016021|GO:0005575|GO:0070267|GO:0009897	NM_001014205	Rn.12767	GGAAATACAAACAACTTTCTTAAAGCAAGGTCATTATTTGCTTCTTACTTTTCCACCGAG
A_44_P1154781	2.48796	1.31496	2.48796	up	4.21163	2.89667	Detected	Not Detected			FALSE				chr4:100234059-100234118				CTACAGGTTGAAGATATTGGAATCTATTACTGTCTACAGGCTTATAGTGCTCCTCCCACA
A_44_P1145668	3.85246	1.94578	3.85246	up	4.42341	2.47763	Detected	Not Detected	LOC102555705	PREDICTED: Rattus norvegicus uncharacterized LOC102555705 (LOC102555705), transcript variant X1, ncRNA [XR_592967]	FALSE	102555705	XR_592967	uncharacterized LOC102555705	chr6:39263369-39263310		XR_592967		GAGAGTACTGGTCTACTTAGGGAATACGATCAAAGTGCCATGTGTCCTTGTATGAAAAAA
A_44_P1119697	-2.03649	-1.02609	2.03649	down	3.29803	4.32412	Not Detected	Detected	LOC102548698	PREDICTED: Rattus norvegicus uncharacterized LOC102548698 (LOC102548698), transcript variant X1, ncRNA [XR_599565]	FALSE	102548698	XR_599565	uncharacterized LOC102548698	chr2:25682643-25682702		XR_599565		TGAAATTCAGGCCCCTACTTTTGCTAAATTCCAGGGCAGCAGAGAGCAATGAAGGGTTTT
A_44_P593525	-2.03997	-1.02854	2.03997	down	7.65686	8.6854	Detected	Detected	Atp11c	PREDICTED: Rattus norvegicus ATPase phospholipid transporting 11C (Atp11c), transcript variant X1, mRNA [XM_006257599]	FALSE	317599	XM_006257599	ATPase phospholipid transporting 11C	chrX:145744285-145744226	GO:0000287|GO:0005886|GO:0005783|GO:0045579|GO:0004012|GO:0002329|GO:0016021|GO:0055037|GO:0005765|GO:0005524|GO:0045332	XM_006257599	Rn.105357	AAATCATTTTTCAGCTTATAAAATGGAACTGCGATATTACATTTTTCACTTAAGCAGTTT
A_64_P143927	-2.58827	-1.37199	2.58827	down	2.65378	4.02577	Not Detected	Detected	Chrna9	Rattus norvegicus cholinergic receptor nicotinic alpha 9 subunit (Chrna9), mRNA [NM_022930]	FALSE	65024	NM_022930	cholinergic receptor nicotinic alpha 9 subunit	chr14:44906710-44906651	GO:0005262|GO:0030054|GO:0042472|GO:0022848|GO:0007605|GO:0060079|GO:0007204|GO:0005892|GO:0005887|GO:0045211|GO:0050910|GO:0070588|GO:0006812	NM_022930	Rn.54463	GTGGTGGCCTTCAGTTTATGTAATTATCTCTTTATTATTGTAGACAACAAAGCACAGTGT
A_43_P18727	-2.68373	-1.42424	2.68373	down	3.89374	5.31798	Not Detected	Detected		AMGNNUC:CR1-00137-B5-Z Colon Rat 1 (10390) Rattus norvegicus cDNA clone cr1-00137-b5, mRNA sequence [CB544840]	FALSE		CB544840		chr7:56098850-56098791			Rn.232805	GCCTGGCCATTATAATTATAACATTCCTGTTAATAAGAACACACCCACACTTGTAGCGGC
A_44_P1087881	-2.2134	-1.14626	2.2134	down	4.99562	6.14189	Detected	Detected	Islr	Rattus norvegicus immunoglobulin superfamily containing leucine-rich repeat (Islr), mRNA [NM_001126300]	FALSE	686539	NM_001126300	immunoglobulin superfamily containing leucine-rich repeat		GO:0007155|GO:0005615|GO:0070062	NM_001126300	Rn.216524	TACGGTTGACAATGAGGTACAGCCGTCTGGACCGGAAGATAATGTGGTTATCATTTACCT
A_44_P188441	-5.42144	-2.43868	5.42144	down	1.56838	4.00706	Not Detected	Detected	Myl3	Rattus norvegicus myosin light chain 3 (Myl3), mRNA [NM_012606]	FALSE	24585	NM_012606	myosin light chain 3	chr8:115145098-115146213	GO:0003785|GO:0003774|GO:0006936|GO:0055010|GO:0007519|GO:0002026|GO:0005509|GO:0006942|GO:0016459|GO:0060048|GO:0031672|GO:0031674	NM_012606	Rn.1955	GGTGAGAGGCTGACAGAAGACGAGGTAGAGAAACTGATGGCTGGTCAAGAAGACTCCAAT
A_44_P1130486	-2.32365	-1.21639	2.32365	down	3.14067	4.35706	Not Detected	Detected	LOC103690528	PREDICTED: Rattus norvegicus uncharacterized LOC103690528 (LOC103690528), transcript variant X1, ncRNA [XR_594365]	FALSE	103690528	XR_594365	uncharacterized LOC103690528	chr9:41905177-41905236		XR_594365		AAATTAAGCATGCACAGGAGTTAACAACGCTCCCCAAGCATGGAGCAGTCTTTCCTATCA
A_44_P1150174	13.4768	3.7524	13.4768	up	5.42683	1.67442	Detected	Not Detected			FALSE				chr17:008061976-008061917				GCAGGTACTTCGTAATTATAGTTAGCAACCAAGTAGTTTTGAAAATAAGACTCCTTGTCT
A_44_P1103990	-3.9396	-1.97805	3.9396	down	2.06767	4.04572	Not Detected	Detected			FALSE				chr3:119996518-119996459				AAAGTAAGGCAACAAACCCCAGCAGCTGCCAGGTTTGGTTGTATTTAAAAATTGGGGGTG
A_64_P001204	-2.97759	-1.57414	2.97759	down	3.12943	4.70357	Not Detected	Detected	Ackr2	Rattus norvegicus atypical chemokine receptor 2 (Ackr2), mRNA [NM_078621]	FALSE	140473	NM_078621	atypical chemokine receptor 2	chr8:127026805-127026746	GO:0031965|GO:0070098|GO:0005886|GO:0005884|GO:0019957|GO:0006898|GO:0043231|GO:0005829|GO:0007165|GO:0006954|GO:0006935|GO:0007186|GO:0005887|GO:0004950|GO:0016493|GO:0005654|GO:0055037|GO:0005769|GO:0005044	NM_078621	Rn.234526	ATAATTAATCCCCGGGTCTGGGAACGGTGGTTCTCTCTGAGGGACAGCATGGCCGTGCTT
A_44_P393696	2.54998	1.35049	2.54998	up	7.67497	6.32448	Detected	Detected	LOC308990	Rattus norvegicus hypothetical protein LOC308990 (LOC308990), mRNA [NM_001025001]	FALSE	308990	NM_001025001	hypothetical protein LOC308990	chr1:186345254-186345313	GO:0016021	NM_001025001	Rn.98391	GCTGACTTCTCCTTCAGGAGAGGGGTTCACAGCAGGAAACACACTGGAACTCCTGGAGCT
A_64_P013132	-4.19447	-2.06849	4.19447	down	2.83837	4.90686	Not Detected	Detected	Sult2b1	Rattus norvegicus sulfotransferase family 2B member 1 (Sult2b1), mRNA [NM_001039665]	FALSE	292915	NM_001039665	sulfotransferase family 2B member 1	chr1:96261490-96261431	GO:0050294|GO:0050427|GO:0015485|GO:0005783|GO:0004027|GO:0008146|GO:0000103|GO:0003676|GO:0008202|GO:0070062|GO:0043231|GO:0005829	NM_001039665	Rn.100005	CTCACGGTGGGCTCACTGGAGAAACTGAGGCAGGATCATCGTGGAATGGAGGATCAGAAA
A_44_P1139762	-2.61629	-1.38752	2.61629	down	2.89042	4.27794	Not Detected	Detected	LOC103694355	PREDICTED: Rattus norvegicus uncharacterized LOC103694355 (LOC103694355), ncRNA [XR_598524]	FALSE	103694355	XR_598524	uncharacterized LOC103694355	chr19:53014460-53014401		XR_598524		ACGGTAATCTATGGCGTAGACAATCTGCCGTTTCTACCATGGATATTTTGTTTTGTGACA
A_44_P1135837	-2.6585	-1.41061	2.6585	down	2.76358	4.17419	Not Detected	Detected	LOC103693543	PREDICTED: Rattus norvegicus uncharacterized LOC103693543 (LOC103693543), ncRNA [XR_595034]	FALSE	103693543	XR_595034	uncharacterized LOC103693543	chr15:32153837-32153778		XR_595034		CTGGCAACGCTGGAGTGACTAATGAATTTCCACTTCACAGGGCTTTTTTATTTTTAGCTT
A_44_P1123474	2.98522	1.57784	2.98522	up	5.50994	3.9321	Detected	Not Detected	LOC102550643	PREDICTED: Rattus norvegicus uncharacterized LOC102550643 (LOC102550643), transcript variant X1, ncRNA [XR_592038]	FALSE	102550643	XR_592038	uncharacterized LOC102550643	chr4:33814861-33814920		XR_592038		GACGGTCTTTGACTCTGCTTCTGTTGACTGCTTTGCTATAACATTTTTGATTAATTTCAA
A_44_P1158658	-3.59445	-1.84577	3.59445	down	2.1429	3.98867	Not Detected	Detected	LOC100363136	hypothetical protein LOC100363136 [Source:RGD Symbol;Acc:2324754] [ENSRNOT00000002137]	FALSE	100363136	XM_002727850	hypothetical protein LOC100363136	chr11:28546357-28546298		XM_002727850		ATCTGGATTCTGTCACCCGACCTATGTGACTTCTAGAAACTTCCAGTCTTCTTGCAACCT
A_44_P992367	2.16364	1.11346	2.16364	up	5.2757	4.16224	Detected	Detected	Tulp2	Rattus norvegicus tubby-like protein 2 (Tulp2), mRNA [NM_001012168]	FALSE	361576	NM_001012168	tubby-like protein 2	chr1:95993080-95993139	GO:0008150|GO:0005929|GO:0003674|GO:0005575|GO:0035091|GO:0032403	NM_001012168	Rn.45038	ACTGCAGAACAAGGCCCCATCGTGGAGCGACGAAAGCGGCGCATACGTACTCAATTTTCA
A_44_P1140969	2.46809	1.30339	2.46809	up	4.55198	3.24858	Detected	Not Detected	LOC103690083	PREDICTED: Rattus norvegicus uncharacterized LOC103690083 (LOC103690083), transcript variant X12, ncRNA [XR_001842785]	FALSE	103690083	XR_001842785	uncharacterized LOC103690083	chrX:137266028-137265969		XR_001842785	Rn.220961	TCACAAGAACCCTTTGGAGGTTGAATGCTGACTTTATCCAAAGAGAAGATGCATGAGGTG
A_64_P011240	-2.04576	-1.03264	2.04576	down	3.78098	4.81362	Not Detected	Detected	Ces2i	carboxylesterase 2I [Source:RGD Symbol;Acc:1565045] [ENSRNOT00000090543]	FALSE	292152	XM_017604922	carboxylesterase 2I	chr1:267815099-267815158	GO:0016787	XM_017604922		ATGAGCAGTATTTGCAGCTGAACACCCAGCCTGCTGTGGGACGAGCCCTGAAAGCCAGAA
A_43_P12024	2.58188	1.36842	2.58188	up	4.44646	3.07804	Detected	Not Detected	Cntn3	Rattus norvegicus contactin 3 (Cntn3), mRNA [NM_019329]	FALSE	54279	NM_019329	contactin 3	chr4:137121107-137121048	GO:0016337|GO:0046658|GO:0007399	NM_019329	Rn.10043	AAGATGGGAATTGAACCCCAGTGAAGACTGTGACAGTGTTCCCTTTTGTCGGTGTTTACA
A_44_P1141361	3.14791	1.65439	3.14791	up	4.12673	2.47233	Detected	Not Detected		AGENCOURT_109865664 NIH_MGC_418 Rattus norvegicus cDNA clone IMAGE:9022310 5', mRNA sequence [EV768574]	FALSE		EV768574		chrUn:6251433-6249802			Rn.217835	GAGTTAACAAAAGTGAAGACACTGACCACCTTTTGATTTTCAGGAGACTGGAGAGATGAC
A_44_P701259	-10.9471	-3.45247	10.9471	down	1.59432	5.04679	Not Detected	Detected		RVL8347 Wackym-Soares normalized rat vestibular cDNA library Rattus norvegicus cDNA 5', mRNA sequence [DV717808]	FALSE		DV717808		chr16:19454255-19454314			Rn.204411	ACAACCTATGTCACAATGTCTCAGCTCTAGTTTTTATCATGTTGACAATTAAGCAGTTGC
A_64_P101600	-3.54477	-1.82569	3.54477	down	3.00921	4.8349	Not Detected	Detected	LOC292603	PREDICTED: Rattus norvegicus similar to SH3-binding kinase (LOC292603), misc_RNA [XR_146737]	FALSE	292603	XR_146737	similar to SH3-binding kinase	chrUn:30872276-30872335		XR_146737	Rn.232708	TTGTTTAGAGGTAGCAACCAGCTTGACCCCAAACAGAACTCAGGCTGGGTCAGCCTCTGC
A_44_P100765	-16.3269	-4.02918	16.3269	down	2.15414	6.18332	Not Detected	Detected	Rhox4g	Rattus norvegicus reproductive homeobox 4G (Rhox4g), mRNA [NM_001024889]	FALSE	313451	NM_001024889	reproductive homeobox 4G	chrX:7681632-7681691	GO:0005634|GO:0003677	NM_001024889	Rn.77856	GCTCAAGATCCAGATAGCGATAAGTGTTTGCTACCATCTACACTCTTATATCTTCAACAT
A_44_P1153883	3.13962	1.65059	3.13962	up	7.29172	5.64113	Detected	Detected		lysine demethylase 5C [Source:RGD Symbol;Acc:1560601] [ENSRNOT00000082725]	FALSE		XM_008758391		chrX:41776220-41776279		XM_008758391		ACAACAAACTCGTCTACAGCTTCTATCTGCGTGTGTGGGCAAGTGCCAGCTGGGGTGGGA
A_44_P1120263	13.3455	3.73828	13.3455	up	5.42694	1.68867	Detected	Not Detected	LOC102555118	PREDICTED: Rattus norvegicus uncharacterized LOC102555118 (LOC102555118), ncRNA [XR_344281]	FALSE	102555118	XR_344281	uncharacterized LOC102555118	chr2:112926113-112926172		XR_344281		GAGAAAAGTGTGCATGATCCCCAGACATACAAGTACATAAAATAGAAGTACAAATCAAAC
A_64_P087940	2.27646	1.18679	2.27646	up	4.81504	3.62825	Detected	Not Detected	Rbm44	RNA binding motif protein 44 [Source:RGD Symbol;Acc:1566074] [ENSRNOT00000038536]	FALSE	501183	XM_001066845	RNA binding motif protein 44	chr9:90392979-90393038	GO:0005737|GO:0003723|GO:0042803|GO:0045171	XM_001066845		CCTTTCAAACCTGACGACAACAGATAACTATGTAGTATTAAAGTCTGCATGTATGCTTTA
A_44_P1101834	6.09318	2.60719	6.09318	up	4.34428	1.73709	Detected	Not Detected			FALSE				chr1:220509385-220509444				AGTCATCCGTACCAGTCGGTAGCACTTCCAAGCTGATGAAGCTTCTTTTCTTTCTTTTTT
A_64_P163256	2.07377	1.05226	2.07377	up	5.50964	4.45738	Detected	Detected	Olr7	Rattus norvegicus olfactory receptor 7 (Olr7), mRNA [NM_001000768]	FALSE	405043	NM_001000768	olfactory receptor 7	chr1:65795769-65795710	GO:0050911|GO:0004984|GO:0007186|GO:0005886|GO:0004930|GO:0016021	NM_001000768	Rn.142002	TTTTTACTCTGTGGTCCTCTTTATGTATTCCAGGCCCAGCCATGTCAAATCCACAGACCT
A_44_P1127399	2.44139	1.2877	2.44139	up	5.40854	4.12084	Detected	Detected	LOC102557203	PREDICTED: Rattus norvegicus uncharacterized LOC102557203 (LOC102557203), transcript variant X2, ncRNA [XR_347533]	FALSE	102557203	XR_347533	uncharacterized LOC102557203	chr6:134109529-134111053		XR_347533		TTTTAAGCTCATCCCTTCCACAAACACCTAAAGGGAGGAGGAGGAAGAGGAAGAATAGGA
A_44_P1148547	4.26424	2.09229	4.26424	up	7.14128	5.049	Detected	Detected	LOC102552107	PREDICTED: Rattus norvegicus uncharacterized LOC102552107 (LOC102552107), transcript variant X2, ncRNA [XR_595450]	FALSE	102552107	XR_595450	uncharacterized LOC102552107	chr13:33360002-33359943		XR_595450		GACGTAAAGTCTCAGCTGTTTCTGCCACTATACCTTTGCTTTGCCATCATGGACTCTAAC
A_43_P10241	3.1947	1.67568	3.1947	up	8.32405	6.64838	Detected	Detected		AMGNNUC:SRPG1-00001-E7-Z srpg1 (10201) Rattus norvegicus cDNA clone srpg1-00001-e7, mRNA sequence [CB606336]	FALSE		CB606336		chr16:71422931-71422990			Rn.47980	ACAGTGCAGTTTATATTATGTAGACAAAGGGAGGGTACAGAGTTGCAGTGACCCCGATTG
A_44_P1161023	7.43406	2.89415	7.43406	up	5.07019	2.17603	Detected	Not Detected	LOC100365525	PREDICTED: Rattus norvegicus rCG65904-like (LOC100365525), transcript variant X4, mRNA [XM_017595231]	FALSE	100365525	XM_017595231	rCG65904-like	chr2:136033767-136035939		XM_017595231		TATACAGCTCTGCAGGAGGAAGGTCCTATAGCAGGAGAAAACAGAAGAACTACCACATAT
A_44_P1120846	-2.42561	-1.27835	2.42561	down	3.25208	4.53043	Not Detected	Detected	LOC102549654	PREDICTED: Rattus norvegicus uncharacterized LOC102549654 (LOC102549654), transcript variant X2, ncRNA [XR_001836824]	FALSE	102549654	XR_001836824	uncharacterized LOC102549654	chr2:192078385-192078444		XR_001836824		TCCAGAATCTTCTTCTCCAAGGTGGAAGTTGTGTGGACACAAATGACTACTCTCCTGACA
A_44_P1096300	-6.59943	-2.72234	6.59943	down	1.59452	4.31686	Not Detected	Detected		PREDICTED: Rattus norvegicus carbonyl reductase 2-like, transcript variant 1 (LOC100360601), mRNA [XM_002727864]	FALSE		XM_002727864		chr11:33892404-33892463			Rn.102253	AAGAGAAGCCGCGATGAAAACTAACTTTTTTGGTACCCAGGCTGTCTGTACAGAGCTACT
A_64_P161325	5.63273	2.49383	5.63273	up	4.11623	1.62239	Detected	Not Detected			FALSE				chr14:111836404-111836345				GACACCAACTGTTACAGCACGAACGCAGCCAATGTAGGCTGGAACAGTTCCATCTGTCCT
A_44_P941776	4.82088	2.2693	4.82088	up	4.35276	2.08347	Detected	Not Detected		UI-R-DK0-cgj-f-08-0-UI.s1 UI-R-DK0 Rattus norvegicus cDNA clone UI-R-DK0-cgj-f-08-0-UI 3', mRNA sequence [BI296967]	FALSE		BI296967		chr6:129696822-129696763			Rn.177447	TGGATCTCAGAACTTAATTCACATGGGGTACCATACTTGATGGGTGTCTGGGATGGAGAA
A_44_P1092826	2.19048	1.13124	2.19048	up	4.64121	3.50997	Detected	Not Detected	Tmem74bos	PREDICTED: Rattus norvegicus transmembrane 74B, opposite strand (Tmem74bos), mRNA [XM_017592249]	FALSE	100363280	XM_017592249	transmembrane 74B, opposite strand	chr3:142022993-142022934		XM_017592249		AAGAGGAAAAGAACAGGCGAAGCTCCCTTCCTTAACCAGCCAGAGGATGCTCATTAAATT
A_44_P1093955	7.49126	2.90521	7.49126	up	4.7122	1.80699	Detected	Not Detected			FALSE				chr6:007185559-007185618				TCTCAGTTTGCTCCCAATGTTAGAAACCAAACGTTTAGCTTTGATCTTGTTTCTTACCTT
A_44_P1133394	8.06852	3.0123	8.06852	up	4.77537	1.76306	Detected	Not Detected	LOC102555005	PREDICTED: Rattus norvegicus uncharacterized LOC102555005 (LOC102555005), ncRNA [XR_590054]	FALSE	102555005	XR_590054	uncharacterized LOC102555005	chr12:11567869-11567928		XR_590054		AGTCCAGAAGAAATTTCAAGGCTCTGCTAATCTGTCCCAATCTGAGGAAACACCTGGAAG
A_44_P1106722	2.07696	1.05447	2.07696	up	5.04726	3.99279	Detected	Detected	Mipol1	PREDICTED: Rattus norvegicus mirror-image polydactyly 1 (Mipol1), transcript variant X1, mRNA [XM_008764676]	FALSE	100911970	XM_008764676	mirror-image polydactyly 1	chr6:77965955-77966014	GO:0005634|GO:0042802	XM_008764676		GTTGTACCTATGAAGTCCTAGTGGTTTTCATAGCACACACAAGACCTGTAATAAATAAAT
A_44_P1145880	-2.40413	-1.26551	2.40413	down	3.77665	5.04216	Not Detected	Detected	LOC103692702	PREDICTED: Rattus norvegicus uncharacterized LOC103692702 (LOC103692702), transcript variant X1, ncRNA [XR_593187]	FALSE	103692702	XR_593187	uncharacterized LOC103692702	chr6:132366555-132366614		XR_593187		AATGAATGAATGAATGTCCTCCCCAGGGAAACAGCATAGGTGTTCAGTGAATGAATGAAT
A_42_P695042	-2.20608	-1.14148	2.20608	down	13.5986	14.7401	Detected	Detected	Csf1	Rattus norvegicus colony stimulating factor 1 (Csf1), mRNA [NM_023981]	FALSE	78965	NM_023981	colony stimulating factor 1	chr2:203293053-203292994	GO:0048471|GO:0008284|GO:0005886|GO:0008283|GO:0005157|GO:0046579|GO:0005615|GO:0042803|GO:0048873|GO:0006954|GO:0030278|GO:0045657|GO:0045860|GO:0042476|GO:0030225|GO:0002158|GO:0040018|GO:0070062|GO:0038145|GO:0030335|GO:0010744|GO:0030316|GO:0045672|GO:0060763|GO:0045651|GO:0005125|GO:0010628|GO:0003006|GO:0032270|GO:0032946|GO:0001503|GO:0045087|GO:0010759|GO:0016021|GO:0060611|GO:0042488|GO:…	NM_023981	Rn.83632	CATACATTATTAAAGACAGAAGAGCAAATCCAACCCATTGCAAGAGGCTCTTTGTGGGTG
A_44_P1130469	2.31657	1.21199	2.31657	up	4.58121	3.36922	Detected	Not Detected	LOC102549950	PREDICTED: Rattus norvegicus uncharacterized LOC102549950 (LOC102549950), transcript variant X1, ncRNA [XR_349025]	FALSE	102549950	XR_349025	uncharacterized LOC102549950	chr9:40662631-40666703		XR_349025		TAGATGACTCTATCTGGAGGAGAATATGCATCCTGAAAGTCCTGTGCCTACATCAGCAAG
A_44_P1129957	-2.23704	-1.16159	2.23704	down	4.44443	5.60602	Detected	Detected			FALSE				chr8:112810748-112810689				GTACAGTTAGCTTGTTTTCACAACTGTCTTTGCAGTTGTCACATTTGCTTGTAAAGAAAT
A_44_P1140214	-10.5693	-3.4018	10.5693	down	1.69772	5.09952	Not Detected	Detected	LOC103694408	PREDICTED: Rattus norvegicus uncharacterized LOC103694408 (LOC103694408), transcript variant X3, ncRNA [XR_001834853]	FALSE	103694408	XR_001834853	uncharacterized LOC103694408	chr20:21283844-21283785		XR_001834853		CTTTCTTGGTTGTATCATCAGCGCTTTCCTGACACAGGTGGGCCTTATTAGAAAACCAAG
A_44_P724928	2.47802	1.30919	2.47802	up	4.48124	3.17205	Detected	Not Detected		UI-R-Y0-acv-b-08-0-UI.s1 UI-R-Y0 Rattus norvegicus cDNA clone UI-R-Y0-acv-b-08-0-UI 3', mRNA sequence [AI763958]	FALSE		AI763958		chr8:94673476-94673535			Rn.168679	CGATTCACCCTAACACAGACTTCCTCTTTCCTGGTTTAAAAACCCACTTCTGTGAAAAAA
A_64_P069942	2.02673	1.01915	2.02673	up	4.98343	3.96428	Detected	Not Detected	Prss56	protease, serine, 56 [Source:RGD Symbol;Acc:1563955] [ENSRNOT00000065805]	FALSE	363274	XM_017596849	protease, serine, 56	chr9:85993722-85993781	GO:0004252|GO:0005783|GO:0006508|GO:0043010	XM_017596849		ATAGGTACAGAACAAGAACAGAGGCTGGGAAAGGAGCACCAGGGCCAACTCCAGCCTCCT
A_44_P1098515	-3.06748	-1.61706	3.06748	down	4.42187	6.03893	Detected	Detected	Palm3	PREDICTED: Rattus norvegicus paralemmin 3 (Palm3), transcript variant X1, mRNA [XM_002728582]	FALSE	100359592	XM_002728582	paralemmin 3	chr19:25807431-25807372	GO:0008063|GO:0001960|GO:0032496	XM_002728582		CTTCCTTCTGCAATGAAGCCTTTATACTTGAAAATTAAATGTTAAGGCACTCTGGCTTTA
A_44_P1105418	2.1438	1.10017	2.1438	up	5.72872	4.62856	Detected	Detected	St18	suppression of tumorigenicity 18 [Source:RGD Symbol;Acc:708566] [ENSRNOT00000091649]	FALSE	266680	XM_008763489	ST18, C2H2C-type zinc finger	chr5:12665533-12665474	GO:0006355|GO:0000977|GO:0003700|GO:0008285|GO:0001047|GO:0005634|GO:2001269|GO:0000122|GO:0001227|GO:0003677|GO:0006351|GO:0033209|GO:0032993|GO:0045944|GO:0008270|GO:0070102|GO:0070498	XM_008763489		CAATGCAACAAAATTGTGTTCAGTGCTGTACATTCGGTGTATGGTAGGAAATAAAAATTG
A_44_P1120036	2.19999	1.1375	2.19999	up	4.84469	3.7072	Detected	Not Detected	LOC102547646	PREDICTED: Rattus norvegicus uncharacterized LOC102547646 (LOC102547646), ncRNA [XR_344181]	FALSE	102547646	XR_344181	uncharacterized LOC102547646	chr2:60162544-60162603		XR_344181		ACAAGGTTGTATGGGACTAGGTAATCAGGTTAACTTAGATGAACTAATTGAGAGTCTGTC
A_64_P095895	4.37826	2.13036	4.37826	up	4.8859	2.75555	Detected	Not Detected	Rgs11	Rattus norvegicus regulator of G-protein signaling 11 (Rgs11), mRNA [NM_019338]	FALSE	54291	NM_019338	regulator of G-protein signaling 11	chr10:15477716-15477775	GO:0043547|GO:0043234|GO:0031681|GO:0005737|GO:0008277|GO:0005886|GO:0044292|GO:0009968|GO:0005096	NM_019338	Rn.84083	TTAGAAAGTTGTCAGTGACACATGCGGAAGTGTTGTTTCTGGCCATGCCATCCTATTCAG
A_43_P13024	-2.18329	-1.1265	2.18329	down	7.91291	9.03942	Detected	Detected	Tcea2	Rattus norvegicus transcription elongation factor A2 (Tcea2), mRNA [NM_057098]	FALSE	29575	NM_057098	transcription elongation factor A2	chr3:170838943-170839002	GO:0003674|GO:0045944|GO:0008270|GO:0005634|GO:0003677|GO:0006351	NM_057098	Rn.78891	GCCATGGCTAACCCTGAACCTCCTGCAACGCTCTTGGTGGACACAGCTTCTCTGGAGATA
A_44_P1093017	2.73404	1.45104	2.73404	up	4.27607	2.82503	Detected	Not Detected	Parp12	PREDICTED: Rattus norvegicus poly (ADP-ribose) polymerase family, member 12 (Parp12), transcript variant X2, mRNA [XM_006224872]	FALSE	362343	XM_006224872	poly (ADP-ribose) polymerase family, member 12	chr4:66666519-66666460	GO:0003723|GO:0046872|GO:0003950	XM_006224872		AAGTGGTGCACATAAACTGCGCAGGCACACGTGCACATCAAAACAAACAATTTTAAAAAA
A_44_P1117016	3.24426	1.69789	3.24426	up	4.09069	2.3928	Detected	Not Detected	LOC102546604	PREDICTED: Rattus norvegicus uncharacterized LOC102546604 (LOC102546604), transcript variant X5, ncRNA [XR_589855]	FALSE	102546604	XR_589855	uncharacterized LOC102546604	chr1:12531213-12531272		XR_589855		TAAAGGTACAGCAATCAAACTCTCGATTGAATCCCACCCTCGAAGTGGATTGATTGGCGT
A_44_P1150987	2.27091	1.18327	2.27091	up	4.53023	3.34696	Detected	Not Detected	LOC103694456	PREDICTED: Rattus norvegicus uncharacterized LOC103694456 (LOC103694456), ncRNA [XR_597472]	FALSE	103694456	XR_597472	uncharacterized LOC103694456	chr20:49868534-49868593		XR_597472		AGTTTGGTTTCTTTTGCTTTCCTCAACTGTCCCTATGAGGTGGACAGTGTGTATCTGTCG
A_64_P148175	-5.11065	-2.35351	5.11065	down	3.70989	6.0634	Not Detected	Detected	Fam180a	Rattus norvegicus family with sequence similarity 180, member A (Fam180a), mRNA [NM_001108621]	FALSE	362336	NM_001108621	family with sequence similarity 180, member A	chr4:62729372-62729313		NM_001108621	Rn.23539	CCTGGGGAAAAAATCGCTTTCAGATGACAGATTGTTTACCCTTCACATTCTGGATTTTTT
A_44_P1134608	-2.05364	-1.03819	2.05364	down	2.98383	4.02202	Not Detected	Detected			FALSE				chr13:106650325-106650384				GAACGCCTCTAGCAGTGGTAATTACCTCCAGTGCCTTGTTGAAATAGCCAAGCTACATTT
A_44_P1126024	-2.26438	-1.17911	2.26438	down	4.32553	5.50464	Detected	Detected			FALSE				chr5:169535596-169535537				CAAACCCGTAAGCCTCTTTGGTATATAGAGCAACAAAAGACTAAGCCATAAAAATCTAAA
A_44_P1365564	3.69084	1.88395	3.69084	up	4.36819	2.48424	Detected	Not Detected	Sun3	Sad1 and UNC84 domain containing 3 [Source:RGD Symbol;Acc:1591975] [ENSRNOT00000006818]	FALSE	498412	XM_008766646	Sad1 and UNC84 domain containing 3	chr14:89549667-89549608	GO:0034993|GO:0006998|GO:0090286|GO:0016021|GO:0005635|GO:0043495	XM_008766646		CCAAAGTATACTTGTTTGTACCGATTTAGAGTCCATGGCATCCCCAGTGATCACACTTAG
A_64_P113204	-3.52559	-1.81787	3.52559	down	3.29807	5.11594	Not Detected	Detected	Zdhhc24	Rattus norvegicus zinc finger, DHHC-type containing 24 (Zdhhc24), mRNA [NM_001039100]	FALSE	293665	NM_001039100	zinc finger, DHHC-type containing 24	chr1:207498450-207498509	GO:0016021|GO:0019706	NM_001039100	Rn.191488	TTGCCTGGAGATGGGATCACTTTCCAGACTCCAACTGATGTGGGTCTCGTGACTTCCTGA
A_44_P447695	-26.5672	-4.73158	26.5672	down	1.74874	6.48032	Not Detected	Detected	Pbsn	Rattus norvegicus probasin (Pbsn), mRNA [NM_019125]	FALSE	54193	NM_019125	probasin	chrX:63597401-63595582	GO:0005215|GO:0006810|GO:0005634|GO:0005576|GO:0005549	NM_019125	Rn.9862	GACAGACAAGAATCTCAAAAAGAAGATTGAAGGGAATTGGAGAACCGTTTACTTAGCTGC
A_44_P1149313	-2.0825	-1.05832	2.0825	down	3.4603	4.51862	Not Detected	Detected	LOC102550095	PREDICTED: Rattus norvegicus uncharacterized LOC102550095 (LOC102550095), ncRNA [XR_595163]	FALSE	102550095	XR_595163	uncharacterized LOC102550095	chr15:37111411-37111352		XR_595163		GGTTTTCTGCACATGGGCATTGAATAAATTCTAGTGGGTCCCAATCCCCAAATTCTCTAA
A_44_P262182	2.17098	1.11835	2.17098	up	4.92369	3.80534	Detected	Not Detected	Olr1148	Rattus norvegicus olfactory receptor 1148 (Olr1148), mRNA [NM_001000875]	FALSE	405173	NM_001000875	olfactory receptor 1148	chr8:17712517-17712576	GO:0050911|GO:0004984|GO:0007186|GO:0005886|GO:0004930|GO:0016021	NM_001000875	Rn.143595	CCCCTTCCTATGTATATTCCTAGTATTATTGTCCCTGCTCATGAGCACTGTAAATGCACT
A_44_P1092151	-3.16765	-1.66341	3.16765	down	2.43946	4.10287	Not Detected	Detected	Sprr1b	PREDICTED: Rattus norvegicus small proline-rich protein 1B (Sprr1b), mRNA [XM_002726009]	FALSE	685912	XM_002726009	small proline-rich protein 1B	chr2:185418142-185418083	GO:0005737|GO:0018149|GO:0030216|GO:0005198|GO:0030674|GO:0001533|GO:0070062	XM_002726009		AAGCAAAAGTAATGTTGTCCAAAGCTGTGTGTTGGGGAAATGACCACCGATGGATGCTGT
[truncated: 523 more rows]
